# Supplementary material for: Emergence of californium as the second transitional element in the actinide series
Source: Nat Commun. 2015 Apr 16;6:6827. doi: 10.1038/ncomms7827 (PMC4410632; doi:10.1038/ncomms7827)
Supplement: Supplementary Data 1 — CIF file for Am complex [file ncomms7827-s2.cif]

 
data_test
 
_audit_creation_method            SHELXL-2013
_chemical_name_systematic
;
 ?
;
_chemical_name_common             'Americium(III) 2,6-Pyridinedicarboxylic acid' 
_chemical_melting_point           'not measured' 
_chemical_formula_moiety          'Am2(C7H4NO4)6-3(H2O)'
_chemical_formula_sum
 'C42 H24 Am2 N6 O27' 
_chemical_formula_weight          1530.67

loop_
 _atom_type_symbol
 _atom_type_description
 _atom_type_scat_dispersion_real
 _atom_type_scat_dispersion_imag
 _atom_type_scat_source
 'C'  'C'   0.0033   0.0016
 'International Tables Vol C Tables 4.2.6.8 and 6.1.1.4'
 'H'  'H'   0.0000   0.0000
 'International Tables Vol C Tables 4.2.6.8 and 6.1.1.4'
 'N'  'N'   0.0061   0.0033
 'International Tables Vol C Tables 4.2.6.8 and 6.1.1.4'
 'O'  'O'   0.0106   0.0060
 'International Tables Vol C Tables 4.2.6.8 and 6.1.1.4'
 'Am'  'Am'  -7.8986   4.5125
 'International Tables Vol C Tables 4.2.6.8 and 6.1.1.4'
 
_space_group_crystal_system       triclinic
_space_group_IT_number            2
_space_group_name_H-M_alt         'P -1'
_space_group_name_Hall            '-P 1'
 
_shelx_space_group_comment
;
The symmetry employed for this shelxl refinement is uniquely defined
by the following loop, which should always be used as a source of
symmetry information in preference to the above space-group names.
They are only intended as comments.
;
 
loop_
 _space_group_symop_operation_xyz
 'x, y, z'
 '-x, -y, -z'
 
_cell_length_a                    11.8381(9)
_cell_length_b                    13.3788(10)
_cell_length_c                    15.1601(11)
_cell_angle_alpha                 91.0206(12)
_cell_angle_beta                  95.2167(12)
_cell_angle_gamma                 103.1085(12)
_cell_volume                      2327.0(3)
_cell_formula_units_Z             2
_cell_measurement_temperature     100(2)
_cell_measurement_reflns_used     33267 
_cell_measurement_theta_min       2.332 
_cell_measurement_theta_max       30.608 
 
_exptl_crystal_description        'block' 
_exptl_crystal_colour             'Pink' 
_exptl_crystal_density_meas       'N/A' 
_exptl_crystal_density_method     'not measured'             
_exptl_crystal_density_diffrn     2.185          
_exptl_crystal_F_000              1448
_exptl_transmission_factor_min    ?                                             
_exptl_transmission_factor_max    ?                                            
_exptl_crystal_size_max           0.06 
_exptl_crystal_size_mid           0.05 
_exptl_crystal_size_min           0.04
_exptl_absorpt_coefficient_mu     3.377
_shelx_estimated_absorpt_T_min    0.25 
_shelx_estimated_absorpt_T_max    0.45 
_exptl_absorpt_correction_type    'multi-scan' 
_exptl_absorpt_correction_T_min   0.236 
_exptl_absorpt_correction_T_max   0.428 
_exptl_absorpt_process_details    'SHELTXPREP'
 
_exptl_special_details
;
 ?
;
 
_diffrn_ambient_temperature       100(2)
_diffrn_radiation_wavelength      0.71073
_diffrn_radiation_type            MoK\a
_diffrn_source                    'Imus microfocused'                        
_diffrn_measurement_device_type   'BRUKER apex II'
_diffrn_measurement_method        '0.5 wide w/ exposures' 
_diffrn_detector_area_resol_mean  0  
_diffrn_reflns_number             33267
_diffrn_reflns_av_unetI/netI      0.0407
_diffrn_reflns_av_R_equivalents   0.0290
_diffrn_reflns_limit_h_min        -16
_diffrn_reflns_limit_h_max        16
_diffrn_reflns_limit_k_min        -19
_diffrn_reflns_limit_k_max        19
_diffrn_reflns_limit_l_min        -21
_diffrn_reflns_limit_l_max        21
_diffrn_reflns_theta_min          2.332
_diffrn_reflns_theta_max          30.608
_diffrn_reflns_theta_full         25.242
_diffrn_measured_fraction_theta_max   0.988
_diffrn_measured_fraction_theta_full  0.992
_diffrn_reflns_Laue_measured_fraction_max    0.988
_diffrn_reflns_Laue_measured_fraction_full   0.992
_diffrn_reflns_point_group_measured_fraction_max   0.988
_diffrn_reflns_point_group_measured_fraction_full  0.992
_reflns_number_total              14159
_reflns_number_gt                 11417
_reflns_threshold_expression      'I > 2\s(I)'
_reflns_Friedel_coverage          0.000
_reflns_Friedel_fraction_max      .
_reflns_Friedel_fraction_full     .
 
_reflns_special_details
;
 Reflections were merged by SHELXL according to the crystal
 class for the calculation of statistics and refinement.
 
 _reflns_Friedel_fraction is defined as the number of unique
 Friedel pairs measured divided by the number that would be
 possible theoretically, ignoring centric projections and
 systematic absences.
;
 
_computing_data_collection        'smart' 
_computing_cell_refinement        'smart saint'
_computing_data_reduction         'SAINT'
_computing_structure_solution     'SHELXS-2013 (Sheldrick, 2013)'
_computing_structure_refinement   'SHELXL-2013 (Sheldrick, 2013)'
_computing_molecular_graphics     'SHELXP-2013 (Sheldrick, 2013)'
_computing_publication_material   'SHELXCIF-97 (Sheldrick, 1997)'
 
_refine_special_details
;
 ?
;
_refine_ls_structure_factor_coef  Fsqd
_refine_ls_matrix_type            full
_refine_ls_weighting_scheme       calc
_refine_ls_weighting_details
'w=1/[\s^2^(Fo^2^)+(0.0326P)^2^+8.9507P] where P=(Fo^2^+2Fc^2^)/3'
_atom_sites_solution_primary      ?
_atom_sites_solution_secondary    ?
_atom_sites_solution_hydrogens    geom
_refine_ls_hydrogen_treatment     constr
_refine_ls_extinction_method      none
_refine_ls_extinction_coef        .
_refine_ls_number_reflns          14159
_refine_ls_number_parameters      695
_refine_ls_number_restraints      0
_refine_ls_R_factor_all           0.0494
_refine_ls_R_factor_gt            0.0338
_refine_ls_wR_factor_ref          0.0764
_refine_ls_wR_factor_gt           0.0710
_refine_ls_goodness_of_fit_ref    1.045
_refine_ls_restrained_S_all       1.045
_refine_ls_shift/su_max           0.003
_refine_ls_shift/su_mean          0.000
 
loop_
 _atom_site_label
 _atom_site_type_symbol
 _atom_site_fract_x
 _atom_site_fract_y
 _atom_site_fract_z
 _atom_site_U_iso_or_equiv
 _atom_site_adp_type
 _atom_site_occupancy
 _atom_site_site_symmetry_order  
 _atom_site_calc_flag
 _atom_site_refinement_flags_posn
 _atom_site_refinement_flags_adp
 _atom_site_refinement_flags_occupancy
 _atom_site_disorder_assembly
 _atom_site_disorder_group
Am1 Am 0.74294(2) 0.70837(2) 0.74087(2) 0.00921(4) Uani 1 1 d . . . . .
Am2 Am 0.76668(2) 0.20487(2) 0.69519(2) 0.00947(4) Uani 1 1 d . . . . .
O1 O 0.8721(3) 0.5972(2) 0.6925(2) 0.0161(6) Uani 1 1 d . . . . .
O2 O 0.6410(3) 0.8120(2) 0.6459(2) 0.0157(6) Uani 1 1 d . . . . .
O3 O 0.6135(3) 0.5588(2) 0.6684(2) 0.0136(6) Uani 1 1 d . . . . .
O4 O 0.6977(3) 0.8235(2) 0.85889(19) 0.0113(6) Uani 1 1 d . . . . .
O5 O 0.7243(3) 0.5764(2) 0.8561(2) 0.0155(6) Uani 1 1 d . . . . .
O6 O 0.9094(3) 0.8553(2) 0.7347(2) 0.0151(6) Uani 1 1 d . . . . .
O7 O 0.9090(3) 0.4972(2) 0.5830(2) 0.0177(7) Uani 1 1 d . . . . .
H7BA H 0.9130 0.4571 0.6228 0.027 Uiso 1 1 calc R U . . .
O8 O 0.5735(3) 0.8543(2) 0.5120(2) 0.0163(6) Uani 1 1 d . . . . .
O9 O 0.4421(3) 0.4469(2) 0.6465(2) 0.0162(6) Uani 1 1 d . . . . .
H9O H 0.4704 0.4287 0.6032 0.024 Uiso 1 1 calc R U . . .
O10 O 0.5703(3) 0.8818(3) 0.9335(2) 0.0233(8) Uani 1 1 d . . . . .
O11 O 0.8005(3) 0.4892(2) 0.9608(2) 0.0136(6) Uani 1 1 d . . . . .
O12 O 1.0874(3) 0.9472(2) 0.7830(2) 0.0164(6) Uani 1 1 d . . . . .
H12A H 1.0793 0.9772 0.7370 0.025 Uiso 1 1 calc R U . . .
O13 O 0.6398(3) 0.3192(2) 0.6410(2) 0.0147(6) Uani 1 1 d . . . . .
O14 O 0.9051(3) 0.1374(2) 0.6094(2) 0.0153(6) Uani 1 1 d . . . . .
O15 O 0.6286(3) 0.0608(2) 0.61796(19) 0.0140(6) Uani 1 1 d . . . . .
O16 O 0.7365(3) 0.2998(2) 0.8288(2) 0.0134(6) Uani 1 1 d . . . . .
O17 O 0.7724(3) 0.0548(2) 0.7918(2) 0.0148(6) Uani 1 1 d . . . . .
O18 O 0.9269(3) 0.3627(2) 0.6945(2) 0.0135(6) Uani 1 1 d . . . . .
O19 O 0.5471(3) 0.3863(2) 0.5296(2) 0.0159(6) Uani 1 1 d . . . . .
O20 O 0.9683(3) 0.1058(3) 0.4793(2) 0.0250(8) Uani 1 1 d . . . . .
H20A H 1.0131 0.0806 0.5115 0.037 Uiso 1 1 calc R U . . .
O21 O 0.4609(3) -0.0579(2) 0.6043(2) 0.0162(6) Uani 1 1 d . . . . .
H21A H 0.4969 -0.0881 0.5734 0.024 Uiso 1 1 calc R U . . .
O22 O 0.6217(3) 0.3524(2) 0.9190(2) 0.0146(6) Uani 1 1 d . . . . .
O23 O 0.8553(3) -0.0227(2) 0.9015(2) 0.0140(6) Uani 1 1 d . . . . .
H23 H 0.7977 -0.0694 0.8888 0.021 Uiso 1 1 calc R U . . .
O24 O 1.0955(3) 0.4640(2) 0.7513(2) 0.0207(7) Uani 1 1 d . . . . .
O1W O 1.0697(3) 1.0410(2) 0.6463(2) 0.0183(7) Uani 1 1 d . . . . .
O2W O 0.6387(3) 1.0979(3) 0.9876(3) 0.0249(8) Uani 1 1 d . . . . .
O3W O 1.4009(5) 0.3890(5) 0.9782(4) 0.0673(16) Uani 1 1 d . . . . .
N1 N 0.7681(3) 0.2497(3) 0.5325(2) 0.0130(7) Uani 1 1 d . . . . .
N2 N 0.7725(3) 0.7038(3) 0.5760(2) 0.0117(7) Uani 1 1 d . . . . .
N3 N 0.5671(3) 0.1531(3) 0.7536(2) 0.0106(7) Uani 1 1 d . . . . .
N4 N 0.5385(3) 0.6663(3) 0.7884(2) 0.0107(7) Uani 1 1 d . . . . .
N5 N 0.9500(3) 0.2160(3) 0.8055(2) 0.0097(6) Uani 1 1 d . . . . .
N6 N 0.9172(3) 0.7196(3) 0.8581(2) 0.0117(7) Uani 1 1 d . . . . .
C1 C 0.6248(4) 0.3407(3) 0.5623(3) 0.0130(8) Uani 1 1 d . . . . .
C2 C 0.7036(4) 0.3124(4) 0.4985(3) 0.0158(9) Uani 1 1 d . . . . .
C3 C 0.7161(5) 0.3525(4) 0.4151(3) 0.0243(11) Uani 1 1 d . . . . .
H3 H 0.6721 0.3978 0.3936 0.029 Uiso 1 1 calc R U . . .
C4 C 0.7961(5) 0.3232(5) 0.3646(3) 0.0288(12) Uani 1 1 d . . . . .
H4 H 0.8081 0.3504 0.3093 0.035 Uiso 1 1 calc R U . . .
C5 C 0.8577(5) 0.2533(4) 0.3972(3) 0.0246(11) Uani 1 1 d . . . . .
H5 H 0.9085 0.2298 0.3631 0.030 Uiso 1 1 calc R U . . .
C6 C 0.8419(4) 0.2188(4) 0.4822(3) 0.0170(9) Uani 1 1 d . . . . .
C7 C 0.9098(4) 0.1472(3) 0.5253(3) 0.0149(8) Uani 1 1 d . . . . .
C8 C 0.8753(4) 0.5760(3) 0.6131(3) 0.0140(8) Uani 1 1 d . . . . .
C9 C 0.8338(4) 0.6412(3) 0.5437(3) 0.0136(8) Uani 1 1 d . . . . .
C10 C 0.8504(4) 0.6348(3) 0.4546(3) 0.0166(9) Uani 1 1 d . . . . .
H10 H 0.8928 0.5904 0.4335 0.020 Uiso 1 1 calc R U . . .
C11 C 0.8011(4) 0.6974(4) 0.3981(3) 0.0177(9) Uani 1 1 d . . . . .
H11 H 0.8135 0.6979 0.3384 0.021 Uiso 1 1 calc R U . . .
C12 C 0.7339(4) 0.7588(3) 0.4303(3) 0.0168(9) Uani 1 1 d . . . . .
H12 H 0.6986 0.7993 0.3927 0.020 Uiso 1 1 calc R U . . .
C13 C 0.7203(4) 0.7585(3) 0.5201(3) 0.0124(8) Uani 1 1 d . . . . .
C14 C 0.6395(4) 0.8134(3) 0.5630(3) 0.0128(8) Uani 1 1 d . . . . .
C15 C 0.5288(4) 0.0223(3) 0.6398(3) 0.0133(8) Uani 1 1 d . . . . .
C16 C 0.4865(4) 0.0745(3) 0.7147(3) 0.0140(8) Uani 1 1 d . . . . .
C17 C 0.3756(4) 0.0446(4) 0.7425(3) 0.0200(9) Uani 1 1 d . . . . .
H17 H 0.3215 -0.0116 0.7156 0.024 Uiso 1 1 calc R U . . .
C18 C 0.3481(4) 0.1013(4) 0.8116(4) 0.0251(11) Uani 1 1 d . . . . .
H18 H 0.2746 0.0835 0.8317 0.030 Uiso 1 1 calc R U . . .
C19 C 0.4308(4) 0.1849(4) 0.8508(3) 0.0191(9) Uani 1 1 d . . . . .
H19 H 0.4132 0.2244 0.8964 0.023 Uiso 1 1 calc R U . . .
C20 C 0.5396(4) 0.2076(3) 0.8203(3) 0.0123(8) Uani 1 1 d . . . . .
C21 C 0.6405(4) 0.2923(3) 0.8580(3) 0.0123(8) Uani 1 1 d . . . . .
C22 C 0.5118(4) 0.5239(3) 0.6850(3) 0.0124(8) Uani 1 1 d . . . . .
C23 C 0.4653(4) 0.5796(3) 0.7558(3) 0.0122(8) Uani 1 1 d . . . . .
C24 C 0.3554(4) 0.5462(3) 0.7853(3) 0.0152(8) Uani 1 1 d . . . . .
H24 H 0.3065 0.4847 0.7631 0.018 Uiso 1 1 calc R U . . .
C25 C 0.3200(4) 0.6054(3) 0.8478(3) 0.0165(9) Uani 1 1 d . . . . .
H25 H 0.2471 0.5843 0.8685 0.020 Uiso 1 1 calc R U . . .
C26 C 0.3952(4) 0.6976(3) 0.8797(3) 0.0155(9) Uani 1 1 d . . . . .
H26 H 0.3726 0.7400 0.9206 0.019 Uiso 1 1 calc R U . . .
C27 C 0.5045(4) 0.7245(3) 0.8489(3) 0.0132(8) Uani 1 1 d . . . . .
C28 C 0.5953(4) 0.8183(3) 0.8837(3) 0.0123(8) Uani 1 1 d . . . . .
C29 C 0.8535(4) 0.0515(3) 0.8478(3) 0.0101(7) Uani 1 1 d . . . . .
C30 C 0.9589(4) 0.1388(3) 0.8583(3) 0.0102(7) Uani 1 1 d . . . . .
C31 C 1.0573(4) 0.1397(3) 0.9167(3) 0.0130(8) Uani 1 1 d . . . . .
H31 H 1.0612 0.0844 0.9521 0.016 Uiso 1 1 calc R U . . .
C32 C 1.1491(4) 0.2258(3) 0.9203(3) 0.0145(8) Uani 1 1 d . . . . .
H32 H 1.2164 0.2288 0.9580 0.017 Uiso 1 1 calc R U . . .
C33 C 1.1393(4) 0.3074(3) 0.8668(3) 0.0135(8) Uani 1 1 d . . . . .
H33 H 1.1993 0.3661 0.8689 0.016 Uiso 1 1 calc R U . . .
C34 C 1.0379(4) 0.2996(3) 0.8099(3) 0.0108(8) Uani 1 1 d . . . . .
C35 C 1.0207(4) 0.3841(3) 0.7483(3) 0.0133(8) Uani 1 1 d . . . . .
C36 C 0.8060(4) 0.5645(3) 0.9096(3) 0.0113(8) Uani 1 1 d . . . . .
C37 C 0.9185(4) 0.6445(3) 0.9148(3) 0.0127(8) Uani 1 1 d . . . . .
C38 C 1.0158(4) 0.6428(3) 0.9733(3) 0.0142(8) Uani 1 1 d . . . . .
H38 H 1.0155 0.5894 1.0117 0.017 Uiso 1 1 calc R U . . .
C39 C 1.1133(4) 0.7230(3) 0.9725(3) 0.0150(8) Uani 1 1 d . . . . .
H39 H 1.1789 0.7246 1.0116 0.018 Uiso 1 1 calc R U . . .
C40 C 1.1127(4) 0.8009(3) 0.9132(3) 0.0155(8) Uani 1 1 d . . . . .
H40 H 1.1774 0.8550 0.9116 0.019 Uiso 1 1 calc R U . . .
C41 C 1.0126(4) 0.7953(3) 0.8564(3) 0.0114(8) Uani 1 1 d . . . . .
C42 C 1.0013(4) 0.8722(3) 0.7862(3) 0.0120(8) Uani 1 1 d . . . . .
 
loop_
 _atom_site_aniso_label
 _atom_site_aniso_U_11
 _atom_site_aniso_U_22
 _atom_site_aniso_U_33
 _atom_site_aniso_U_23
 _atom_site_aniso_U_13
 _atom_site_aniso_U_12
Am1 0.00792(7) 0.00922(7) 0.01006(7) -0.00013(5) -0.00002(5) 0.00149(5)
Am2 0.00871(7) 0.01053(7) 0.00916(7) 0.00039(5) 0.00016(5) 0.00249(5)
O1 0.0186(17) 0.0184(16) 0.0133(14) 0.0023(12) -0.0001(12) 0.0091(13)
O2 0.0177(16) 0.0191(16) 0.0126(14) 0.0031(12) 0.0006(12) 0.0091(13)
O3 0.0093(15) 0.0131(14) 0.0176(15) -0.0033(12) 0.0024(12) 0.0005(11)
O4 0.0066(14) 0.0126(14) 0.0140(14) -0.0014(11) 0.0010(11) 0.0009(11)
O5 0.0137(16) 0.0152(15) 0.0161(14) 0.0047(12) -0.0011(12) 0.0011(12)
O6 0.0110(15) 0.0157(15) 0.0166(15) 0.0037(12) -0.0005(12) -0.0009(12)
O7 0.0252(18) 0.0166(15) 0.0144(14) 0.0045(12) 0.0041(13) 0.0104(13)
O8 0.0198(17) 0.0165(15) 0.0137(14) 0.0000(12) -0.0033(12) 0.0087(13)
O9 0.0123(15) 0.0150(15) 0.0202(16) -0.0058(12) 0.0013(12) 0.0015(12)
O10 0.0206(18) 0.0181(17) 0.0294(18) -0.0108(14) 0.0088(15) -0.0011(14)
O11 0.0151(16) 0.0107(14) 0.0137(14) 0.0022(11) -0.0014(12) 0.0015(12)
O12 0.0131(16) 0.0163(15) 0.0169(15) 0.0062(12) -0.0010(12) -0.0019(12)
O13 0.0169(16) 0.0166(15) 0.0118(14) 0.0025(11) 0.0010(12) 0.0066(12)
O14 0.0155(16) 0.0197(16) 0.0131(14) 0.0022(12) 0.0023(12) 0.0085(13)
O15 0.0159(16) 0.0154(15) 0.0104(13) -0.0033(11) -0.0003(12) 0.0038(12)
O16 0.0119(15) 0.0139(14) 0.0120(13) -0.0012(11) 0.0010(11) -0.0019(12)
O17 0.0136(16) 0.0132(15) 0.0156(14) 0.0021(12) -0.0036(12) 0.0007(12)
O18 0.0127(15) 0.0122(14) 0.0149(14) 0.0027(11) -0.0007(12) 0.0023(11)
O19 0.0160(16) 0.0173(15) 0.0158(14) -0.0015(12) -0.0031(12) 0.0086(13)
O20 0.030(2) 0.032(2) 0.0196(17) 0.0030(15) 0.0044(15) 0.0210(16)
O21 0.0135(16) 0.0130(15) 0.0205(16) -0.0083(12) -0.0024(13) 0.0020(12)
O22 0.0173(16) 0.0122(14) 0.0132(14) -0.0028(11) 0.0037(12) 0.0006(12)
O23 0.0139(15) 0.0093(13) 0.0166(14) 0.0029(11) -0.0009(12) -0.0012(11)
O24 0.0155(17) 0.0137(15) 0.0300(18) 0.0075(13) -0.0018(14) -0.0016(12)
O1W 0.0184(17) 0.0180(16) 0.0195(15) 0.0060(13) 0.0032(13) 0.0054(13)
O2W 0.0165(18) 0.0207(17) 0.035(2) -0.0091(15) 0.0035(15) -0.0011(14)
O3W 0.061(4) 0.076(4) 0.064(4) -0.012(3) 0.000(3) 0.018(3)
N1 0.0129(18) 0.0145(17) 0.0129(16) 0.0042(13) -0.0001(14) 0.0060(14)
N2 0.0126(18) 0.0112(16) 0.0102(15) 0.0020(12) 0.0008(13) 0.0001(13)
N3 0.0117(17) 0.0071(15) 0.0124(16) -0.0014(12) 0.0003(13) 0.0014(13)
N4 0.0097(17) 0.0089(15) 0.0125(16) -0.0013(12) -0.0014(13) 0.0009(13)
N5 0.0088(16) 0.0107(16) 0.0097(15) 0.0012(12) 0.0019(12) 0.0020(13)
N6 0.0120(17) 0.0114(16) 0.0118(16) 0.0002(13) 0.0005(13) 0.0030(13)
C1 0.014(2) 0.0105(18) 0.0148(19) -0.0005(15) -0.0028(16) 0.0052(16)
C2 0.016(2) 0.020(2) 0.0129(19) 0.0010(16) -0.0022(16) 0.0088(17)
C3 0.025(3) 0.035(3) 0.019(2) 0.007(2) 0.0008(19) 0.019(2)
C4 0.033(3) 0.043(3) 0.017(2) 0.011(2) 0.009(2) 0.020(3)
C5 0.031(3) 0.035(3) 0.014(2) 0.0045(19) 0.008(2) 0.018(2)
C6 0.020(2) 0.021(2) 0.0129(19) 0.0013(16) 0.0014(17) 0.0097(18)
C7 0.015(2) 0.016(2) 0.0151(19) -0.0022(16) 0.0024(16) 0.0054(17)
C8 0.012(2) 0.017(2) 0.0142(19) 0.0031(16) 0.0041(16) 0.0058(16)
C9 0.013(2) 0.0132(19) 0.0158(19) 0.0012(15) 0.0025(16) 0.0044(16)
C10 0.019(2) 0.015(2) 0.016(2) 0.0020(16) 0.0048(17) 0.0049(17)
C11 0.023(2) 0.020(2) 0.0122(19) 0.0021(16) 0.0033(17) 0.0073(18)
C12 0.019(2) 0.016(2) 0.015(2) 0.0035(16) 0.0013(17) 0.0039(17)
C13 0.014(2) 0.0107(18) 0.0133(18) -0.0003(15) 0.0013(16) 0.0048(15)
C14 0.011(2) 0.0127(19) 0.0149(19) 0.0010(15) 0.0001(16) 0.0033(15)
C15 0.014(2) 0.0112(19) 0.0147(19) -0.0022(15) -0.0030(16) 0.0046(16)
C16 0.014(2) 0.0121(19) 0.0152(19) -0.0026(15) -0.0010(16) 0.0025(16)
C17 0.015(2) 0.017(2) 0.026(2) -0.0063(18) 0.0037(19) -0.0003(17)
C18 0.012(2) 0.027(3) 0.035(3) -0.009(2) 0.008(2) 0.0003(19)
C19 0.016(2) 0.020(2) 0.020(2) -0.0064(18) 0.0051(18) 0.0009(18)
C20 0.015(2) 0.0091(18) 0.0124(18) -0.0022(14) -0.0001(16) 0.0018(15)
C21 0.016(2) 0.0119(19) 0.0085(17) 0.0027(14) 0.0021(15) 0.0009(16)
C22 0.013(2) 0.0107(18) 0.0139(19) -0.0006(15) 0.0000(16) 0.0052(15)
C23 0.010(2) 0.0124(19) 0.0130(18) -0.0009(15) -0.0010(15) 0.0014(15)
C24 0.011(2) 0.014(2) 0.019(2) 0.0007(16) 0.0011(16) -0.0020(16)
C25 0.013(2) 0.017(2) 0.017(2) -0.0009(16) 0.0040(17) -0.0029(17)
C26 0.017(2) 0.017(2) 0.0116(18) -0.0024(15) 0.0058(16) 0.0008(17)
C27 0.013(2) 0.0117(19) 0.0133(19) 0.0007(15) -0.0002(16) -0.0007(15)
C28 0.015(2) 0.0091(18) 0.0123(18) 0.0004(14) 0.0013(15) 0.0005(15)
C29 0.012(2) 0.0085(17) 0.0093(17) -0.0016(14) 0.0005(15) 0.0020(15)
C30 0.0114(19) 0.0108(18) 0.0083(17) -0.0009(14) 0.0010(14) 0.0025(15)
C31 0.013(2) 0.0127(19) 0.0130(18) 0.0016(15) 0.0002(16) 0.0029(16)
C32 0.010(2) 0.017(2) 0.0143(19) -0.0005(16) -0.0038(16) 0.0013(16)
C33 0.010(2) 0.0143(19) 0.0140(19) 0.0009(15) -0.0004(15) -0.0015(15)
C34 0.011(2) 0.0107(18) 0.0108(17) 0.0005(14) 0.0017(15) 0.0024(15)
C35 0.012(2) 0.0135(19) 0.0152(19) 0.0026(15) 0.0048(16) 0.0038(16)
C36 0.015(2) 0.0097(18) 0.0100(17) -0.0006(14) 0.0031(15) 0.0029(15)
C37 0.014(2) 0.0095(18) 0.0136(18) -0.0016(15) -0.0016(16) 0.0027(15)
C38 0.017(2) 0.0125(19) 0.0137(19) 0.0000(15) -0.0016(16) 0.0066(16)
C39 0.0070(19) 0.017(2) 0.021(2) -0.0021(17) -0.0037(16) 0.0050(16)
C40 0.010(2) 0.015(2) 0.019(2) -0.0021(16) -0.0026(16) 0.0006(16)
C41 0.010(2) 0.0119(18) 0.0119(18) -0.0020(14) 0.0009(15) 0.0030(15)
C42 0.011(2) 0.0108(18) 0.0138(18) -0.0002(15) 0.0025(15) 0.0018(15)
 
_geom_special_details
;
 All esds (except the esd in the dihedral angle between two l.s. planes)
 are estimated using the full covariance matrix.  The cell esds are taken
 into account individually in the estimation of esds in distances, angles
 and torsion angles; correlations between esds in cell parameters are only
 used when they are defined by crystal symmetry.  An approximate (isotropic)
 treatment of cell esds is used for estimating esds involving l.s. planes.
;
 
loop_
 _geom_bond_atom_site_label_1
 _geom_bond_atom_site_label_2
 _geom_bond_distance
 _geom_bond_site_symmetry_2
 _geom_bond_publ_flag
Am1 O3 2.405(3) . ?
Am1 O2 2.441(3) . ?
Am1 O6 2.457(3) . ?
Am1 O5 2.494(3) . ?
Am1 O1 2.507(3) . ?
Am1 O4 2.512(3) . ?
Am1 N4 2.531(4) . ?
Am1 N2 2.556(3) . ?
Am1 N6 2.573(4) . ?
Am1 C22 3.277(4) . ?
Am1 C8 3.321(4) . ?
Am1 C14 3.326(4) . ?
Am2 O15 2.430(3) . ?
Am2 O16 2.468(3) . ?
Am2 O13 2.476(3) . ?
Am2 O14 2.491(3) . ?
Am2 O18 2.499(3) . ?
Am2 O17 2.516(3) . ?
Am2 N1 2.550(4) . ?
Am2 N3 2.551(4) . ?
Am2 N5 2.591(3) . ?
Am2 C15 3.313(4) . ?
Am2 C21 3.325(4) . ?
Am2 C1 3.329(4) . ?
O1 C8 1.237(5) . ?
O2 C14 1.257(5) . ?
O3 C22 1.239(5) . ?
O4 C28 1.289(5) . ?
O5 C36 1.244(5) . ?
O6 C42 1.254(5) . ?
O7 C8 1.299(5) . ?
O8 C14 1.266(5) . ?
O9 C22 1.261(5) . ?
O10 C28 1.229(5) . ?
O11 C36 1.277(5) . ?
O12 C42 1.263(5) . ?
O13 C1 1.239(5) . ?
O14 C7 1.288(5) . ?
O15 C15 1.253(5) . ?
O16 C21 1.240(5) . ?
O17 C29 1.232(5) . ?
O18 C35 1.290(5) . ?
O19 C1 1.284(5) . ?
O20 C7 1.233(5) . ?
O21 C15 1.264(5) . ?
O22 C21 1.281(5) . ?
O23 C29 1.297(5) . ?
O24 C35 1.220(5) . ?
N1 C2 1.337(5) . ?
N1 C6 1.338(6) . ?
N2 C13 1.330(5) . ?
N2 C9 1.340(6) . ?
N3 C16 1.336(5) . ?
N3 C20 1.341(5) . ?
N4 C23 1.336(5) . ?
N4 C27 1.339(6) . ?
N5 C30 1.335(5) . ?
N5 C34 1.340(5) . ?
N6 C37 1.336(5) . ?
N6 C41 1.337(5) . ?
C1 C2 1.503(6) . ?
C2 C3 1.390(6) . ?
C3 C4 1.386(7) . ?
C4 C5 1.383(7) . ?
C5 C6 1.390(6) . ?
C6 C7 1.505(6) . ?
C8 C9 1.498(6) . ?
C9 C10 1.386(6) . ?
C10 C11 1.390(6) . ?
C11 C12 1.377(7) . ?
C12 C13 1.386(6) . ?
C13 C14 1.513(6) . ?
C15 C16 1.504(6) . ?
C16 C17 1.388(6) . ?
C17 C18 1.388(7) . ?
C18 C19 1.391(7) . ?
C19 C20 1.378(6) . ?
C20 C21 1.509(6) . ?
C22 C23 1.509(6) . ?
C23 C24 1.394(6) . ?
C24 C25 1.377(6) . ?
C25 C26 1.396(6) . ?
C26 C27 1.388(6) . ?
C27 C28 1.507(6) . ?
C29 C30 1.498(6) . ?
C30 C31 1.394(6) . ?
C31 C32 1.389(6) . ?
C32 C33 1.391(6) . ?
C33 C34 1.395(6) . ?
C34 C35 1.516(6) . ?
C36 C37 1.502(6) . ?
C37 C38 1.393(6) . ?
C38 C39 1.387(6) . ?
C39 C40 1.389(6) . ?
C40 C41 1.386(6) . ?
C41 C42 1.512(6) . ?
 
loop_
 _geom_angle_atom_site_label_1
 _geom_angle_atom_site_label_2
 _geom_angle_atom_site_label_3
 _geom_angle
 _geom_angle_site_symmetry_1
 _geom_angle_site_symmetry_3
 _geom_angle_publ_flag
O3 Am1 O2 87.62(11) . . ?
O3 Am1 O6 148.76(10) . . ?
O2 Am1 O6 83.29(11) . . ?
O3 Am1 O5 75.63(10) . . ?
O2 Am1 O5 145.77(11) . . ?
O6 Am1 O5 125.52(10) . . ?
O3 Am1 O1 74.49(10) . . ?
O2 Am1 O1 126.46(10) . . ?
O6 Am1 O1 87.11(11) . . ?
O5 Am1 O1 77.90(10) . . ?
O3 Am1 O4 127.13(10) . . ?
O2 Am1 O4 81.40(10) . . ?
O6 Am1 O4 80.96(10) . . ?
O5 Am1 O4 85.30(10) . . ?
O1 Am1 O4 148.23(10) . . ?
O3 Am1 N4 64.48(11) . . ?
O2 Am1 N4 76.52(11) . . ?
O6 Am1 N4 140.35(11) . . ?
O5 Am1 N4 69.35(11) . . ?
O1 Am1 N4 132.22(11) . . ?
O4 Am1 N4 62.66(10) . . ?
O3 Am1 N2 70.38(11) . . ?
O2 Am1 N2 63.39(11) . . ?
O6 Am1 N2 78.84(11) . . ?
O5 Am1 N2 133.39(11) . . ?
O1 Am1 N2 63.07(11) . . ?
O4 Am1 N2 140.98(10) . . ?
N4 Am1 N2 119.62(11) . . ?
O3 Am1 N6 129.12(11) . . ?
O2 Am1 N6 143.06(11) . . ?
O6 Am1 N6 63.28(11) . . ?
O5 Am1 N6 62.35(11) . . ?
O1 Am1 N6 69.96(11) . . ?
O4 Am1 N6 78.38(10) . . ?
N4 Am1 N6 119.22(11) . . ?
N2 Am1 N6 120.03(12) . . ?
O3 Am1 C22 18.06(10) . . ?
O2 Am1 C22 84.33(11) . . ?
O6 Am1 C22 162.68(10) . . ?
O5 Am1 C22 70.48(10) . . ?
O1 Am1 C22 90.55(11) . . ?
O4 Am1 C22 109.08(10) . . ?
N4 Am1 C22 46.45(11) . . ?
N2 Am1 C22 84.79(11) . . ?
N6 Am1 C22 131.53(11) . . ?
O3 Am1 C8 66.76(11) . . ?
O2 Am1 C8 108.25(10) . . ?
O6 Am1 C8 87.84(11) . . ?
O5 Am1 C8 92.45(11) . . ?
O1 Am1 C8 18.57(10) . . ?
O4 Am1 C8 164.35(10) . . ?
N4 Am1 C8 130.75(11) . . ?
N2 Am1 C8 45.08(11) . . ?
N6 Am1 C8 86.85(11) . . ?
C22 Am1 C8 84.57(11) . . ?
O3 Am1 C14 79.98(10) . . ?
O2 Am1 C14 18.02(11) . . ?
O6 Am1 C14 82.34(10) . . ?
O5 Am1 C14 152.08(11) . . ?
O1 Am1 C14 108.48(10) . . ?
O4 Am1 C14 99.01(10) . . ?
N4 Am1 C14 88.04(11) . . ?
N2 Am1 C14 45.45(11) . . ?
N6 Am1 C14 145.57(11) . . ?
C22 Am1 C14 82.14(10) . . ?
C8 Am1 C14 90.22(11) . . ?
O15 Am2 O16 126.44(10) . . ?
O15 Am2 O13 89.04(10) . . ?
O16 Am2 O13 74.96(10) . . ?
O15 Am2 O14 81.60(11) . . ?
O16 Am2 O14 147.65(10) . . ?
O13 Am2 O14 126.63(10) . . ?
O15 Am2 O18 150.87(10) . . ?
O16 Am2 O18 78.96(10) . . ?
O13 Am2 O18 84.21(10) . . ?
O14 Am2 O18 79.88(11) . . ?
O15 Am2 O17 75.16(10) . . ?
O16 Am2 O17 87.38(10) . . ?
O13 Am2 O17 142.57(10) . . ?
O14 Am2 O17 85.01(10) . . ?
O18 Am2 O17 124.99(10) . . ?
O15 Am2 N1 76.01(11) . . ?
O16 Am2 N1 132.45(11) . . ?
O13 Am2 N1 63.09(11) . . ?
O14 Am2 N1 63.66(11) . . ?
O18 Am2 N1 75.67(11) . . ?
O17 Am2 N1 139.91(11) . . ?
O15 Am2 N3 63.48(11) . . ?
O16 Am2 N3 63.05(10) . . ?
O13 Am2 N3 69.08(11) . . ?
O14 Am2 N3 142.43(11) . . ?
O18 Am2 N3 137.67(10) . . ?
O17 Am2 N3 73.51(11) . . ?
N1 Am2 N3 116.34(11) . . ?
O15 Am2 N5 132.45(10) . . ?
O16 Am2 N5 73.67(10) . . ?
O13 Am2 N5 137.90(11) . . ?
O14 Am2 N5 74.97(10) . . ?
O18 Am2 N5 62.80(10) . . ?
O17 Am2 N5 62.22(10) . . ?
N1 Am2 N5 125.35(11) . . ?
N3 Am2 N5 118.25(11) . . ?
O15 Am2 C15 18.02(11) . . ?
O16 Am2 C15 108.43(10) . . ?
O13 Am2 C15 83.09(11) . . ?
O14 Am2 C15 98.80(11) . . ?
O18 Am2 C15 163.00(10) . . ?
O17 Am2 C15 71.41(10) . . ?
N1 Am2 C15 88.49(11) . . ?
N3 Am2 C15 45.49(11) . . ?
N5 Am2 C15 133.52(11) . . ?
O15 Am2 C21 108.81(11) . . ?
O16 Am2 C21 18.02(10) . . ?
O13 Am2 C21 67.91(10) . . ?
O14 Am2 C21 163.26(10) . . ?
O18 Am2 C21 94.82(10) . . ?
O17 Am2 C21 85.14(10) . . ?
N1 Am2 C21 130.70(11) . . ?
N3 Am2 C21 45.34(11) . . ?
N5 Am2 C21 88.46(11) . . ?
C15 Am2 C21 90.83(11) . . ?
O15 Am2 C1 82.67(10) . . ?
O16 Am2 C1 92.23(10) . . ?
O13 Am2 C1 18.02(10) . . ?
O14 Am2 C1 108.83(10) . . ?
O18 Am2 C1 82.27(10) . . ?
O17 Am2 C1 151.92(11) . . ?
N1 Am2 C1 45.18(11) . . ?
N3 Am2 C1 81.31(11) . . ?
N5 Am2 C1 143.99(11) . . ?
C15 Am2 C1 82.16(10) . . ?
C21 Am2 C1 85.93(11) . . ?
C8 O1 Am1 121.3(3) . . ?
C14 O2 Am1 125.0(3) . . ?
C22 O3 Am1 125.0(3) . . ?
C28 O4 Am1 124.5(3) . . ?
C36 O5 Am1 124.4(3) . . ?
C42 O6 Am1 125.1(3) . . ?
C1 O13 Am2 123.8(3) . . ?
C7 O14 Am2 123.5(3) . . ?
C15 O15 Am2 125.1(3) . . ?
C21 O16 Am2 124.0(3) . . ?
C29 O17 Am2 124.0(3) . . ?
C35 O18 Am2 125.6(3) . . ?
C2 N1 C6 118.9(4) . . ?
C2 N1 Am2 120.6(3) . . ?
C6 N1 Am2 120.2(3) . . ?
C13 N2 C9 118.9(4) . . ?
C13 N2 Am1 120.2(3) . . ?
C9 N2 Am1 120.7(3) . . ?
C16 N3 C20 119.2(4) . . ?
C16 N3 Am2 120.1(3) . . ?
C20 N3 Am2 120.6(3) . . ?
C23 N4 C27 119.5(4) . . ?
C23 N4 Am1 118.3(3) . . ?
C27 N4 Am1 122.1(3) . . ?
C30 N5 C34 118.9(4) . . ?
C30 N5 Am2 120.9(3) . . ?
C34 N5 Am2 120.2(3) . . ?
C37 N6 C41 119.2(4) . . ?
C37 N6 Am1 120.5(3) . . ?
C41 N6 Am1 119.9(3) . . ?
O13 C1 O19 125.4(4) . . ?
O13 C1 C2 118.4(4) . . ?
O19 C1 C2 116.1(4) . . ?
O13 C1 Am2 38.2(2) . . ?
O19 C1 Am2 161.8(3) . . ?
C2 C1 Am2 80.9(2) . . ?
N1 C2 C3 122.4(4) . . ?
N1 C2 C1 113.1(4) . . ?
C3 C2 C1 124.3(4) . . ?
N1 C2 Am2 39.8(2) . . ?
C3 C2 Am2 160.4(3) . . ?
C1 C2 Am2 73.5(2) . . ?
C4 C3 C2 118.3(4) . . ?
C5 C4 C3 119.4(5) . . ?
C4 C5 C6 118.5(5) . . ?
N1 C6 C5 122.2(4) . . ?
N1 C6 C7 115.3(4) . . ?
C5 C6 C7 122.5(4) . . ?
N1 C6 Am2 40.0(2) . . ?
C5 C6 Am2 161.0(3) . . ?
C7 C6 Am2 75.5(2) . . ?
O20 C7 O14 125.1(4) . . ?
O20 C7 C6 118.5(4) . . ?
O14 C7 C6 116.3(4) . . ?
O20 C7 Am2 162.1(3) . . ?
O14 C7 Am2 38.0(2) . . ?
C6 C7 Am2 79.0(2) . . ?
O1 C8 O7 124.9(4) . . ?
O1 C8 C9 119.9(4) . . ?
O7 C8 C9 115.2(4) . . ?
O1 C8 Am1 40.2(2) . . ?
O7 C8 Am1 157.9(3) . . ?
C9 C8 Am1 81.6(2) . . ?
N2 C9 C10 122.8(4) . . ?
N2 C9 C8 112.5(4) . . ?
C10 C9 C8 124.6(4) . . ?
N2 C9 Am1 39.7(2) . . ?
C10 C9 Am1 162.5(3) . . ?
C8 C9 Am1 72.8(2) . . ?
C9 C10 C11 117.3(4) . . ?
C12 C11 C10 120.2(4) . . ?
C11 C12 C13 118.3(4) . . ?
N2 C13 C12 122.3(4) . . ?
N2 C13 C14 113.6(4) . . ?
C12 C13 C14 124.0(4) . . ?
N2 C13 Am1 40.2(2) . . ?
C12 C13 Am1 162.5(3) . . ?
C14 C13 Am1 73.5(2) . . ?
O2 C14 O8 125.5(4) . . ?
O2 C14 C13 117.2(4) . . ?
O8 C14 C13 117.2(4) . . ?
O2 C14 Am1 36.9(2) . . ?
O8 C14 Am1 160.7(3) . . ?
C13 C14 Am1 80.7(2) . . ?
O15 C15 O21 125.1(4) . . ?
O15 C15 C16 117.8(4) . . ?
O21 C15 C16 117.1(4) . . ?
O15 C15 Am2 36.85(19) . . ?
O21 C15 Am2 161.4(3) . . ?
C16 C15 Am2 81.1(2) . . ?
N3 C16 C17 122.4(4) . . ?
N3 C16 C15 113.3(4) . . ?
C17 C16 C15 124.3(4) . . ?
N3 C16 Am2 40.2(2) . . ?
C17 C16 Am2 162.6(3) . . ?
C15 C16 Am2 73.1(2) . . ?
C18 C17 C16 117.9(4) . . ?
C17 C18 C19 119.9(5) . . ?
C20 C19 C18 118.3(4) . . ?
N3 C20 C19 122.3(4) . . ?
N3 C20 C21 112.7(4) . . ?
C19 C20 C21 125.0(4) . . ?
N3 C20 Am2 39.7(2) . . ?
C19 C20 Am2 161.8(3) . . ?
C21 C20 Am2 73.1(2) . . ?
O16 C21 O22 123.7(4) . . ?
O16 C21 C20 118.6(4) . . ?
O22 C21 C20 117.7(4) . . ?
O16 C21 Am2 38.0(2) . . ?
O22 C21 Am2 160.1(3) . . ?
C20 C21 Am2 81.2(2) . . ?
O3 C22 O9 125.8(4) . . ?
O3 C22 C23 117.6(4) . . ?
O9 C22 C23 116.6(4) . . ?
O3 C22 Am1 37.0(2) . . ?
O9 C22 Am1 162.7(3) . . ?
C23 C22 Am1 80.6(2) . . ?
N4 C23 C24 121.6(4) . . ?
N4 C23 C22 114.3(4) . . ?
C24 C23 C22 124.1(4) . . ?
N4 C23 Am1 41.3(2) . . ?
C24 C23 Am1 162.3(3) . . ?
C22 C23 Am1 73.2(2) . . ?
C25 C24 C23 119.2(4) . . ?
C24 C25 C26 119.0(4) . . ?
C27 C26 C25 118.5(4) . . ?
N4 C27 C26 122.1(4) . . ?
N4 C27 C28 115.1(4) . . ?
C26 C27 C28 122.7(4) . . ?
N4 C27 Am1 38.6(2) . . ?
C26 C27 Am1 160.5(3) . . ?
C28 C27 Am1 76.5(2) . . ?
O10 C28 O4 124.6(4) . . ?
O10 C28 C27 120.5(4) . . ?
O4 C28 C27 114.9(4) . . ?
O10 C28 Am1 160.8(3) . . ?
O4 C28 Am1 37.33(19) . . ?
C27 C28 Am1 78.1(2) . . ?
O17 C29 O23 124.9(4) . . ?
O17 C29 C30 119.6(4) . . ?
O23 C29 C30 115.4(3) . . ?
O17 C29 Am2 38.3(2) . . ?
O23 C29 Am2 163.0(3) . . ?
C30 C29 Am2 81.3(2) . . ?
N5 C30 C31 123.0(4) . . ?
N5 C30 C29 113.2(3) . . ?
C31 C30 C29 123.7(4) . . ?
N5 C30 Am2 39.8(2) . . ?
C31 C30 Am2 162.8(3) . . ?
C29 C30 Am2 73.4(2) . . ?
C32 C31 C30 118.0(4) . . ?
C31 C32 C33 119.2(4) . . ?
C32 C33 C34 118.9(4) . . ?
N5 C34 C33 121.9(4) . . ?
N5 C34 C35 115.7(4) . . ?
C33 C34 C35 122.4(4) . . ?
N5 C34 Am2 40.26(19) . . ?
C33 C34 Am2 162.1(3) . . ?
C35 C34 Am2 75.5(2) . . ?
O24 C35 O18 125.5(4) . . ?
O24 C35 C34 119.1(4) . . ?
O18 C35 C34 115.4(4) . . ?
O24 C35 Am2 161.7(3) . . ?
O18 C35 Am2 36.52(19) . . ?
C34 C35 Am2 79.1(2) . . ?
O5 C36 O11 124.4(4) . . ?
O5 C36 C37 117.9(4) . . ?
O11 C36 C37 117.7(4) . . ?
O5 C36 Am1 37.8(2) . . ?
O11 C36 Am1 160.9(3) . . ?
C37 C36 Am1 80.6(2) . . ?
N6 C37 C38 122.1(4) . . ?
N6 C37 C36 113.7(4) . . ?
C38 C37 C36 124.2(4) . . ?
N6 C37 Am1 40.0(2) . . ?
C38 C37 Am1 161.5(3) . . ?
C36 C37 Am1 73.9(2) . . ?
C39 C38 C37 118.2(4) . . ?
C38 C39 C40 120.0(4) . . ?
C41 C40 C39 117.9(4) . . ?
N6 C41 C40 122.6(4) . . ?
N6 C41 C42 113.7(4) . . ?
C40 C41 C42 123.6(4) . . ?
N6 C41 Am1 40.4(2) . . ?
C40 C41 Am1 162.6(3) . . ?
C42 C41 Am1 73.4(2) . . ?
O6 C42 O12 125.4(4) . . ?
O6 C42 C41 117.9(4) . . ?
O12 C42 C41 116.7(4) . . ?
O6 C42 Am1 37.0(2) . . ?
O12 C42 Am1 162.4(3) . . ?
C41 C42 Am1 80.9(2) . . ?
 
_refine_diff_density_max    4.783
_refine_diff_density_min   -1.875
_refine_diff_density_rms    0.214

_shelxl_version_number 2013-4

_shelx_res_file
;
TITL test in P-1
CELL 0.71073  11.83810  13.37880  15.16010  91.0206  95.2167 103.1085
ZERR   2.00   0.00090   0.00100   0.00110   0.0012   0.0012   0.0012
LATT  1
SFAC C H N O
SFAC Am 36.6706 0.483629 24.0992 3.20647 17.3415 14.3136 3.49331 =
        102.273 13.3592 -7.8986 4.5125 18900 3.0 243
UNIT 84 48 12 54 4
TEMP 23.000

L.S. 4
BOND
ACTA
FMAP 2
PLAN 20

WGHT    0.032600    8.950700
FVAR       0.04806   0.93180
AM1   5    0.742936    0.708371    0.740871    11.00000    0.00792    0.00922 =
         0.01006   -0.00013   -0.00002    0.00149
AM2   5    0.766677    0.204872    0.695188    11.00000    0.00871    0.01053 =
         0.00916    0.00039    0.00016    0.00249
O1    4    0.872106    0.597249    0.692462    11.00000    0.01860    0.01838 =
         0.01332    0.00227   -0.00009    0.00909
O2    4    0.641036    0.811952    0.645943    11.00000    0.01766    0.01913 =
         0.01264    0.00306    0.00058    0.00913
O3    4    0.613544    0.558776    0.668413    11.00000    0.00931    0.01309 =
         0.01761   -0.00327    0.00236    0.00053
O4    4    0.697721    0.823546    0.858887    11.00000    0.00655    0.01264 =
         0.01401   -0.00138    0.00096    0.00092
O5    4    0.724335    0.576369    0.856086    11.00000    0.01370    0.01524 =
         0.01613    0.00475   -0.00107    0.00108
O6    4    0.909403    0.855284    0.734659    11.00000    0.01102    0.01566 =
         0.01659    0.00374   -0.00053   -0.00095
O7    4    0.909010    0.497175    0.582988    11.00000    0.02524    0.01658 =
         0.01445    0.00451    0.00406    0.01043
AFIX  83
H7BA  2    0.913018    0.457123    0.622848    11.00000   -1.50000
AFIX   0
O8    4    0.573542    0.854278    0.512032    11.00000    0.01984    0.01647 =
         0.01372   -0.00003   -0.00331    0.00873
O9    4    0.442090    0.446885    0.646455    11.00000    0.01230    0.01500 =
         0.02023   -0.00576    0.00133    0.00155
AFIX 143
H9O   2    0.470353    0.428697    0.603196    11.00000   -1.50000
AFIX   0
O10   4    0.570307    0.881768    0.933451    11.00000    0.02057    0.01810 =
         0.02938   -0.01078    0.00882   -0.00112
O11   4    0.800463    0.489177    0.960783    11.00000    0.01512    0.01073 =
         0.01367    0.00215   -0.00136    0.00152
O12   4    1.087373    0.947194    0.783018    11.00000    0.01313    0.01626 =
         0.01690    0.00618   -0.00102   -0.00187
AFIX  83
H12A  2    1.079342    0.977190    0.736981    11.00000   -1.50000
AFIX   0
O13   4    0.639820    0.319218    0.641000    11.00000    0.01695    0.01662 =
         0.01184    0.00253    0.00097    0.00657
O14   4    0.905061    0.137402    0.609379    11.00000    0.01546    0.01973 =
         0.01313    0.00217    0.00232    0.00845
O15   4    0.628553    0.060768    0.617958    11.00000    0.01588    0.01543 =
         0.01038   -0.00327   -0.00028    0.00377
O16   4    0.736473    0.299802    0.828812    11.00000    0.01193    0.01391 =
         0.01199   -0.00123    0.00103   -0.00193
O17   4    0.772358    0.054770    0.791772    11.00000    0.01363    0.01319 =
         0.01560    0.00209   -0.00356    0.00068
O18   4    0.926919    0.362741    0.694465    11.00000    0.01271    0.01223 =
         0.01493    0.00268   -0.00074    0.00230
O19   4    0.547064    0.386306    0.529563    11.00000    0.01604    0.01731 =
         0.01579   -0.00150   -0.00315    0.00859
O20   4    0.968254    0.105769    0.479345    11.00000    0.02994    0.03247 =
         0.01960    0.00303    0.00441    0.02103
AFIX  83
H20A  2    1.013082    0.080632    0.511523    11.00000   -1.50000
AFIX   0
O21   4    0.460853   -0.057933    0.604295    11.00000    0.01346    0.01300 =
         0.02045   -0.00829   -0.00237    0.00200
AFIX  83
H21A  2    0.496942   -0.088086    0.573405    11.00000   -1.50000
AFIX   0
O22   4    0.621736    0.352417    0.918964    11.00000    0.01727    0.01221 =
         0.01318   -0.00277    0.00373    0.00057
O23   4    0.855330   -0.022659    0.901499    11.00000    0.01394    0.00931 =
         0.01663    0.00287   -0.00086   -0.00119
AFIX 143
H23   2    0.797677   -0.069409    0.888758    11.00000   -1.50000
AFIX   0
O24   4    1.095515    0.463972    0.751344    11.00000    0.01554    0.01371 =
         0.03002    0.00745   -0.00182   -0.00160
O1W   4    1.069710    1.040976    0.646312    11.00000    0.01842    0.01804 =
         0.01946    0.00595    0.00319    0.00536
O2W   4    0.638665    1.097872    0.987629    11.00000    0.01651    0.02071 =
         0.03477   -0.00913    0.00355   -0.00106
O3W   4    1.400883    0.389020    0.978220    11.00000    0.06115    0.07639 =
         0.06388   -0.01234    0.00026    0.01848
N1    3    0.768064    0.249687    0.532463    11.00000    0.01287    0.01451 =
         0.01286    0.00417   -0.00015    0.00602
N2    3    0.772501    0.703849    0.576039    11.00000    0.01256    0.01118 =
         0.01017    0.00199    0.00085    0.00007
N3    3    0.567064    0.153119    0.753612    11.00000    0.01166    0.00705 =
         0.01239   -0.00137    0.00026    0.00142
N4    3    0.538464    0.666292    0.788366    11.00000    0.00965    0.00890 =
         0.01250   -0.00131   -0.00140    0.00091
N5    3    0.950008    0.215984    0.805451    11.00000    0.00881    0.01074 =
         0.00972    0.00123    0.00189    0.00204
N6    3    0.917192    0.719582    0.858124    11.00000    0.01200    0.01139 =
         0.01175    0.00020    0.00054    0.00296
C1    1    0.624827    0.340710    0.562255    11.00000    0.01419    0.01046 =
         0.01477   -0.00054   -0.00277    0.00516
C2    1    0.703553    0.312381    0.498487    11.00000    0.01571    0.02031 =
         0.01287    0.00096   -0.00219    0.00885
C3    1    0.716135    0.352499    0.415056    11.00000    0.02451    0.03549 =
         0.01852    0.00742    0.00077    0.01871
AFIX  43
H3    2    0.672064    0.397810    0.393624    11.00000   -1.20000
AFIX   0
C4    1    0.796053    0.323245    0.364607    11.00000    0.03293    0.04336 =
         0.01686    0.01149    0.00902    0.01963
AFIX  43
H4    2    0.808137    0.350437    0.309300    11.00000   -1.20000
AFIX   0
C5    1    0.857669    0.253277    0.397219    11.00000    0.03065    0.03500 =
         0.01424    0.00454    0.00829    0.01750
AFIX  43
H5    2    0.908491    0.229831    0.363066    11.00000   -1.20000
AFIX   0
C6    1    0.841937    0.218792    0.482165    11.00000    0.01986    0.02058 =
         0.01289    0.00126    0.00140    0.00975
C7    1    0.909765    0.147234    0.525323    11.00000    0.01504    0.01563 =
         0.01513   -0.00217    0.00238    0.00541
C8    1    0.875288    0.575990    0.613103    11.00000    0.01224    0.01743 =
         0.01421    0.00310    0.00410    0.00582
C9    1    0.833824    0.641250    0.543671    11.00000    0.01282    0.01317 =
         0.01581    0.00117    0.00248    0.00441
C10   1    0.850382    0.634800    0.454584    11.00000    0.01916    0.01532 =
         0.01639    0.00195    0.00481    0.00493
AFIX  43
H10   2    0.892763    0.590389    0.433466    11.00000   -1.20000
AFIX   0
C11   1    0.801055    0.697423    0.398085    11.00000    0.02272    0.01981 =
         0.01224    0.00210    0.00330    0.00730
AFIX  43
H11   2    0.813463    0.697875    0.338378    11.00000   -1.20000
AFIX   0
C12   1    0.733882    0.758783    0.430256    11.00000    0.01936    0.01587 =
         0.01500    0.00352    0.00132    0.00388
AFIX  43
H12   2    0.698556    0.799346    0.392658    11.00000   -1.20000
AFIX   0
C13   1    0.720267    0.758540    0.520112    11.00000    0.01409    0.01067 =
         0.01332   -0.00031    0.00130    0.00480
C14   1    0.639467    0.813396    0.562971    11.00000    0.01098    0.01272 =
         0.01491    0.00104    0.00013    0.00328
C15   1    0.528838    0.022266    0.639844    11.00000    0.01406    0.01119 =
         0.01466   -0.00218   -0.00299    0.00462
C16   1    0.486479    0.074504    0.714742    11.00000    0.01373    0.01212 =
         0.01524   -0.00260   -0.00100    0.00246
C17   1    0.375622    0.044629    0.742475    11.00000    0.01510    0.01720 =
         0.02592   -0.00626    0.00370   -0.00031
AFIX  43
H17   2    0.321521   -0.011569    0.715580    11.00000   -1.20000
AFIX   0
C18   1    0.348132    0.101314    0.811616    11.00000    0.01207    0.02693 =
         0.03509   -0.00869    0.00830    0.00027
AFIX  43
H18   2    0.274563    0.083475    0.831718    11.00000   -1.20000
AFIX   0
C19   1    0.430819    0.184878    0.850810    11.00000    0.01561    0.02012 =
         0.02046   -0.00637    0.00511    0.00090
AFIX  43
H19   2    0.413165    0.224413    0.896418    11.00000   -1.20000
AFIX   0
C20   1    0.539596    0.207568    0.820303    11.00000    0.01451    0.00912 =
         0.01239   -0.00224   -0.00013    0.00183
C21   1    0.640482    0.292279    0.858011    11.00000    0.01572    0.01192 =
         0.00852    0.00268    0.00206    0.00093
C22   1    0.511804    0.523868    0.685020    11.00000    0.01335    0.01075 =
         0.01390   -0.00058    0.00000    0.00522
C23   1    0.465321    0.579619    0.755802    11.00000    0.01025    0.01243 =
         0.01296   -0.00093   -0.00098    0.00138
C24   1    0.355372    0.546198    0.785311    11.00000    0.01099    0.01380 =
         0.01855    0.00074    0.00109   -0.00198
AFIX  43
H24   2    0.306503    0.484654    0.763070    11.00000   -1.20000
AFIX   0
C25   1    0.319997    0.605422    0.847798    11.00000    0.01286    0.01741 =
         0.01659   -0.00086    0.00405   -0.00286
AFIX  43
H25   2    0.247062    0.584339    0.868450    11.00000   -1.20000
AFIX   0
C26   1    0.395220    0.697581    0.879695    11.00000    0.01701    0.01703 =
         0.01165   -0.00241    0.00584    0.00079
AFIX  43
H26   2    0.372597    0.739973    0.920620    11.00000   -1.20000
AFIX   0
C27   1    0.504510    0.724462    0.848926    11.00000    0.01271    0.01168 =
         0.01331    0.00067   -0.00024   -0.00068
C28   1    0.595285    0.818305    0.883679    11.00000    0.01451    0.00906 =
         0.01233    0.00043    0.00130    0.00046
C29   1    0.853542    0.051452    0.847778    11.00000    0.01226    0.00854 =
         0.00925   -0.00158    0.00048    0.00198
C30   1    0.958923    0.138844    0.858341    11.00000    0.01139    0.01084 =
         0.00832   -0.00088    0.00100    0.00255
C31   1    1.057261    0.139739    0.916681    11.00000    0.01320    0.01269 =
         0.01300    0.00163    0.00022    0.00291
AFIX  43
H31   2    1.061240    0.084382    0.952127    11.00000   -1.20000
AFIX   0
C32   1    1.149102    0.225751    0.920292    11.00000    0.00985    0.01731 =
         0.01434   -0.00046   -0.00382    0.00125
AFIX  43
H32   2    1.216366    0.228760    0.958037    11.00000   -1.20000
AFIX   0
C33   1    1.139303    0.307350    0.866790    11.00000    0.00978    0.01432 =
         0.01396    0.00087   -0.00036   -0.00149
AFIX  43
H33   2    1.199318    0.366080    0.868911    11.00000   -1.20000
AFIX   0
C34   1    1.037935    0.299630    0.809885    11.00000    0.01095    0.01065 =
         0.01082    0.00051    0.00172    0.00237
C35   1    1.020746    0.384094    0.748253    11.00000    0.01220    0.01354 =
         0.01516    0.00264    0.00479    0.00383
C36   1    0.806008    0.564533    0.909566    11.00000    0.01470    0.00966 =
         0.01005   -0.00063    0.00308    0.00294
C37   1    0.918494    0.644455    0.914817    11.00000    0.01437    0.00951 =
         0.01359   -0.00160   -0.00161    0.00272
C38   1    1.015829    0.642793    0.973257    11.00000    0.01737    0.01255 =
         0.01369   -0.00001   -0.00161    0.00660
AFIX  43
H38   2    1.015486    0.589391    1.011746    11.00000   -1.20000
AFIX   0
C39   1    1.113255    0.722957    0.972463    11.00000    0.00696    0.01722 =
         0.02072   -0.00208   -0.00366    0.00496
AFIX  43
H39   2    1.178920    0.724575    1.011606    11.00000   -1.20000
AFIX   0
C40   1    1.112718    0.800865    0.913153    11.00000    0.01025    0.01515 =
         0.01911   -0.00213   -0.00258    0.00059
AFIX  43
H40   2    1.177436    0.855034    0.911562    11.00000   -1.20000
AFIX   0
C41   1    1.012597    0.795257    0.856416    11.00000    0.01045    0.01195 =
         0.01195   -0.00204    0.00091    0.00301
C42   1    1.001315    0.872172    0.786156    11.00000    0.01109    0.01079 =
         0.01383   -0.00016    0.00246    0.00176

HKLF 4

REM  test in P-1
REM R1 =  0.0338 for   11417 Fo > 4sig(Fo)  and  0.0494 for all   14159 data
REM    695 parameters refined using      0 restraints

END

WGHT      0.0325      8.9873

REM Highest difference peak  4.783,  deepest hole -1.875,  1-sigma level  0.214
Q1    1   0.7524  0.1767  0.7364  11.00000  0.05    4.78
Q2    1   0.7777  0.6816  0.6817  11.00000  0.05    4.70
Q3    1   0.7273  0.2196  0.7549  11.00000  0.05    4.67
Q4    1   0.7489  0.7258  0.6976  11.00000  0.05    4.35
Q5    1   0.7204  0.7490  0.7606  11.00000  0.05    2.72
Q6    1   0.7452  0.2524  0.7091  11.00000  0.05    2.52
Q7    1   0.7790  0.1499  0.6773  11.00000  0.05    2.51
Q8    1   0.7375  0.2058  0.6472  11.00000  0.05    1.81
Q9    1   1.0000  0.0000  0.5000  10.50000  0.05    1.44
Q10   1   0.6823  0.6771  0.7508  11.00000  0.05    1.39
Q11   1   0.7756  0.7023  0.7879  11.00000  0.05    1.16
Q12   1   0.8206  0.7547  0.7527  11.00000  0.05    1.16
Q13   1   0.6375  1.0374  0.9798  11.00000  0.05    1.08
Q14   1   0.7656  0.4012  0.8233  11.00000  0.05    1.07
Q15   1   0.7398  0.2804  0.7953  11.00000  0.05    1.05
Q16   1   0.7380 -0.0981  0.8787  11.00000  0.05    0.96
Q17   1   0.8404  0.2553  0.7116  11.00000  0.05    0.94
Q18   1   0.7637  0.7979  0.7165  11.00000  0.05    0.94
Q19   1   0.4035  0.5614  0.7636  11.00000  0.05    0.93
Q20   1   1.0633  0.9978  0.6046  11.00000  0.05    0.87
;
_shelx_res_checksum    6142

_shelx_hkl_file
;
  -2   0   0  122.32    2.59
  -2   0   0  125.52    2.55
  -2   0   0  132.67    2.52
   2   0   0  130.68    2.52
   2   0   0  129.21    2.59
   2   0   0  125.17    2.54
  -3   0   0    2.37    0.14
  -3   0   0    2.24    0.18
   3   0   0    2.31    0.15
  -4   0   0   81.88    1.76
  -4   0   0   82.74    1.70
   4   0   0   80.92    1.70
   4   0   0   84.35    1.74
  -5   0   0    0.47    0.11
  -5   0   0    0.58    0.15
  -5   0   0    0.61    0.13
   5   0   0    0.62    0.12
  -6   0   0  184.66    3.72
  -6   0   0  178.29    3.81
   6   0   0  190.26    3.82
  -7   0   0   11.82    0.45
  -7   0   0   10.99    0.49
   7   0   0   11.85    0.44
  -8   0   0  100.31    2.10
  -8   0   0   88.59    2.25
   8   0   0  100.04    2.12
  -9   0   0    4.57    0.42
  -9   0   0    4.01    0.50
 -10   0   0   47.43    1.39
 -10   0   0   48.20    1.25
 -11   0   0    0.71    0.39
 -11   0   0   -0.30    0.34
 -12   0   0   13.08    0.90
  13   0   0    3.71    0.55
 -14   0   0    4.17    0.76
 -15   0   0    2.85    0.77
 -16   0   0    1.97    0.85
 -16   1   0   13.11    1.25
 -15   1   0   13.28    1.17
 -14   1   0   18.53    1.15
  13  -1   0   14.17    0.86
 -13   1   0   14.79    1.02
 -12   1   0   26.84    1.15
  11  -1   0   20.75    0.85
 -11   1   0   21.92    0.97
 -10   1   0   36.88    1.18
  -9   1   0    4.98    0.45
  -9   1   0    5.04    0.49
  -8   1   0   35.29    0.90
  -8   1   0   34.95    0.91
  -7   1   0    9.25    0.39
  -7   1   0    9.36    0.46
  -7   1   0    9.00    0.37
  -6   1   0   40.95    0.97
  -6   1   0   42.84    1.08
  -6   1   0   42.53    0.98
  -5   1   0    4.58    0.24
  -5   1   0    4.10    0.28
  -4   1   0    4.14    0.24
  -4   1   0    4.02    0.20
   3  -1   0   -0.10    0.06
   3  -1   0   -0.04    0.08
  -3   1   0   -0.08    0.08
  -3   1   0   -0.13    0.07
  -3   1   0   -0.11    0.05
   2  -1   0    1.52    0.10
   2  -1   0    1.48    0.12
  -2   1   0    1.51    0.10
  -2   1   0    1.30    0.12
  -1  -1   0   -0.59    0.05
  -1  -1   0   -0.68    0.04
  -1  -1   0   -0.65    0.04
  -1  -1   0   -0.56    0.05
   1   1   0   -0.60    0.04
   1   1   0   -0.72    0.04
   1   1   0   -0.73    0.04
  -2  -1   0   18.67    0.46
  -2  -1   0   17.48    0.44
  -2  -1   0   17.55    0.43
  -2  -1   0   18.48    0.43
   2   1   0   17.34    0.44
   2   1   0   17.42    0.42
  -3  -1   0    1.31    0.16
  -3  -1   0    1.25    0.13
  -3  -1   0    1.52    0.15
   3   1   0    1.06    0.13
   3   1   0    1.40    0.13
  -4  -1   0    6.51    0.26
  -4  -1   0    6.50    0.30
  -4  -1   0    7.27    0.27
   4   1   0    6.97    0.26
  -5  -1   0    0.33    0.14
  -5  -1   0    0.14    0.13
  -5  -1   0    0.25    0.13
   5   1   0    0.17    0.12
  -6  -1   0   37.58    0.91
  -6  -1   0   35.32    0.97
   6   1   0   37.46    0.91
  -7  -1   0    0.59    0.20
  -7  -1   0    0.30    0.18
   7   1   0    0.42    0.18
  -8  -1   0   45.42    1.12
  -8  -1   0   43.81    1.22
   8   1   0   45.19    1.12
  -9  -1   0    1.01    0.28
  -9  -1   0    1.58    0.33
 -10  -1   0   20.12    0.79
 -10  -1   0   20.96    0.89
  10   1   0   21.31    0.77
 -11  -1   0    0.56    0.38
 -12  -1   0   25.35    1.14
 -12  -1   0   22.46    0.89
 -13  -1   0    0.45    0.58
 -13  -1   0    0.41    0.46
 -14  -1   0   44.63    1.69
 -15  -1   0    0.83    0.73
 -16  -1   0   25.35    1.55
 -16   2   0    2.26    0.77
 -15   2   0    5.64    0.81
  13  -2   0   12.31    0.80
 -13   2   0   10.68    0.92
 -12   2   0    7.54    0.78
  11  -2   0   17.54    0.78
 -11   2   0   15.62    0.85
  10  -2   0   17.88    0.72
 -10   2   0   17.68    0.79
   9  -2   0   38.71    1.03
  -9   2   0   36.63    1.14
  -9   2   0   38.29    1.00
   8  -2   0   48.45    1.18
  -8   2   0   48.34    1.17
   7  -2   0   32.56    0.84
  -7   2   0   31.61    0.92
  -7   2   0   32.18    0.82
   6  -2   0   85.11    1.81
  -6   2   0   84.14    1.90
  -6   2   0   85.37    1.84
   5  -2   0   90.54    1.91
  -5   2   0   91.63    1.98
  -5   2   0   91.76    1.94
   4  -2   0   96.09    2.07
   4  -2   0  100.79    2.07
  -4   2   0  104.06    2.12
  -4   2   0  104.62    2.13
   3  -2   0   29.90    0.68
   3  -2   0   29.43    0.70
  -3   2   0   30.18    0.69
  -3   2   0   31.73    0.71
  -3   2   0   28.65    0.67
   2  -2   0   54.48    1.16
   2  -2   0   57.48    1.17
   2  -2   0   55.40    1.20
  -2   2   0   54.28    1.16
  -2   2   0   58.52    1.21
  -2   2   0   57.50    1.17
   1  -2   0  102.42    2.00
   1  -2   0   99.27    2.02
   1  -2   0  102.88    2.09
  -1   2   0  101.62    2.01
  -1   2   0  104.06    2.10
  -1   2   0   97.48    2.02
   0  -2   0  309.18    5.93
   0  -2   0  294.53    6.00
   0  -2   0  310.96    6.16
   0   2   0  331.63    6.27
   0   2   0  301.90    6.02
   0   2   0  280.35    5.92
  -1  -2   0   43.90    0.92
  -1  -2   0   45.12    0.97
  -1  -2   0   43.48    0.93
  -1  -2   0   42.50    0.94
   1   2   0   46.10    0.93
   1   2   0   47.48    0.98
   1   2   0   44.78    0.93
   1   2   0   40.91    0.93
  -2  -2   0  605.96   11.41
  -2  -2   0  528.65   11.24
  -2  -2   0  595.89   11.31
  -2  -2   0  580.05   11.75
   2   2   0  607.77   11.82
   2   2   0  523.66   11.29
   2   2   0  627.41   11.39
  -3  -2   0   47.38    1.11
  -3  -2   0   53.44    1.14
  -3  -2   0   53.32    1.10
   3   2   0   46.47    1.09
   3   2   0   51.98    1.12
  -4  -2   0  223.85    4.56
  -4  -2   0  226.56    4.51
   4   2   0  229.15    4.65
  -5  -2   0   22.62    0.62
  -5  -2   0   22.10    0.66
   5   2   0   24.11    0.63
  -6  -2   0  101.48    2.27
  -6  -2   0  104.46    2.19
   6   2   0  102.68    2.23
  -7  -2   0   20.31    0.65
  -7  -2   0   20.98    0.71
   7   2   0   20.42    0.64
  -8  -2   0   68.01    1.75
  -8  -2   0   72.64    1.66
   8   2   0   74.33    1.69
  -9  -2   0   11.30    0.66
  -9  -2   0   11.52    0.58
   9   2   0   12.09    0.59
 -10  -2   0   54.83    1.56
 -10  -2   0   55.78    1.43
  10   2   0   55.11    1.42
 -11  -2   0    0.06    0.34
 -11  -2   0    0.06    0.40
 -12  -2   0   20.76    0.88
 -12  -2   0   20.84    1.07
 -13  -2   0    2.84    0.64
 -13  -2   0    2.70    0.57
 -14  -2   0   13.09    1.15
 -15  -2   0    1.58    0.83
 -16   3   0    3.02    0.82
 -15   3   0   34.06    1.53
  13  -3   0   16.23    0.87
 -13   3   0   16.51    1.03
  12  -3   0   10.80    0.67
 -12   3   0   10.08    0.81
  11  -3   0   29.37    0.98
 -11   3   0   30.54    1.12
  10  -3   0    5.44    0.52
 -10   3   0    4.96    0.54
 -10   3   0    4.93    0.51
   9  -3   0   52.74    1.30
  -9   3   0   54.20    1.31
  -9   3   0   52.77    1.44
   8  -3   0    0.26    0.19
  -8   3   0   -0.29    0.21
   7  -3   0    8.26    0.39
  -7   3   0    8.59    0.45
  -7   3   0    8.20    0.39
   6  -3   0   11.69    0.43
  -6   3   0   12.81    0.49
  -6   3   0   12.70    0.44
   5  -3   0   23.17    0.61
  -5   3   0   22.34    0.60
  -5   3   0   23.61    0.66
   4  -3   0   10.80    0.35
  -4   3   0   11.43    0.37
  -4   3   0   11.97    0.39
   3  -3   0   10.28    0.32
   3  -3   0    9.22    0.31
  -3   3   0   10.00    0.32
  -3   3   0   10.05    0.32
   2  -3   0    0.65    0.09
   2  -3   0    0.78    0.11
   2  -3   0    0.53    0.09
  -2   3   0    0.75    0.13
  -2   3   0    0.72    0.12
  -2   3   0    0.81    0.13
   1  -3   0    0.27    0.07
   1  -3   0    0.18    0.07
   1  -3   0    0.24    0.08
  -1   3   0    0.25    0.08
  -1   3   0    0.16    0.06
  -1   3   0    0.12    0.07
   0  -3   0    0.64    0.09
   0  -3   0    0.77    0.10
   0  -3   0    0.79    0.09
   0   3   0    0.66    0.11
   0   3   0    0.74    0.09
   0   3   0    0.84    0.11
  -1  -3   0    1.29    0.14
  -1  -3   0    1.21    0.12
  -1  -3   0    1.15    0.12
  -1  -3   0    1.36    0.14
   1   3   0    1.27    0.13
   1   3   0    1.26    0.12
   1   3   0    1.41    0.13
   1   3   0    1.27    0.15
  -2  -3   0   30.87    0.71
  -2  -3   0   30.45    0.70
   2   3   0   27.14    0.68
   2   3   0   29.91    0.70
   2   3   0   30.71    0.73
  -3  -3   0    0.51    0.12
  -3  -3   0    0.43    0.11
   3   3   0    0.35    0.12
   3   3   0    0.48    0.11
  -4  -3   0   15.41    0.48
  -4  -3   0   15.84    0.51
   4   3   0   15.19    0.48
  -5  -3   0    2.17    0.27
  -5  -3   0    2.46    0.29
   5   3   0    2.27    0.26
  -6  -3   0    2.93    0.32
  -6  -3   0    2.51    0.33
   6   3   0    3.12    0.33
  -7  -3   0    9.86    0.48
  -7  -3   0   10.35    0.51
   7   3   0    9.84    0.50
  -8  -3   0   19.38    0.77
  -8  -3   0   20.48    0.71
   8   3   0   20.04    0.71
  -9  -3   0   15.56    0.70
  -9  -3   0   14.48    0.74
   9   3   0   14.69    0.71
 -10  -3   0   36.73    1.22
  10   3   0   35.07    1.09
 -11  -3   0    5.18    0.77
 -11  -3   0    4.27    0.61
  11   3   0    4.49    0.70
 -12  -3   0   16.75    1.03
 -12  -3   0   16.08    0.87
 -13  -3   0    1.52    0.63
 -14  -3   0   18.83    1.31
 -15  -3   0   11.43    1.31
 -16   4   0    1.01    0.75
 -15   4   0    4.77    0.78
  13  -4   0   21.93    0.93
 -13   4   0   19.84    1.07
  12  -4   0    0.63    0.35
 -12   4   0   -0.80    0.39
 -11   4   0   45.64    1.42
 -11   4   0   47.83    1.30
  10  -4   0    0.00    0.29
 -10   4   0    0.79    0.30
 -10   4   0   -0.53    0.29
   9  -4   0   39.51    1.08
  -9   4   0   41.50    1.09
  -9   4   0   40.09    1.18
   8  -4   0    6.10    0.42
  -8   4   0    6.68    0.44
   7  -4   0   60.00    1.40
  -7   4   0   60.95    1.48
  -7   4   0   61.87    1.43
   6  -4   0    8.93    0.39
  -6   4   0    9.33    0.42
  -6   4   0    9.76    0.41
   5  -4   0  127.46    2.65
  -5   4   0  128.04    2.68
  -5   4   0  129.06    2.73
   4  -4   0   27.42    0.70
  -4   4   0   27.80    0.71
  -4   4   0   28.01    0.72
   3  -4   0  315.29    6.22
  -3   4   0  317.54    6.20
  -3   4   0  311.37    6.42
   2  -4   0   19.59    0.49
   2  -4   0   20.08    0.53
  -2   4   0   19.22    0.54
  -2   4   0   20.07    0.49
   1  -4   0   73.54    1.47
   1  -4   0   70.60    1.52
  -1   4   0   71.57    1.58
  -1   4   0   70.62    1.47
   0  -4   0   14.01    0.42
   0  -4   0   14.57    0.37
   0   4   0   14.32    0.37
   0   4   0   14.57    0.44
  -1  -4   0   41.82    0.92
  -1  -4   0   37.76    0.90
  -1  -4   0   41.48    0.96
   1   4   0   44.11    0.93
   1   4   0   45.16    1.01
  -2  -4   0  252.01    5.08
  -2  -4   0  250.33    5.06
   2   4   0  258.01    5.05
   2   4   0  261.09    5.27
  -3  -4   0   79.17    1.73
  -3  -4   0   77.77    1.73
   3   4   0   81.50    1.79
   3   4   0   83.59    1.75
  -4  -4   0   68.98    1.57
  -4  -4   0   69.54    1.54
   4   4   0   70.43    1.60
  -5  -4   0  138.25    2.91
  -5  -4   0  132.43    2.84
   5   4   0  137.17    2.93
  -6  -4   0   34.09    0.92
  -6  -4   0   32.23    0.96
   6   4   0   34.30    0.94
  -7  -4   0   18.63    0.67
   7   4   0   18.36    0.69
  -8  -4   0   45.28    1.21
  -8  -4   0   44.34    1.28
   8   4   0   45.82    1.24
  -9  -4   0   33.58    1.14
   9   4   0   32.88    1.05
 -10  -4   0   25.48    1.08
 -10  -4   0   25.96    0.95
  10   4   0   26.68    1.03
 -11  -4   0   15.94    0.97
 -11  -4   0   14.89    0.81
  11   4   0   14.64    0.88
 -12  -4   0   14.92    1.06
 -12  -4   0   15.33    0.89
 -13  -4   0   12.71    1.09
 -14  -4   0    4.27    0.85
 -15  -4   0    5.60    0.95
 -16   5   0    0.25    0.79
 -15   5   0   25.08    1.34
  13  -5   0   42.69    1.32
 -13   5   0   45.00    1.54
  12  -5   0   -0.09    0.36
 -12   5   0   -0.13    0.40
 -12   5   0    0.33    0.46
 -11   5   0   34.12    1.20
 -11   5   0   35.23    1.12
  10  -5   0    1.13    0.33
 -10   5   0    0.74    0.33
 -10   5   0    1.88    0.37
   9  -5   0   30.92    0.93
  -9   5   0   31.64    1.02
  -9   5   0   32.61    0.97
   8  -5   0    0.20    0.23
  -8   5   0    0.37    0.23
   7  -5   0   13.96    0.54
  -7   5   0   14.29    0.56
  -7   5   0   13.15    0.56
   6  -5   0    0.61    0.19
  -6   5   0    0.64    0.18
  -6   5   0    0.65    0.19
   5  -5   0   23.38    0.67
  -5   5   0   23.05    0.66
  -5   5   0   22.74    0.67
   4  -5   0    2.82    0.24
  -4   5   0    2.93    0.25
  -4   5   0    2.18    0.23
   3  -5   0   15.86    0.48
  -3   5   0   15.12    0.44
  -3   5   0   14.81    0.49
   2  -5   0   -0.18    0.08
  -2   5   0   -0.02    0.09
  -2   5   0   -0.17    0.09
   1  -5   0    2.55    0.20
   1  -5   0    2.40    0.18
  -1   5   0    2.57    0.17
  -1   5   0    2.40    0.21
   0  -5   0    0.41    0.12
   0  -5   0    0.51    0.11
   0   5   0    0.47    0.11
   0   5   0    0.53    0.13
  -1  -5   0    0.18    0.11
  -1  -5   0   -0.06    0.10
   1   5   0    0.02    0.11
   1   5   0    0.02    0.11
  -2  -5   0    1.28    0.20
  -2  -5   0    1.17    0.21
   2   5   0    1.25    0.18
   2   5   0    1.29    0.21
  -3  -5   0    5.30    0.31
  -3  -5   0    5.54    0.31
   3   5   0    5.52    0.31
   3   5   0    5.41    0.32
  -4  -5   0   10.45    0.46
  -4  -5   0   10.65    0.45
   4   5   0   10.38    0.46
  -5  -5   0    6.22    0.44
  -5  -5   0    5.88    0.38
   5   5   0    5.66    0.41
  -6  -5   0    3.60    0.44
  -6  -5   0    3.48    0.39
   6   5   0    3.47    0.41
  -7  -5   0    0.68    0.26
  -7  -5   0    0.31    0.27
   7   5   0    0.74    0.28
  -8  -5   0    9.69    0.66
   8   5   0   11.75    0.69
  -9  -5   0   19.76    0.82
  -9  -5   0   20.40    0.89
   9   5   0   19.29    0.87
 -10  -5   0    7.87    0.78
 -10  -5   0    7.57    0.66
  10   5   0    6.84    0.78
 -11  -5   0   25.31    1.07
 -11  -5   0   29.31    1.23
 -12  -5   0   15.94    0.97
 -12  -5   0   14.66    1.11
 -13  -5   0   25.99    1.38
 -14  -5   0    9.13    1.25
 -16   6   0   -0.89    0.81
 -15   6   0    2.85    0.75
  14  -6   0    1.16    0.56
  13  -6   0    7.43    0.79
 -13   6   0    8.95    0.90
  12  -6   0    6.00    0.70
 -12   6   0    7.94    0.78
 -12   6   0    5.57    0.77
  11  -6   0   27.32    0.97
 -11   6   0   27.70    1.03
 -11   6   0   28.42    1.08
 -10   6   0    1.28    0.39
 -10   6   0    1.65    0.37
   9  -6   0   37.33    1.07
  -9   6   0   35.97    1.09
  -9   6   0   35.36    1.10
   8  -6   0    5.93    0.47
  -8   6   0    5.04    0.49
   7  -6   0   47.37    1.20
  -7   6   0   47.23    1.21
  -7   6   0   45.40    1.21
   6  -6   0    4.61    0.38
  -6   6   0    4.68    0.36
  -6   6   0    4.65    0.37
   5  -6   0  185.19    3.79
  -5   6   0  184.30    3.77
  -5   6   0  181.92    3.91
   4  -6   0    4.41    0.30
  -4   6   0    4.33    0.29
  -4   6   0    4.51    0.33
   3  -6   0  131.15    2.76
  -3   6   0  130.20    2.86
  -3   6   0  133.89    2.71
   2  -6   0    1.94    0.23
  -2   6   0    2.27    0.23
  -2   6   0    2.23    0.20
   1  -6   0  161.13    3.34
  -1   6   0  165.94    3.49
  -1   6   0  161.20    3.26
   0  -6   0    3.52    0.25
   0  -6   0    3.43    0.26
   0   6   0    4.07    0.29
   0   6   0    3.70    0.22
  -1  -6   0  188.43    3.78
  -1  -6   0  186.28    3.85
   1   6   0  189.48    4.00
   1   6   0  187.72    3.76
  -2  -6   0    2.01    0.25
  -2  -6   0    1.88    0.24
   2   6   0    2.12    0.26
   2   6   0    1.97    0.26
  -3  -6   0   91.74    2.04
  -3  -6   0   92.32    2.01
   3   6   0   93.09    2.12
   3   6   0   94.45    2.02
  -4  -6   0    9.18    0.47
  -4  -6   0    9.17    0.45
   4   6   0    7.87    0.45
   4   6   0    8.97    0.47
  -5  -6   0  175.93    3.71
  -5  -6   0  172.91    3.68
   5   6   0  178.87    3.82
  -6  -6   0    0.70    0.29
  -6  -6   0    0.40    0.27
   6   6   0    0.56    0.27
  -7  -6   0   67.07    1.75
   7   6   0   73.90    1.80
  -8  -6   0   13.45    0.76
  -8  -6   0   13.12    0.70
   8   6   0   13.54    0.78
  -9  -6   0   37.01    1.17
  -9  -6   0   36.69    1.26
 -10  -6   0    5.64    0.71
 -10  -6   0    5.56    0.79
  10   6   0    6.12    0.70
 -11  -6   0   18.58    1.00
 -11  -6   0   19.13    1.12
 -12  -6   0    1.91    0.69
 -12  -6   0    2.36    0.59
 -13  -6   0   15.09    1.28
 -14  -6   0    2.98    0.93
 -16   7   0   18.53    1.40
 -15   7   0   12.84    1.17
  14  -7   0   12.16    0.99
  13  -7   0   31.27    1.20
 -13   7   0   34.02    1.34
  12  -7   0   10.52    0.81
 -12   7   0    9.97    0.82
 -12   7   0   11.65    0.89
  11  -7   0   16.16    0.81
 -11   7   0   16.92    0.88
 -11   7   0   15.36    0.84
  10  -7   0    7.25    0.61
 -10   7   0    7.21    0.68
 -10   7   0    6.26    0.61
  -9   7   0   19.84    0.83
  -9   7   0   19.02    0.78
   8  -7   0    6.87    0.53
  -8   7   0    7.06    0.55
  -8   7   0    7.03    0.48
   7  -7   0   50.90    1.29
  -7   7   0   50.89    1.34
  -7   7   0   50.30    1.31
   6  -7   0   17.84    0.66
  -6   7   0   18.10    0.64
  -6   7   0   17.61    0.67
   5  -7   0   21.39    0.68
  -5   7   0   20.75    0.65
  -5   7   0   20.44    0.70
   4  -7   0    4.55    0.33
  -4   7   0    5.26    0.32
  -4   7   0    5.15    0.35
   3  -7   0   20.55    0.63
  -3   7   0   20.02    0.57
  -3   7   0   19.66    0.65
   2  -7   0    0.79    0.16
  -2   7   0    1.21    0.21
  -2   7   0    0.81    0.18
   1  -7   0    2.95    0.26
  -1   7   0    3.54    0.30
  -1   7   0    3.36    0.24
   0  -7   0    0.05    0.13
   0  -7   0    0.08    0.14
   0   7   0    0.38    0.15
   0   7   0    0.05    0.15
  -1  -7   0   -0.19    0.15
  -1  -7   0    0.10    0.15
   1   7   0   -0.12    0.14
   1   7   0   -0.12    0.15
  -2  -7   0    0.06    0.16
  -2  -7   0   -0.30    0.14
   2   7   0   -0.18    0.16
   2   7   0   -0.29    0.16
  -3  -7   0    0.10    0.19
   3   7   0    0.00    0.18
   3   7   0   -0.23    0.19
  -4  -7   0    0.44    0.24
  -4  -7   0    0.12    0.20
   4   7   0    0.35    0.24
   4   7   0    0.09    0.21
  -5  -7   0   11.52    0.58
  -5  -7   0   12.32    0.63
   5   7   0   12.31    0.63
  -6  -7   0    0.45    0.29
  -7  -7   0   14.04    0.69
  -7  -7   0   13.85    0.73
   7   7   0   14.19    0.74
  -8  -7   0    0.20    0.37
  -8  -7   0   -0.18    0.38
   8   7   0   -0.25    0.33
  -9  -7   0   10.42    0.80
  -9  -7   0   11.81    0.85
   9   7   0   11.34    0.77
 -10  -7   0    0.26    0.46
 -10  -7   0    0.44    0.53
  10   7   0    0.55    0.44
 -11  -7   0   18.50    1.16
 -11  -7   0   17.83    1.04
 -12  -7   0    0.90    0.78
 -13  -7   0   27.96    1.54
 -16   8   0    1.81    0.89
 -15   8   0    1.53    0.74
  14  -8   0    4.98    0.64
 -14   8   0    4.97    0.76
  13  -8   0    0.68    0.51
 -13   8   0    0.65    0.54
  12  -8   0    3.11    0.50
 -12   8   0    2.88    0.50
 -12   8   0    3.08    0.53
  11  -8   0    6.64    0.70
 -11   8   0    6.26    0.69
 -11   8   0    6.59    0.70
  10  -8   0   23.83    0.92
 -10   8   0   24.45    0.96
   9  -8   0   17.89    0.76
  -9   8   0   18.04    0.84
  -9   8   0   18.57    0.80
   8  -8   0   25.43    0.86
  -8   8   0   23.99    0.86
  -8   8   0   27.56    0.95
  -7   8   0   24.37    0.82
  -7   8   0   24.71    0.87
   6  -8   0   72.41    1.70
  -6   8   0   68.52    1.73
  -6   8   0   70.10    1.65
   5  -8   0   32.42    0.92
  -5   8   0   32.90    0.88
  -5   8   0   31.42    0.96
   4  -8   0   20.54    0.68
  -4   8   0   21.26    0.63
  -4   8   0   21.00    0.72
   3  -8   0   67.77    1.59
  -3   8   0   68.54    1.67
  -3   8   0   67.82    1.51
   2  -8   0   79.95    1.87
  -2   8   0   84.54    1.78
  -2   8   0   83.57    1.97
   1  -8   0  181.96    3.76
  -1   8   0  178.00    3.63
  -1   8   0  179.37    3.90
   0  -8   0   66.09    1.59
   0  -8   0   68.08    1.49
   0   8   0   68.40    1.48
   0   8   0   67.59    1.67
  -1  -8   0   53.21    1.33
  -1  -8   0   52.49    1.23
   1   8   0   54.78    1.40
   1   8   0   52.58    1.23
  -2  -8   0   36.35    1.00
  -2  -8   0   34.89    0.93
   2   8   0   36.60    0.95
   2   8   0   36.79    1.05
  -3  -8   0   60.88    1.44
   3   8   0   59.45    1.58
   3   8   0   60.99    1.45
  -4  -8   0   24.03    0.82
  -4  -8   0   22.49    0.80
   4   8   0   23.88    0.81
  -5  -8   0   67.90    1.67
  -5  -8   0   64.84    1.66
   5   8   0   67.24    1.73
  -6  -8   0    3.08    0.51
  -6  -8   0    2.66    0.40
   6   8   0    4.38    0.53
  -7  -8   0   62.09    1.66
  -7  -8   0   63.37    1.69
   7   8   0   63.62    1.71
  -8  -8   0   18.47    0.90
  -8  -8   0   17.17    0.87
   8   8   0   15.73    0.89
  -9  -8   0   33.92    1.30
  -9  -8   0   33.53    1.24
   9   8   0   33.61    1.24
 -10  -8   0    4.49    0.67
 -10  -8   0    3.73    0.61
  10   8   0    2.60    0.59
 -11  -8   0   14.68    1.18
 -11  -8   0   13.90    1.09
 -12  -8   0    0.16    0.73
 -13  -8   0    5.80    0.94
 -16   9   0   23.13    1.59
  14  -9   0   29.31    1.30
 -14   9   0   28.86    1.39
  13  -9   0    2.29    0.56
 -13   9   0    1.64    0.63
  12  -9   0   38.92    1.32
 -12   9   0   37.37    1.40
 -12   9   0   39.78    1.36
  11  -9   0    4.87    0.71
 -11   9   0    5.47    0.74
 -11   9   0    4.57    0.70
  10  -9   0   14.80    0.82
 -10   9   0   14.76    0.82
 -10   9   0   15.56    0.80
   9  -9   0    2.92    0.43
  -9   9   0    2.50    0.39
  -9   9   0    2.93    0.41
   8  -9   0   19.43    0.81
  -8   9   0   19.69    0.77
  -8   9   0   20.62    0.82
   7  -9   0    1.79    0.33
  -7   9   0    2.69    0.44
   6  -9   0   23.05    0.81
  -6   9   0   24.35    0.79
   5  -9   0   14.98    0.62
  -5   9   0   14.27    0.58
  -4   9   0    8.28    0.42
  -3   9   0    0.63    0.19
  -2   9   0    3.54    0.31
  -1   9   0   -0.01    0.15
  -1   9   0    0.08    0.18
   0  -9   0    3.80    0.34
   0   9   0    3.99    0.34
  -1  -9   0    0.06    0.18
  -1  -9   0   -0.13    0.19
   1   9   0   -0.14    0.22
  -2  -9   0    0.06    0.23
  -2  -9   0    0.02    0.22
   2   9   0   -0.06    0.21
   2   9   0   -0.14    0.25
  -3  -9   0    0.16    0.25
  -3  -9   0   -0.22    0.25
   3   9   0    0.37    0.28
   3   9   0    0.06    0.25
  -4  -9   0    0.95    0.31
  -4  -9   0    1.28    0.35
   4   9   0    1.00    0.36
   4   9   0    0.58    0.29
  -5  -9   0    6.21    0.58
   5   9   0    7.42    0.61
  -6  -9   0   -0.17    0.34
  -6  -9   0   -0.55    0.34
   6   9   0    0.27    0.35
  -7  -9   0    4.04    0.67
  -7  -9   0    3.64    0.51
   7   9   0    3.86    0.66
  -8  -9   0    2.49    0.54
  -8  -9   0    3.25    0.53
   8   9   0    2.59    0.50
  -9  -9   0    7.85    0.91
  -9  -9   0    7.74    0.93
   9   9   0    7.09    0.87
 -10  -9   0    4.49    0.67
 -10  -9   0    3.74    0.71
  10   9   0    2.11    0.67
 -11  -9   0    5.79    0.77
 -12  -9   0    2.68    0.88
 -16  10   0    5.29    1.02
 -15  10   0   -0.97    0.79
  14 -10   0    8.60    1.03
 -14  10   0   10.70    1.13
  13 -10   0    4.48    0.65
 -13  10   0    4.25    0.71
  12 -10   0    9.73    0.87
 -12  10   0   13.05    0.96
 -12  10   0    9.00    0.90
  11 -10   0    0.32    0.45
 -11  10   0    0.32    0.44
  10 -10   0   21.25    0.95
 -10  10   0   21.90    0.96
 -10  10   0   24.62    1.02
   9 -10   0   -0.19    0.34
  -9  10   0    0.94    0.38
  -9  10   0    0.34    0.34
   8 -10   0   51.69    1.43
  -8  10   0   52.24    1.48
  -8  10   0   50.95    1.40
   7 -10   0    1.01    0.31
  -7  10   0    1.06    0.29
  -7  10   0    1.14    0.33
   6 -10   0   42.90    1.23
  -6  10   0   42.89    1.28
  -6  10   0   43.15    1.18
   5 -10   0    3.63    0.47
  -5  10   0    3.71    0.47
  -5  10   0    3.89    0.41
   4 -10   0   64.26    1.64
  -4  10   0   65.53    1.73
  -4  10   0   68.19    1.54
   3 -10   0   10.87    0.56
  -3  10   0   11.40    0.60
  -3  10   0   11.37    0.50
   2 -10   0   80.49    1.95
  -2  10   0   81.36    2.04
  -2  10   0   85.12    1.82
   1 -10   0   11.65    0.59
   1 -10   0   12.36    0.52
  -1  10   0   12.35    0.50
  -1  10   0   11.97    0.62
   0 -10   0   63.67    1.47
   0 -10   0   62.81    1.61
   0  10   0   62.19    1.67
   0  10   0   65.01    1.47
  -1 -10   0   11.32    0.62
  -1 -10   0   12.89    0.56
   1  10   0   11.60    0.64
   1  10   0   12.17    0.57
  -2 -10   0   84.28    2.07
  -2 -10   0   86.10    1.95
   2  10   0   87.85    1.97
   2  10   0   85.17    2.16
  -3 -10   0   13.16    0.67
  -3 -10   0   12.86    0.67
   3  10   0   13.17    0.71
   3  10   0   13.89    0.66
  -4 -10   0   69.73    1.81
  -4 -10   0   69.79    1.78
   4  10   0   70.85    1.89
  -5 -10   0   21.24    0.92
  -5 -10   0   20.61    0.88
   5  10   0   20.97    0.96
  -6 -10   0   17.53    0.89
  -6 -10   0   17.23    0.92
   6  10   0   19.13    0.94
  -7 -10   0    9.98    0.86
  -7 -10   0   10.49    0.82
   7  10   0    7.77    0.82
  -8 -10   0   25.54    1.15
  -8 -10   0   25.10    1.15
   8  10   0   23.71    1.18
  -9 -10   0   15.54    1.09
  -9 -10   0   14.94    1.08
   9  10   0   14.33    1.07
 -10 -10   0   15.09    1.19
 -10 -10   0   17.86    1.26
  10  10   0   14.97    1.20
 -11 -10   0   11.25    1.25
 -11 -10   0   11.34    1.32
 -15  11   0    1.64    0.83
  14 -11   0   20.41    1.26
 -14  11   0   18.83    1.28
  13 -11   0    1.32    0.60
 -13  11   0    0.19    0.61
  12 -11   0   31.13    1.24
 -12  11   0   28.02    1.24
 -12  11   0   29.18    1.31
  11 -11   0    2.61    0.50
 -11  11   0    2.03    0.53
 -11  11   0    1.17    0.49
  10 -11   0   24.18    1.03
 -10  11   0   21.91    1.05
 -10  11   0   21.32    0.97
   9 -11   0    0.29    0.40
  -9  11   0    0.97    0.38
  -9  11   0    0.95    0.43
   8 -11   0   30.93    1.08
  -8  11   0   29.69    1.01
  -8  11   0   30.23    1.12
   7 -11   0    2.07    0.39
  -7  11   0    1.79    0.39
  -7  11   0    1.94    0.33
   6 -11   0    7.29    0.59
  -6  11   0    8.29    0.65
  -6  11   0    7.43    0.57
   5 -11   0    0.12    0.28
  -5  11   0    0.04    0.28
  -5  11   0    0.11    0.26
   4 -11   0    7.96    0.58
  -4  11   0    8.76    0.51
  -4  11   0    7.69    0.58
   3 -11   0    3.42    0.45
  -3  11   0    2.62    0.40
  -3  11   0    3.19    0.47
   2 -11   0    2.15    0.34
  -2  11   0    3.32    0.47
  -2  11   0    2.86    0.38
   1 -11   0    1.52    0.29
   1 -11   0    1.56    0.31
  -1  11   0    1.17    0.32
  -1  11   0    1.72    0.30
   0 -11   0   -0.04    0.25
   0 -11   0   -0.48    0.26
   0  11   0   -0.19    0.26
   0  11   0    0.08    0.27
  -1 -11   0    1.78    0.32
  -1 -11   0    1.14    0.34
   1  11   0    1.57    0.33
   1  11   0    1.58    0.33
  -2 -11   0   -0.51    0.30
  -2 -11   0   -0.09    0.29
   2  11   0   -0.02    0.34
   2  11   0   -0.13    0.30
  -3 -11   0    0.86    0.35
  -3 -11   0    0.23    0.35
   3  11   0    0.56    0.39
   3  11   0    0.63    0.34
  -4 -11   0    1.60    0.39
  -4 -11   0    1.87    0.44
   4  11   0    0.82    0.42
  -5 -11   0   -0.57    0.41
  -5 -11   0   -0.42    0.40
   5  11   0    0.27    0.40
  -6 -11   0    3.18    0.58
  -6 -11   0    3.32    0.54
   6  11   0    3.03    0.55
  -7 -11   0    1.56    0.55
  -7 -11   0    1.66    0.54
   7  11   0    0.42    0.54
  -8 -11   0    4.49    0.71
  -8 -11   0    5.02    0.71
   8  11   0    4.17    0.75
  -9 -11   0    3.43    0.74
  -9 -11   0    2.96    0.70
   9  11   0    1.96    0.70
 -10 -11   0    5.81    0.90
 -10 -11   0    7.60    1.00
 -11 -11   0    5.64    1.00
 -15  12   0    1.26    0.80
  14 -12   0    4.93    0.84
 -14  12   0    6.65    0.85
  13 -12   0    6.07    0.76
  12 -12   0   11.58    1.05
 -12  12   0    9.59    1.12
 -12  12   0    9.63    0.96
  11 -12   0    0.38    0.56
 -11  12   0    0.33    0.56
 -11  12   0    0.39    0.49
  10 -12   0   16.61    0.98
 -10  12   0   16.61    0.90
 -10  12   0   16.50    1.06
   9 -12   0    7.97    0.80
  -9  12   0    8.32    0.85
  -9  12   0    8.08    0.69
   8 -12   0   32.40    1.19
  -8  12   0   33.45    1.09
  -8  12   0   33.11    1.26
   7 -12   0    7.81    0.71
  -7  12   0    5.84    0.70
  -7  12   0    7.00    0.59
   6 -12   0   46.60    1.39
  -6  12   0   46.73    1.29
  -6  12   0   46.85    1.47
   5 -12   0    8.25    0.66
  -5  12   0    8.76    0.69
  -5  12   0    9.41    0.60
   4 -12   0   57.91    1.58
  -4  12   0   59.46    1.68
  -4  12   0   59.14    1.45
   3 -12   0    3.14    0.42
  -3  12   0    2.63    0.40
  -3  12   0    2.54    0.35
   2 -12   0   33.11    1.11
  -2  12   0   35.14    1.20
  -2  12   0   34.33    0.96
   1 -12   0    1.59    0.37
   1 -12   0    1.17    0.33
  -1  12   0    1.20    0.35
  -1  12   0    1.34    0.33
   0 -12   0   99.76    2.39
   0 -12   0   97.51    2.20
   0  12   0   98.45    2.50
   0  12   0   99.50    2.20
  -1 -12   0    3.45    0.42
  -1 -12   0    4.09    0.59
   1  12   0    3.43    0.56
   1  12   0    2.78    0.45
  -2 -12   0   52.86    1.56
  -2 -12   0   53.00    1.43
   2  12   0   54.83    1.44
   2  12   0   53.90    1.63
  -3 -12   0    0.49    0.40
   3  12   0    0.44    0.39
   3  12   0    1.10    0.41
  -4 -12   0   42.72    1.41
  -4 -12   0   41.42    1.29
   4  12   0   42.97    1.47
  -5 -12   0   -0.50    0.48
  -5 -12   0   -0.23    0.49
   5  12   0    0.42    0.47
  -6 -12   0   44.77    1.52
  -6 -12   0   41.88    1.47
   6  12   0   44.61    1.57
  -7 -12   0    0.01    0.60
  -7 -12   0    1.12    0.56
   7  12   0   -0.29    0.60
  -8 -12   0   30.48    1.41
  -8 -12   0   25.18    1.38
   8  12   0   29.75    1.47
  -9 -12   0    0.29    0.76
   9  12   0   -1.26    0.72
 -10 -12   0   20.68    1.48
  14 -13   0    9.92    1.33
 -14  13   0    9.43    1.20
 -13  13   0   16.26    1.15
  12 -13   0   12.67    1.13
 -12  13   0   11.50    1.20
 -12  13   0   11.83    1.02
  11 -13   0   11.63    1.04
 -11  13   0    9.95    1.09
 -11  13   0    9.63    0.92
  10 -13   0   11.89    0.96
 -10  13   0   12.78    0.90
 -10  13   0   11.76    1.05
   9 -13   0    7.36    0.85
  -9  13   0    6.19    0.88
  -9  13   0    7.77    0.72
   8 -13   0   19.40    1.02
  -8  13   0   17.81    1.03
  -8  13   0   18.52    0.88
   7 -13   0    8.57    0.77
  -7  13   0    9.35    0.81
  -7  13   0    8.92    0.65
   6 -13   0    5.69    0.72
  -6  13   0    6.86    0.73
  -6  13   0    5.49    0.57
   5 -13   0    5.94    0.65
  -5  13   0    4.45    0.67
   4 -13   0    1.82    0.42
  -4  13   0    2.39    0.36
  -4  13   0    2.33    0.43
   3 -13   0    3.57    0.60
  -3  13   0    3.16    0.37
  -3  13   0    3.95    0.63
   2 -13   0    4.10    0.64
   2 -13   0    3.14    0.41
  -2  13   0    2.89    0.42
  -2  13   0    3.44    0.59
   1 -13   0   -0.40    0.36
   1 -13   0    0.47    0.33
  -1  13   0    0.06    0.38
  -1  13   0    0.17    0.37
   0 -13   0    1.76    0.39
   0 -13   0    1.58    0.41
   0  13   0    2.12    0.43
   0  13   0    2.21    0.46
  -1 -13   0   -0.38    0.35
  -1 -13   0    0.70    0.38
   1  13   0   -0.29    0.37
   1  13   0   -0.19    0.41
  -2 -13   0    0.06    0.41
   2  13   0    0.19    0.41
  -3 -13   0   -0.20    0.45
  -3 -13   0    0.14    0.43
   3  13   0    0.48    0.45
  -4 -13   0    0.40    0.51
  -4 -13   0    0.85    0.46
   4  13   0   -0.33    0.47
  -5 -13   0    0.19    0.54
  -5 -13   0   -1.00    0.49
   5  13   0    0.33    0.55
  -6 -13   0    1.32    0.61
  -6 -13   0    1.97    0.66
   6  13   0    1.20    0.63
   7  13   0   -0.33    0.67
  -8 -13   0    3.48    0.81
  -9 -13   0   -0.27    0.83
   9  13   0    0.22    0.83
  14 -14   0    0.72    0.86
 -14  14   0    0.46    0.84
 -13  14   0    4.49    0.82
  12 -14   0    4.31    0.75
 -12  14   0    4.42    0.75
 -12  14   0    4.30    0.78
  11 -14   0    2.85    0.72
 -11  14   0    3.48    0.65
 -11  14   0    2.50    0.72
  10 -14   0    2.87    0.64
 -10  14   0    1.95    0.57
 -10  14   0    2.13    0.66
   9 -14   0   10.88    0.98
  -9  14   0   10.65    0.86
  -9  14   0   12.06    1.04
   8 -14   0    9.51    0.93
  -8  14   0    9.94    0.98
  -8  14   0    9.41    0.77
   7 -14   0   20.54    1.07
  -7  14   0   20.94    1.13
  -7  14   0   20.51    0.90
   6 -14   0   20.40    1.02
  -6  14   0   17.19    0.82
  -6  14   0   18.05    1.06
   5 -14   0   15.74    0.99
  -5  14   0   16.64    1.00
  -5  14   0   17.91    0.76
   4 -14   0   17.26    0.96
  -4  14   0   18.26    1.01
   3 -14   0   31.72    1.24
  -3  14   0   33.36    1.30
   2 -14   0   10.45    0.87
   2 -14   0    9.17    0.70
  -2  14   0    8.92    0.81
   1 -14   0   43.61    1.28
   1 -14   0   45.87    1.47
  -1  14   0   44.79    1.55
   0 -14   0   44.88    1.48
   0  14   0   43.32    1.52
  -1 -14   0   13.68    0.94
   1  14   0   14.29    0.99
  -2 -14   0   36.10    1.34
   2  14   0   37.33    1.42
  -3 -14   0    8.94    0.94
   3  14   0    9.48    0.91
  -4 -14   0   38.34    1.48
   4  14   0   37.86    1.53
   5  14   0    8.62    1.01
  -6 -14   0   34.63    1.54
   6  14   0   32.28    1.53
  -7 -14   0    3.54    0.84
   7  14   0    3.49    0.82
  -8 -14   0   18.39    1.47
   8  14   0   14.62    1.52
  13 -15   0   24.09    1.56
 -13  15   0   23.55    1.43
  12 -15   0    1.88    0.78
 -12  15   0    0.50    0.84
  11 -15   0   28.66    1.45
 -11  15   0   26.09    1.35
  10 -15   0    2.21    0.66
 -10  15   0    2.20    0.57
 -10  15   0    1.12    0.69
  -9  15   0   32.13    1.52
  -9  15   0   32.01    1.22
  -8  15   0    2.18    0.52
  -8  15   0    2.13    0.64
   7 -15   0   20.64    1.15
  -7  15   0   18.72    0.93
  -7  15   0   19.76    1.20
   6 -15   0    4.04    0.65
  -6  15   0    3.89    0.60
  -6  15   0    5.18    0.65
   5 -15   0    6.43    0.87
  -5  15   0    5.22    0.66
  -5  15   0    6.59    0.89
   4 -15   0    2.48    0.55
  -4  15   0    2.27    0.41
  -4  15   0    2.49    0.56
   3 -15   0   11.34    0.92
  -3  15   0   10.95    0.93
   2 -15   0    1.51    0.50
  -2  15   0    1.42    0.50
   1 -15   0    0.93    0.49
  -1  15   0    1.53    0.51
   0 -15   0    0.94    0.48
   0  15   0   -0.04    0.52
  -1 -15   0   -0.13    0.54
   1  15   0   -0.11    0.47
  -2 -15   0   -0.21    0.56
   2  15   0    0.64    0.55
  -3 -15   0   -1.24    0.60
   3  15   0   -1.04    0.58
  -4 -15   0   -0.94    0.59
   4  15   0    0.05    0.64
  -5 -15   0    0.59    0.73
   5  15   0   -1.36    0.69
  -6 -15   0    3.58    0.84
   6  15   0    3.68    0.88
  -7 -15   0    1.83    0.87
   7  15   0    1.72    0.86
  12 -16   0    0.36    0.87
 -12  16   0   -0.78    0.89
  11 -16   0   10.06    1.30
 -11  16   0    8.59    1.36
  10 -16   0    0.93    0.71
 -10  16   0   -0.59    0.71
   9 -16   0   15.66    1.23
  -9  16   0   11.49    1.26
   8 -16   0    1.43    0.71
  -8  16   0    1.03    0.68
   7 -16   0   20.66    1.33
  -7  16   0   22.08    1.36
   6 -16   0    0.95    0.61
  -2  16   0    1.27    0.58
   1 -16   0   43.06    1.56
  -1  16   0   42.76    1.61
   0 -16   0    2.75    0.64
   0  16   0    1.18    0.66
  -1 -16   0   33.74    1.45
   1  16   0   34.90    1.50
  -2 -16   0    3.78    0.73
   2  16   0    3.20    0.73
  -3 -16   0   24.58    1.42
   3  16   0   24.06    1.42
  -4 -16   0    3.51    0.83
   4  16   0    3.92    0.82
  -5 -16   0   28.41    1.55
   5  16   0   26.36    1.59
  10 -17   0    2.72    0.91
 -10  17   0    1.49    0.90
   9 -17   0   18.78    1.50
  -9  17   0   16.37    1.45
   8 -17   0    4.42    0.78
  -8  17   0    4.06    0.83
   7 -17   0   18.66    1.32
  -7  17   0   17.55    1.32
   6 -17   0    1.27    0.69
  -6  17   0    0.69    0.64
   5 -17   0   17.14    1.24
  -5  17   0   13.82    1.22
   4 -17   0   -0.69    0.67
  -4  17   0    0.64    0.65
   3 -17   0    9.33    1.05
  -3  17   0    8.11    1.05
   2 -17   0    0.76    0.65
  -2  17   0    0.75    0.63
   1 -17   0    1.75    0.62
  -1  17   0    0.81    0.67
   0 -17   0    0.31    0.68
   0  17   0    0.56    0.68
  -1 -17   0    1.00    0.67
   1  17   0    0.34    0.64
  -2 -17   0    0.42    0.79
   2  17   0   -0.01    0.72
  -3 -17   0   -0.52    0.76
   3  17   0   -0.52    0.75
  -4 -17   0   -0.74    0.82
   4  17   0   -0.37    0.82
   9 -18   0    9.24    1.42
  -9  18   0   12.12    1.47
   8 -18   0    2.87    0.85
  -8  18   0    4.66    0.92
   7 -18   0   15.93    1.37
  -7  18   0   11.64    1.36
   6 -18   0    3.37    0.76
  -6  18   0    0.46    0.75
   5 -18   0   23.58    1.55
  -5  18   0   23.44    1.47
   4 -18   0    3.39    0.78
  -4  18   0    3.58    0.78
   3 -18   0   18.19    1.36
  -3  18   0   20.20    1.37
  -2  18   0    1.58    0.77
   1 -18   0   20.87    1.42
  -1  18   0   22.97    1.45
   0 -18   0    3.24    0.80
   0  18   0    3.29    0.82
  -1 -18   0   39.58    1.75
   1  18   0   35.41    1.79
   5 -19   0    5.82    0.89
  -5  19   0    5.35    0.96
   4 -19   0   -0.28    0.79
  -4  19   0    1.88    0.81
   3 -19   0    5.19    0.90
  -3  19   0    4.99    0.91
   2 -19   0    0.93    0.82
  -2  19   0   -0.54    0.77
  -2  19  -1    2.06    0.79
   2 -19   1    2.21    0.81
  -3  19  -1    0.39    0.78
   3 -19   1   -1.31    0.76
  -4  19  -1    2.17    0.89
   4 -19   1    4.38    0.84
  -5  19  -1   -1.26    0.83
   5 -19   1    0.00    0.85
  -2 -18   1   30.47    1.72
   1  18  -1   -0.73    0.81
  -1 -18   1    1.05    0.76
   0  18  -1   33.45    1.68
   0 -18   1   33.94    1.66
  -1  18  -1    0.27    0.73
   1 -18   1    0.69    0.71
  -2  18  -1   32.12    1.60
   2 -18   1   32.10    1.57
  -3  18  -1   -0.28    0.73
   3 -18   1    1.01    0.71
  -4  18  -1   22.72    1.43
   4 -18   1   20.50    1.48
  -5  18  -1    1.30    0.75
   5 -18   1    0.52    0.73
  -6  18  -1   21.16    1.43
   6 -18   1   23.67    1.50
  -7  18  -1    0.70    0.78
   7 -18   1    1.05    0.82
  -8  18  -1   11.51    1.40
   8 -18   1   12.95    1.42
  -9  18  -1    0.62    0.90
   9 -18   1   -0.66    0.92
   4  17  -1   -0.42    0.85
  -4 -17   1    0.69    0.83
   3  17  -1    0.82    0.78
  -3 -17   1    0.69    0.77
   2  17  -1   -0.61    0.73
  -2 -17   1   -0.24    0.66
   1  17  -1   -0.16    0.67
  -1 -17   1    0.42    0.65
   0  17  -1    0.81    0.65
   0 -17   1    0.14    0.63
  -1  17  -1    0.34    0.60
   1 -17   1   -0.85    0.59
  -2  17  -1    3.11    0.73
   2 -17   1    4.31    0.71
  -3  17  -1    1.14    0.61
   3 -17   1    1.26    0.68
  -4  17  -1    7.05    1.04
   4 -17   1    8.31    1.10
  -5  17  -1    1.13    0.67
   5 -17   1    1.63    0.66
  -6  17  -1    2.53    0.70
   6 -17   1    3.19    0.74
  -7  17  -1   -1.03    0.67
   7 -17   1    0.03    0.72
  -8  17  -1   17.54    1.37
   8 -17   1   17.12    1.42
  -9  17  -1    0.84    0.79
   9 -17   1    1.54    0.77
 -10  17  -1   13.26    1.46
  10 -17   1   18.16    1.42
   5  16  -1    9.76    1.29
  -5 -16   1    6.59    0.93
   4  16  -1   12.60    1.28
  -4 -16   1   15.64    1.29
   3  16  -1    9.12    1.12
  -3 -16   1    9.75    1.19
   2  16  -1   10.68    1.14
  -2 -16   1   15.77    1.13
   1  16  -1    9.04    1.04
  -1 -16   1    9.36    1.05
   0  16  -1   33.82    1.49
   0 -16   1   35.75    1.44
  -1  16  -1   15.39    1.11
   1 -16   1   17.01    1.16
   5 -16   1   12.05    1.06
   6 -16   1   24.81    1.36
  -7  16  -1    2.28    0.52
   7 -16   1    2.77    0.66
  -8  16  -1   24.58    1.38
  -8  16  -1   23.98    1.12
   8 -16   1   24.43    1.33
  -9  16  -1    0.54    0.63
  -9  16  -1    2.04    0.76
   9 -16   1    2.71    0.75
 -10  16  -1   14.09    1.10
 -10  16  -1    9.67    1.31
  10 -16   1   12.31    1.26
 -11  16  -1    0.86    0.84
  11 -16   1    3.55    0.81
 -12  16  -1    5.94    1.03
 -12  16  -1    8.80    1.22
   7  15  -1   11.94    1.42
  -7 -15   1   10.82    1.40
   6  15  -1    0.28    0.82
  -6 -15   1    2.17    0.75
   5  15  -1    4.35    0.83
  -5 -15   1    2.53    0.76
   4  15  -1    0.81    0.65
  -4 -15   1    0.46    0.64
   3  15  -1   -0.97    0.59
  -2 -15   1   -0.03    0.51
   1  15  -1    0.96    0.51
  -1 -15   1    0.80    0.51
   0  15  -1    0.24    0.49
   0 -15   1   -0.68    0.49
  -1  15  -1    0.25    0.48
   1 -15   1    0.46    0.46
   1 -15   1    0.42    0.48
  -2  15  -1    0.34    0.48
   2 -15   1    0.16    0.48
   2 -15   1   -0.22    0.41
  -3  15  -1   -0.39    0.47
   3 -15   1   -0.72    0.40
   3 -15   1    0.18    0.48
  -4  15  -1   12.73    0.99
  -4  15  -1   13.71    0.74
   4 -15   1   13.60    1.00
  -5  15  -1    5.91    0.85
  -5  15  -1    5.98    0.68
   5 -15   1    7.01    0.95
  -6  15  -1    9.77    0.98
  -6  15  -1   10.91    0.74
   6 -15   1   13.57    0.99
  -7  15  -1    2.99    0.68
  -7  15  -1    3.47    0.52
   7 -15   1    4.10    0.64
  -8  15  -1    9.16    0.85
  -8  15  -1   10.15    1.08
   8 -15   1   11.80    1.01
  -9  15  -1    8.86    0.87
  -9  15  -1    7.21    1.07
 -10  15  -1   22.53    1.16
 -10  15  -1   23.20    1.38
  10 -15   1   23.00    1.35
 -11  15  -1    1.79    0.77
 -11  15  -1    1.06    0.68
  11 -15   1    2.70    0.77
 -12  15  -1   20.94    1.36
  12 -15   1   20.96    1.46
 -13  15  -1    2.31    0.81
  13 -15   1    0.65    0.85
   8  14  -1   -0.14    0.84
  -8 -14   1    2.05    0.84
   7  14  -1   41.88    1.78
  -7 -14   1   42.80    1.71
   6  14  -1    0.66    0.71
  -6 -14   1    1.33    0.77
  -5 -14   1   50.80    1.75
   4  14  -1    8.14    0.93
  -4 -14   1    6.62    0.92
  -4 -14   1    8.30    0.96
   3  14  -1   21.45    1.18
  -3 -14   1   23.36    1.12
  -3 -14   1   21.30    1.01
   2  14  -1   15.33    1.02
  -2 -14   1   13.97    0.97
  -2 -14   1   14.63    0.86
   1  14  -1   58.69    1.82
  -1 -14   1   57.99    1.71
  -1 -14   1   56.91    1.56
   0  14  -1    6.59    0.81
   0 -14   1    7.72    0.65
   0 -14   1    6.56    0.77
  -1  14  -1   47.01    1.58
   1 -14   1   44.33    1.28
   1 -14   1   46.86    1.52
  -2  14  -1   16.94    0.99
   2 -14   1   16.47    0.93
   2 -14   1   17.32    0.77
  -3  14  -1   36.99    1.11
  -3  14  -1   39.18    1.43
   3 -14   1   37.55    1.33
  -4  14  -1   11.74    0.87
  -4  14  -1   12.26    0.68
   4 -14   1   12.19    0.89
  -5  14  -1   31.47    1.31
  -5  14  -1   31.79    1.03
   5 -14   1   31.92    1.19
  -6  14  -1   22.51    1.15
  -6  14  -1   21.56    0.91
   6 -14   1   21.84    1.07
  -7  14  -1   21.22    1.12
  -7  14  -1   19.66    0.92
   7 -14   1   20.66    1.05
  -8  14  -1   17.09    1.10
  -8  14  -1   19.11    0.93
   8 -14   1   18.31    1.11
  -9  14  -1   10.74    1.05
  -9  14  -1   11.74    0.87
   9 -14   1   11.30    1.02
 -10  14  -1    7.28    1.08
 -10  14  -1    8.37    0.95
  10 -14   1    6.87    1.00
 -11  14  -1    9.20    1.16
 -11  14  -1   12.84    0.99
 -12  14  -1    1.20    0.76
  12 -14   1    2.39    0.76
 -13  14  -1    4.01    0.80
  13 -14   1    4.02    0.86
   9  13  -1    2.98    0.89
  -9 -13   1    2.29    0.86
   8  13  -1   -0.44    0.75
  -8 -13   1    1.19    0.73
   7  13  -1    9.97    1.12
  -7 -13   1    9.43    1.11
  -7 -13   1    9.12    1.11
   6  13  -1    1.64    0.65
  -6 -13   1   -0.22    0.61
  -6 -13   1    0.67    0.60
   5  13  -1    5.34    0.71
  -5 -13   1    7.88    0.85
  -5 -13   1    7.57    0.91
   4  13  -1    0.14    0.51
  -4 -13   1   -0.08    0.47
  -4 -13   1    0.05    0.47
   3  13  -1    2.32    0.53
  -3 -13   1    3.22    0.50
  -3 -13   1    3.03    0.52
   2  13  -1    0.53    0.42
  -2 -13   1   -0.13    0.36
  -2 -13   1   -0.13    0.41
   1  13  -1    0.24    0.42
   1  13  -1   -0.22    0.37
  -1 -13   1   -0.59    0.37
  -1 -13   1    0.16    0.36
   0  13  -1   -0.36    0.37
   0  13  -1   -0.30    0.36
   0 -13   1    0.22    0.36
  -1  13  -1    6.08    0.67
   1 -13   1    4.52    0.63
   1 -13   1    4.85    0.55
  -2  13  -1    0.00    0.33
   2 -13   1    0.29    0.35
   2 -13   1    0.32    0.31
  -3  13  -1    1.60    0.39
   3 -13   1    1.09    0.39
  -4  13  -1    3.82    0.67
  -4  13  -1    4.05    0.48
   4 -13   1    5.10    0.60
  -5  13  -1    4.31    0.65
  -5  13  -1    3.60    0.54
   5 -13   1    4.61    0.65
  -6  13  -1    3.22    0.51
  -6  13  -1    3.11    0.43
   6 -13   1    4.12    0.66
  -7  13  -1   12.84    0.75
  -7  13  -1   11.95    0.89
   7 -13   1   12.15    0.86
  -8  13  -1    1.35    0.50
  -8  13  -1    1.19    0.42
   8 -13   1    0.87    0.47
  -9  13  -1   15.10    0.86
  -9  13  -1   15.17    1.01
   9 -13   1   15.77    1.00
 -10  13  -1    3.27    0.54
 -10  13  -1    3.30    0.60
  10 -13   1    2.49    0.61
 -11  13  -1   25.45    1.30
 -11  13  -1   24.96    1.16
  11 -13   1   24.07    1.26
 -12  13  -1   16.26    1.11
 -12  13  -1   18.18    1.27
  12 -13   1   14.98    1.20
 -13  13  -1   15.79    1.17
  13 -13   1   16.06    1.26
 -14  13  -1    8.04    1.19
  14 -13   1    7.61    1.28
 -10 -12   1    3.18    0.92
   9  12  -1   14.59    1.32
  -9 -12   1   14.53    1.28
  -9 -12   1   16.63    1.37
   8  12  -1    0.56    0.66
  -8 -12   1    1.49    0.64
  -8 -12   1    2.67    0.68
   7  12  -1   25.03    1.27
  -7 -12   1   23.37    1.19
  -7 -12   1   20.70    1.22
   6  12  -1    1.98    0.57
  -6 -12   1    1.96    0.55
   5  12  -1   50.50    1.67
  -5 -12   1   49.03    1.51
  -5 -12   1   51.22    1.57
   4  12  -1    3.32    0.55
  -4 -12   1    3.39    0.56
  -4 -12   1    4.57    0.66
   3  12  -1   78.99    2.14
  -3 -12   1   76.87    1.92
  -3 -12   1   78.39    2.03
   2  12  -1    4.32    0.62
   2  12  -1    3.59    0.60
  -2 -12   1    3.95    0.60
   1  12  -1   61.81    1.50
   1  12  -1   62.17    1.78
  -1 -12   1   59.46    1.54
  -1 -12   1   60.74    1.67
   0  12  -1    2.01    0.36
   0  12  -1    1.84    0.42
   0 -12   1    2.01    0.36
   0 -12   1    2.50    0.43
  -1  12  -1   63.54    1.77
   1 -12   1   61.51    1.66
   1 -12   1   61.01    1.53
  -2  12  -1    0.28    0.28
   2 -12   1   -0.28    0.31
  -3  12  -1  104.39    2.59
  -3  12  -1  107.32    2.33
   3 -12   1   98.30    2.42
  -4  12  -1    0.17    0.34
  -4  12  -1    0.28    0.31
   4 -12   1    0.56    0.33
  -5  12  -1  103.82    2.40
  -5  12  -1  105.56    2.60
   5 -12   1  101.64    2.47
  -6  12  -1    2.85    0.48
  -6  12  -1    1.96    0.44
   6 -12   1    1.45    0.38
  -7  12  -1   44.10    1.40
  -7  12  -1   43.44    1.27
   7 -12   1   42.93    1.36
  -8  12  -1    1.77    0.46
  -8  12  -1    1.84    0.38
   8 -12   1    1.56    0.46
  -9  12  -1   18.95    0.90
  -9  12  -1   19.25    1.00
   9 -12   1   18.46    0.97
 -10  12  -1    1.21    0.51
 -10  12  -1    0.92    0.46
  10 -12   1    1.64    0.55
 -11  12  -1   22.60    1.08
 -11  12  -1   23.72    1.17
  11 -12   1   23.73    1.15
 -12  12  -1    6.79    1.04
 -12  12  -1    4.28    0.67
  12 -12   1    4.96    0.68
 -13  12  -1   10.43    1.07
  13 -12   1   13.78    1.12
 -14  12  -1   -0.53    0.72
  14 -12   1    1.75    0.77
 -15  12  -1    3.81    0.92
 -11 -11   1   12.32    1.43
  10  11  -1    3.37    0.85
 -10 -11   1    3.95    0.81
   9  11  -1    8.46    1.10
  -9 -11   1    7.85    1.12
  -9 -11   1    7.93    1.06
   8  11  -1    4.03    0.70
  -8 -11   1    4.44    0.68
  -8 -11   1    6.06    0.92
   7  11  -1    6.38    0.85
  -7 -11   1    4.71    0.69
  -7 -11   1    5.62    0.85
   6  11  -1    1.78    0.49
  -6 -11   1   -0.01    0.45
  -6 -11   1    1.09    0.47
   5  11  -1    8.87    0.79
  -5 -11   1    8.15    0.75
  -5 -11   1    7.65    0.73
   4  11  -1    1.20    0.41
  -4 -11   1    1.14    0.38
  -4 -11   1    0.14    0.39
   3  11  -1    1.56    0.39
  -3 -11   1    1.72    0.37
   2  11  -1    1.00    0.38
   2  11  -1    0.64    0.32
  -2 -11   1    0.74    0.33
  -2 -11   1    0.11    0.30
   1  11  -1    0.63    0.32
   1  11  -1    0.99    0.32
  -1 -11   1    0.55    0.29
  -1 -11   1    0.29    0.31
   0  11  -1    0.32    0.25
   0  11  -1   -0.09    0.25
   0 -11   1    0.30    0.28
   0 -11   1    0.37    0.26
  -1  11  -1    2.22    0.36
  -1  11  -1    2.45    0.38
   1 -11   1    1.88    0.34
   1 -11   1    2.52    0.42
  -2  11  -1    0.46    0.24
  -2  11  -1    0.23    0.28
   2 -11   1    0.97    0.28
  -3  11  -1    9.72    0.51
  -3  11  -1    9.35    0.62
   3 -11   1    9.43    0.58
  -4  11  -1    4.76    0.46
  -4  11  -1    4.75    0.54
   4 -11   1    4.50    0.49
  -5  11  -1    7.96    0.52
  -5  11  -1    8.15    0.60
   5 -11   1    7.36    0.59
  -6  11  -1    3.62    0.54
  -6  11  -1    3.86    0.46
   6 -11   1    2.73    0.39
  -7  11  -1   14.34    0.68
  -7  11  -1   14.62    0.78
   7 -11   1   13.30    0.75
  -8  11  -1    2.33    0.42
  -8  11  -1    1.89    0.38
   8 -11   1    2.27    0.42
  -9  11  -1   10.08    0.68
  -9  11  -1   10.02    0.80
   9 -11   1    9.94    0.74
 -10  11  -1    8.68    0.85
 -10  11  -1    8.16    0.73
  10 -11   1    9.02    0.82
 -11  11  -1   19.89    1.08
 -11  11  -1   20.33    1.01
  11 -11   1   19.24    1.04
 -12  11  -1    3.75    0.61
 -12  11  -1    3.20    0.64
  12 -11   1    2.65    0.59
  13 -11   1   23.20    1.22
 -14  11  -1   -0.07    0.72
  14 -11   1   -0.55    0.65
 -15  11  -1   16.42    1.37
 -12 -10   1    9.00    1.44
 -11 -10   1    2.91    0.86
  10  10  -1    6.62    0.86
 -10 -10   1    7.21    1.06
 -10 -10   1    9.94    1.13
   9  10  -1   10.29    1.01
  -9 -10   1   11.78    1.06
  -9 -10   1   10.55    0.98
   8  10  -1   16.56    1.05
  -8 -10   1   19.41    1.02
  -8 -10   1   19.03    1.05
   7  10  -1   12.81    0.86
  -7 -10   1   11.64    0.89
  -7 -10   1   11.04    0.85
   6  10  -1   12.27    0.83
  -6 -10   1   11.47    0.79
  -6 -10   1   13.06    0.79
   5  10  -1   47.41    1.48
  -5 -10   1   47.88    1.37
  -5 -10   1   47.10    1.39
   4  10  -1   24.40    0.99
  -4 -10   1   24.37    0.87
  -4 -10   1   24.25    0.93
   3  10  -1   49.13    1.45
  -3 -10   1   49.92    1.32
  -3 -10   1   48.42    1.37
   2  10  -1   24.34    0.79
   2  10  -1   23.08    0.90
  -2 -10   1   23.10    0.80
  -2 -10   1   22.01    0.84
   1  10  -1   37.34    0.96
   1  10  -1   36.24    1.14
  -1 -10   1   34.48    1.08
  -1 -10   1   35.93    1.01
   0  10  -1   13.38    0.52
   0  10  -1   13.15    0.65
   0 -10   1   13.48    0.57
   0 -10   1   13.30    0.62
  -1  10  -1   61.59    1.36
  -1  10  -1   61.25    1.62
   1 -10   1   59.41    1.54
  -2  10  -1   33.03    0.90
  -2  10  -1   33.18    1.05
   2 -10   1   31.56    0.98
  -3  10  -1   56.74    1.54
  -3  10  -1   58.76    1.37
   3 -10   1   53.74    1.44
  -4  10  -1   30.93    1.01
  -4  10  -1   31.33    0.90
   4 -10   1   30.87    0.98
  -5  10  -1   79.74    1.82
  -5  10  -1   75.97    1.95
   5 -10   1   76.75    1.89
  -6  10  -1   12.54    0.69
   6 -10   1   13.46    0.67
  -7  10  -1   92.87    2.26
  -7  10  -1   89.84    2.13
   7 -10   1   89.92    2.17
  -8  10  -1    3.28    0.43
  -8  10  -1    3.72    0.50
   8 -10   1    3.13    0.44
  -9  10  -1   29.93    1.05
  -9  10  -1   28.83    1.08
   9 -10   1   28.93    1.07
 -10  10  -1    7.26    0.68
 -10  10  -1    6.76    0.76
  10 -10   1    6.33    0.74
 -11  10  -1   36.12    1.30
 -11  10  -1   35.32    1.29
  11 -10   1   35.04    1.29
 -12  10  -1    0.79    0.53
 -12  10  -1    1.18    0.55
  12 -10   1    0.94    0.54
 -13  10  -1   10.94    0.99
  13 -10   1    8.16    1.00
 -14  10  -1    0.00    0.67
  14 -10   1    1.11    0.69
 -15  10  -1   10.92    1.26
 -12  -9   1   15.24    1.42
  10   9  -1    6.55    0.75
 -10  -9   1    6.96    0.96
 -10  -9   1    6.52    1.04
   9   9  -1    3.21    0.60
  -9  -9   1    2.43    0.58
  -9  -9   1    3.97    0.67
   8   9  -1    5.50    0.77
  -8  -9   1    5.84    0.79
  -8  -9   1    5.25    0.75
   7   9  -1    0.55    0.41
  -7  -9   1    0.05    0.43
  -7  -9   1    0.81    0.42
   6   9  -1   17.57    0.87
  -6  -9   1   17.86    0.85
  -6  -9   1   18.23    0.83
   5   9  -1    4.65    0.58
  -5  -9   1    4.75    0.55
  -5  -9   1    4.53    0.57
   4   9  -1    5.56    0.55
  -4  -9   1    6.67    0.55
  -4  -9   1    5.08    0.50
   3   9  -1    2.68    0.45
  -3  -9   1    3.13    0.43
  -3  -9   1    3.58    0.45
   2   9  -1    1.45    0.28
   2   9  -1    1.77    0.27
  -2  -9   1    1.68    0.29
  -2  -9   1    0.89    0.25
   1   9  -1    0.97    0.24
   1   9  -1    0.90    0.24
  -1  -9   1    1.01    0.24
   0   9  -1    1.87    0.30
   0  -9   1    2.08    0.27
  -1   9  -1    0.66    0.19
  -1   9  -1    0.03    0.16
  -2   9  -1    1.76    0.22
  -3   9  -1    4.28    0.38
  -3   9  -1    4.83    0.35
  -4   9  -1    5.33    0.38
  -4   9  -1    5.84    0.41
   4  -9   1    6.06    0.43
  -5   9  -1    2.31    0.37
  -5   9  -1    2.68    0.42
   5  -9   1    2.93    0.37
  -6   9  -1    3.82    0.43
   6  -9   1    3.12    0.46
  -7   9  -1   25.24    0.84
   7  -9   1   24.66    0.89
  -8   9  -1    1.26    0.30
   8  -9   1    0.44    0.32
  -9   9  -1   22.80    0.89
  -9   9  -1   22.64    0.91
   9  -9   1   20.97    0.90
 -10   9  -1   10.10    0.74
 -10   9  -1   12.48    0.74
  10  -9   1   11.54    0.76
 -11   9  -1   19.27    0.93
 -11   9  -1   19.73    0.98
  11  -9   1   19.72    0.94
 -12   9  -1    9.92    0.87
 -12   9  -1    9.14    0.85
  12  -9   1   10.64    0.89
 -13   9  -1   17.50    1.12
  13  -9   1   17.46    1.07
 -14   9  -1    1.21    0.68
  14  -9   1    1.03    0.65
 -15   9  -1   17.22    1.33
 -16   9  -1    0.90    0.87
 -13  -8   1    1.08    0.89
 -12  -8   1   10.76    1.24
 -11  -8   1   -1.05    0.56
 -11  -8   1    0.73    0.66
  10   8  -1   17.05    1.00
 -10  -8   1   17.16    1.11
 -10  -8   1   16.20    0.99
   9   8  -1    2.37    0.51
  -9  -8   1    3.50    0.59
  -9  -8   1    2.61    0.52
   8   8  -1   29.12    1.12
  -8  -8   1   28.54    1.07
  -8  -8   1   29.38    1.14
   7   8  -1    0.19    0.38
  -7  -8   1   -0.59    0.38
  -7  -8   1    0.61    0.36
   6   8  -1   57.09    1.60
  -6  -8   1   57.95    1.53
  -6  -8   1   56.76    1.50
   5   8  -1    1.58    0.32
  -5  -8   1    1.38    0.30
   4   8  -1   50.12    1.38
  -4  -8   1   49.48    1.30
   3   8  -1   30.82    0.86
  -3  -8   1   28.78    0.87
  -3  -8   1   30.04    0.90
   2   8  -1   57.41    1.32
   2   8  -1   56.40    1.48
  -2  -8   1   58.19    1.41
  -2  -8   1   56.83    1.36
   1   8  -1   29.03    0.75
   1   8  -1   28.54    0.90
  -1  -8   1   28.46    0.83
  -1  -8   1   29.06    0.79
   0   8  -1  129.28    2.85
   0   8  -1  123.76    2.56
   0  -8   1  124.81    2.72
   0  -8   1  125.95    2.64
  -1   8  -1   23.88    0.60
  -1   8  -1   24.41    0.78
  -1   8  -1   23.23    0.66
   1  -8   1   22.05    0.70
  -2   8  -1  159.85    3.50
  -2   8  -1  162.16    3.28
   2  -8   1  155.97    3.35
  -3   8  -1   47.21    1.13
  -3   8  -1   46.65    1.24
   3  -8   1   47.51    1.20
  -4   8  -1   56.91    1.44
  -4   8  -1   55.71    1.33
   4  -8   1   55.82    1.37
  -5   8  -1   15.06    0.58
  -5   8  -1   14.14    0.61
   5  -8   1   15.26    0.59
  -6   8  -1   44.75    1.17
  -6   8  -1   42.79    1.21
  -7   8  -1   44.82    1.24
   7  -8   1   44.34    1.22
  -8   8  -1   53.04    1.42
  -8   8  -1   53.83    1.43
   8  -8   1   52.96    1.42
  -9   8  -1   36.60    1.16
  -9   8  -1   37.79    1.16
   9  -8   1   35.77    1.13
 -10   8  -1   24.77    0.98
 -10   8  -1   26.11    1.00
  10  -8   1   24.55    0.97
 -11   8  -1   11.26    0.81
 -11   8  -1   10.53    0.81
  11  -8   1   11.63    0.81
 -12   8  -1    7.12    0.83
  12  -8   1    8.69    0.83
 -13   8  -1    8.22    0.95
  13  -8   1    8.19    0.92
 -14   8  -1    4.52    0.74
  14  -8   1    3.47    0.64
 -15   8  -1    3.28    0.84
 -16   8  -1    3.13    0.97
 -13  -7   1    1.83    0.84
 -12  -7   1   34.02    1.52
  11   7  -1    2.05    0.57
 -11  -7   1    1.43    0.64
 -11  -7   1    1.63    0.54
  10   7  -1   26.60    1.11
 -10  -7   1   26.25    1.07
 -10  -7   1   24.50    1.19
   9   7  -1   -0.64    0.41
  -9  -7   1    1.15    0.48
  -9  -7   1    0.44    0.41
   8   7  -1   24.01    0.97
  -8  -7   1   24.36    0.99
  -8  -7   1   22.56    0.90
   7   7  -1    1.92    0.36
  -7  -7   1    2.64    0.37
  -7  -7   1    2.67    0.43
  -6  -7   1   11.55    0.64
   5   7  -1    0.11    0.25
  -5  -7   1    0.56    0.28
  -5  -7   1    0.32    0.26
   4   7  -1   13.12    0.60
  -4  -7   1   12.74    0.56
  -4  -7   1   12.31    0.57
   3   7  -1    1.77    0.27
   3   7  -1    1.70    0.25
  -3  -7   1    2.10    0.33
  -3  -7   1    1.74    0.26
   2   7  -1    3.74    0.30
   2   7  -1    3.29    0.33
  -2  -7   1    3.95    0.33
  -2  -7   1    2.81    0.29
   1   7  -1   -0.15    0.14
   1   7  -1   -0.17    0.14
  -1  -7   1   -0.03    0.15
  -1  -7   1   -0.02    0.15
   0   7  -1    0.25    0.13
   0   7  -1   -0.09    0.14
   0  -7   1    0.15    0.14
  -1   7  -1    2.80    0.28
  -1   7  -1    3.14    0.24
   1  -7   1    2.57    0.26
  -2   7  -1    0.43    0.14
  -2   7  -1    0.35    0.17
   2  -7   1    0.46    0.16
  -3   7  -1   -0.06    0.15
  -3   7  -1    0.19    0.14
   3  -7   1    0.06    0.14
  -4   7  -1    2.26    0.30
  -4   7  -1    2.30    0.29
   4  -7   1    2.37    0.29
  -5   7  -1    9.17    0.46
  -5   7  -1   10.25    0.46
   5  -7   1   10.38    0.47
  -6   7  -1   26.42    0.83
  -6   7  -1   27.48    0.82
   6  -7   1   27.12    0.83
  -7   7  -1    4.62    0.42
  -7   7  -1    4.50    0.44
   7  -7   1    4.59    0.45
  -8   7  -1   19.72    0.76
  -8   7  -1   19.20    0.75
  -9   7  -1   14.03    0.71
  -9   7  -1   13.86    0.70
   9  -7   1   13.54    0.67
 -10   7  -1   14.53    0.77
 -10   7  -1   15.02    0.77
  10  -7   1   14.39    0.72
 -11   7  -1    9.05    0.77
 -11   7  -1    8.60    0.71
  11  -7   1    8.72    0.72
 -12   7  -1   30.82    1.21
  12  -7   1   29.58    1.11
 -13   7  -1   13.56    0.96
  13  -7   1   11.61    0.92
 -14   7  -1   16.90    1.11
  14  -7   1   16.46    1.04
 -15   7  -1    4.82    0.82
 -16   7  -1   23.27    1.50
 -14  -6   1    3.29    0.92
 -13  -6   1    2.12    0.75
 -12  -6   1   13.36    1.11
  11   6  -1    2.49    0.54
 -11  -6   1    2.06    0.50
 -11  -6   1    2.09    0.60
  10   6  -1   14.14    0.82
 -10  -6   1   12.69    0.80
 -10  -6   1   13.67    0.91
   9   6  -1    2.57    0.43
  -9  -6   1    2.38    0.44
  -9  -6   1    3.52    0.58
  -8  -6   1   57.28    1.58
   7   6  -1   30.63    1.01
  -7  -6   1   29.26    1.02
  -7  -6   1   28.56    0.93
   6   6  -1   66.19    1.66
  -6  -6   1   65.05    1.58
   5   6  -1    9.39    0.53
  -5  -6   1   10.28    0.54
  -5  -6   1    9.51    0.49
   4   6  -1   57.52    1.42
  -4  -6   1   54.62    1.35
  -4  -6   1   56.68    1.35
   3   6  -1   18.89    0.64
  -3  -6   1   18.63    0.61
  -3  -6   1   18.99    0.61
   2   6  -1  134.91    2.92
   2   6  -1  135.38    2.74
  -2  -6   1  131.06    2.80
  -2  -6   1  132.06    2.77
   1   6  -1   -0.04    0.12
   1   6  -1    0.06    0.13
  -1  -6   1   -0.03    0.14
  -1  -6   1    0.08    0.13
   0   6  -1  193.30    3.74
   0   6  -1  193.69    4.03
   0   6  -1  188.43    3.81
   0  -6   1  182.31    3.85
  -1   6  -1    5.86    0.27
  -1   6  -1    6.02    0.33
   1  -6   1    5.95    0.30
  -2   6  -1  137.01    2.81
  -2   6  -1  137.59    2.96
   2  -6   1  137.33    2.86
  -3   6  -1   10.89    0.40
  -3   6  -1   11.08    0.45
   3  -6   1   11.86    0.44
  -4   6  -1  234.26    4.61
  -4   6  -1  221.08    4.76
   4  -6   1  228.54    4.63
  -5   6  -1    0.92    0.20
  -5   6  -1    0.87    0.19
   5  -6   1    1.06    0.20
  -6   6  -1  120.64    2.65
  -6   6  -1  122.67    2.70
   6  -6   1  126.34    2.66
  -7   6  -1    4.06    0.39
  -7   6  -1    4.19    0.42
   7  -6   1    4.17    0.40
  -8   6  -1   60.60    1.48
  -8   6  -1   58.39    1.51
   8  -6   1   60.21    1.48
  -9   6  -1    0.21    0.29
  -9   6  -1    0.21    0.29
 -10   6  -1   45.27    1.36
 -10   6  -1   45.92    1.27
  10  -6   1   45.32    1.27
 -11   6  -1    0.67    0.41
 -11   6  -1    0.26    0.39
  11  -6   1    1.06    0.37
 -12   6  -1   36.26    1.33
  12  -6   1   34.17    1.17
 -13   6  -1    5.37    0.84
  13  -6   1    5.69    0.81
  14  -6   1    3.98    0.63
 -15   6  -1    1.06    0.71
 -16   6  -1    4.62    0.90
 -14  -5   1    5.69    0.93
 -13  -5   1   23.34    1.35
 -12  -5   1   18.86    1.16
  11   5  -1   13.84    0.88
 -11  -5   1   15.42    1.02
 -11  -5   1   13.79    0.85
  10   5  -1   22.96    0.93
 -10  -5   1   23.36    1.05
 -10  -5   1   23.42    0.89
  -9  -5   1   23.47    0.99
   8   5  -1   23.40    0.89
  -8  -5   1   21.46    0.87
  -8  -5   1   21.04    0.80
   7   5  -1   11.66    0.62
  -7  -5   1   10.57    0.54
  -7  -5   1    9.66    0.61
   6   5  -1   13.64    0.60
  -6  -5   1   13.03    0.61
  -6  -5   1   12.59    0.54
   5   5  -1    5.12    0.39
  -5  -5   1    4.60    0.37
  -5  -5   1    5.30    0.41
   4   5  -1    2.88    0.31
  -4  -5   1    2.79    0.31
  -4  -5   1    2.77    0.29
   3   5  -1   14.78    0.52
  -3  -5   1   14.33    0.49
  -3  -5   1   14.58    0.49
   2   5  -1   13.15    0.47
   2   5  -1   14.06    0.43
  -2  -5   1   12.62    0.44
  -2  -5   1   13.91    0.45
   1   5  -1    1.75    0.17
   1   5  -1    1.46    0.22
  -1  -5   1    1.85    0.20
  -1  -5   1    2.09    0.20
   0   5  -1    1.84    0.15
   0   5  -1    1.60    0.17
   0   5  -1    1.54    0.19
   0  -5   1    1.69    0.18
  -1   5  -1   -0.10    0.10
  -1   5  -1    0.00    0.09
   1  -5   1   -0.05    0.10
  -2   5  -1    0.07    0.10
  -2   5  -1    0.22    0.11
   2  -5   1    0.20    0.12
  -3   5  -1    0.07    0.10
  -3   5  -1    0.04    0.10
   3  -5   1   -0.01    0.11
  -4   5  -1    0.15    0.13
  -4   5  -1    0.36    0.13
   4  -5   1    0.16    0.12
  -5   5  -1    3.01    0.28
  -5   5  -1    3.18    0.29
   5  -5   1    3.31    0.28
  -6   5  -1   11.94    0.47
  -6   5  -1   11.49    0.47
   6  -5   1   11.12    0.46
  -7   5  -1    4.00    0.36
  -7   5  -1    3.56    0.36
   7  -5   1    3.34    0.35
  -8   5  -1   23.13    0.78
  -8   5  -1   22.38    0.72
   8  -5   1   21.25    0.72
  -9   5  -1    0.11    0.25
   9  -5   1   -0.07    0.24
 -10   5  -1   15.38    0.69
 -10   5  -1   15.58    0.77
 -11   5  -1    1.04    0.39
  11  -5   1    1.56    0.33
 -12   5  -1   32.87    1.24
  12  -5   1   31.91    1.10
 -13   5  -1    0.19    0.51
  13  -5   1    0.76    0.45
  14  -5   1   20.52    1.04
 -15   5  -1    0.52    0.74
 -16   5  -1   22.18    1.47
 -15  -4   1    2.50    0.90
 -14  -4   1    5.16    0.81
 -13  -4   1   12.03    1.08
 -12  -4   1    2.99    0.50
 -12  -4   1    3.76    0.66
 -11  -4   1   16.05    0.97
 -11  -4   1   15.95    0.80
  10   4  -1    9.10    0.77
 -10  -4   1    7.83    0.71
   9   4  -1   37.33    1.13
  -9  -4   1   36.94    1.21
  -9  -4   1   37.06    1.09
   8   4  -1    7.52    0.56
  -8  -4   1    6.60    0.51
  -8  -4   1    7.77    0.56
   7   4  -1   22.33    0.76
  -7  -4   1   19.70    0.77
  -7  -4   1   20.65    0.71
   6   4  -1   38.68    1.05
  -6  -4   1   38.64    1.00
  -6  -4   1   39.66    1.09
   5   4  -1   46.26    1.15
  -5  -4   1   45.42    1.09
  -5  -4   1   44.84    1.15
   4   4  -1   54.89    1.31
  -4  -4   1   54.87    1.29
  -4  -4   1   54.29    1.24
   3   4  -1  368.40    7.48
  -3  -4   1  361.39    7.19
  -3  -4   1  365.98    7.23
   2   4  -1   39.72    0.97
   2   4  -1   41.24    0.90
  -2  -4   1   38.32    0.91
  -2  -4   1   38.86    0.92
   1   4  -1  118.54    2.48
   1   4  -1  117.94    2.31
  -1  -4   1  115.95    2.38
  -1  -4   1  110.28    2.31
  -1  -4   1  116.27    2.36
   0   4  -1   52.61    1.15
   0   4  -1   47.71    1.05
   0   4  -1   49.27    1.01
   0  -4   1   47.26    1.08
   0  -4   1   48.18    1.06
  -1   4  -1   26.76    0.67
  -1   4  -1   26.03    0.61
   1  -4   1   25.21    0.61
   1  -4   1   26.02    0.65
  -2   4  -1   72.13    1.53
  -2   4  -1   74.25    1.60
   2  -4   1   71.35    1.55
  -3   4  -1   49.59    1.16
  -3   4  -1   51.98    1.14
   3  -4   1   51.39    1.15
  -4   4  -1  177.62    3.57
  -4   4  -1  177.82    3.65
   4  -4   1  170.15    3.55
  -5   4  -1   57.08    1.31
  -5   4  -1   57.31    1.28
   5  -4   1   53.74    1.27
  -6   4  -1  149.57    3.19
  -6   4  -1  153.18    3.19
   6  -4   1  152.56    3.15
  -7   4  -1   32.68    0.86
  -7   4  -1   33.13    0.94
   7  -4   1   32.34    0.89
  -8   4  -1   21.53    0.81
  -8   4  -1   23.09    0.70
   8  -4   1   23.61    0.74
  -9   4  -1    2.47    0.34
   9  -4   1    2.19    0.30
 -10   4  -1   45.22    1.34
  10  -4   1   44.83    1.28
 -11   4  -1    4.50    0.63
  11  -4   1    5.91    0.57
 -12   4  -1   42.46    1.43
  12  -4   1   40.49    1.24
 -13   4  -1    5.10    0.79
  13  -4   1    5.01    0.73
  14  -4   1   15.12    0.95
 -15   4  -1   -0.74    0.66
 -16   4  -1    4.68    0.91
 -15  -3   1   18.24    1.44
 -14  -3   1    2.99    0.73
 -13  -3   1   26.85    1.38
 -12  -3   1    0.90    0.52
 -12  -3   1    0.57    0.43
  11   3  -1   44.97    1.36
 -11  -3   1   46.75    1.50
  10   3  -1    3.07    0.44
 -10  -3   1    2.61    0.44
 -10  -3   1    2.64    0.40
   9   3  -1   55.13    1.45
  -9  -3   1   55.27    1.38
  -9  -3   1   52.32    1.51
   8   3  -1    8.73    0.54
  -8  -3   1    9.31    0.58
  -8  -3   1    9.36    0.50
   7   3  -1   23.46    0.76
  -7  -3   1   23.37    0.71
   6   3  -1   12.16    0.50
  -6  -3   1   12.29    0.46
  -6  -3   1   11.42    0.53
   5   3  -1    0.70    0.17
  -5  -3   1    0.83    0.19
  -5  -3   1    0.72    0.16
   4   3  -1    0.45    0.14
  -4  -3   1    0.38    0.13
  -4  -3   1    0.55    0.14
   3   3  -1   18.44    0.52
  -3  -3   1   18.36    0.49
  -3  -3   1   18.39    0.52
   2   3  -1    0.12    0.09
   2   3  -1    0.00    0.07
  -2  -3   1    0.00    0.08
  -2  -3   1   -0.03    0.09
  -2  -3   1    0.19    0.08
   1   3  -1    5.26    0.18
   1   3  -1    4.94    0.22
   1   3  -1    4.81    0.20
  -1  -3   1    4.76    0.21
  -1  -3   1    4.70    0.19
  -1  -3   1    5.19    0.21
  -1  -3   1    4.59    0.17
   0   3  -1    0.10    0.08
   0   3  -1    0.11    0.06
   0   3  -1    0.12    0.07
   0  -3   1    0.11    0.07
   0  -3   1    0.00    0.07
   0  -3   1    0.13    0.08
  -1   3  -1    2.08    0.13
  -1   3  -1    2.05    0.15
  -1   3  -1    1.94    0.15
   1  -3   1    2.27    0.14
   1  -3   1    2.32    0.16
   1  -3   1    2.04    0.15
  -2   3  -1    0.05    0.07
  -2   3  -1   -0.03    0.08
   2  -3   1    0.07    0.08
   2  -3   1    0.02    0.07
   2  -3   1    0.03    0.08
  -3   3  -1    0.01    0.09
  -3   3  -1    0.05    0.09
   3  -3   1   -0.01    0.07
   3  -3   1    0.02    0.08
  -4   3  -1    3.63    0.21
  -4   3  -1    3.72    0.23
   4  -3   1    3.96    0.22
  -5   3  -1   16.21    0.53
  -5   3  -1   16.55    0.47
   5  -3   1   15.85    0.49
  -6   3  -1    5.67    0.35
  -6   3  -1    5.80    0.29
   6  -3   1    5.35    0.32
  -7   3  -1    1.32    0.21
  -7   3  -1    1.68    0.27
   7  -3   1    1.26    0.21
   8  -3   1    3.95    0.39
  -9   3  -1    2.84    0.44
   9  -3   1    3.29    0.45
 -10   3  -1   11.54    0.68
  10  -3   1   12.26    0.64
 -11   3  -1    0.91    0.39
  11  -3   1    1.51    0.36
 -12   3  -1    7.57    0.73
  12  -3   1    7.58    0.67
 -13   3  -1    8.17    0.83
  13  -3   1    8.21    0.76
  14  -3   1   11.23    0.93
 -15   3  -1    6.29    1.01
 -16   3  -1   23.78    1.46
 -15  -2   1    5.19    0.92
 -14  -2   1   -0.30    0.66
 -13  -2   1   13.56    1.02
 -12  -2   1    0.74    0.49
  11   2  -1   43.03    1.26
 -11  -2   1   39.45    1.35
 -11  -2   1   39.61    1.19
  10   2  -1    0.88    0.37
 -10  -2   1    1.18    0.38
 -10  -2   1    0.73    0.31
   9   2  -1   39.06    1.10
  -9  -2   1   38.63    1.03
  -9  -2   1   37.89    1.18
   8   2  -1    0.22    0.24
  -8  -2   1    0.19    0.22
  -8  -2   1    0.28    0.25
   7   2  -1   76.41    1.75
  -7  -2   1   75.48    1.67
  -7  -2   1   76.67    1.80
   6   2  -1    6.18    0.37
  -6  -2   1    6.27    0.33
  -6  -2   1    6.10    0.37
   5   2  -1  115.58    2.49
  -5  -2   1  115.23    2.38
  -5  -2   1  116.46    2.49
   4   2  -1   19.84    0.55
  -4  -2   1   19.39    0.57
  -4  -2   1   19.91    0.51
   3   2  -1  140.52    2.90
  -3  -2   1  138.10    2.78
  -3  -2   1  138.31    2.84
   2   2  -1    1.59    0.15
   2   2  -1    1.41    0.14
   2   2  -1    1.47    0.12
  -2  -2   1    1.84    0.13
  -2  -2   1    1.43    0.13
  -2  -2   1    1.82    0.15
  -2  -2   1    1.69    0.14
   1   2  -1  184.23    3.64
   1   2  -1  174.47    3.49
  -1  -2   1  174.23    3.49
  -1  -2   1  182.58    3.51
  -1  -2   1  173.66    3.63
  -1  -2   1  176.82    3.46
   0   2  -1   64.64    1.37
   0   2  -1   64.17    1.32
   0   2  -1   63.42    1.32
   0  -2   1   65.35    1.32
   0  -2   1   65.76    1.32
   0  -2   1   63.89    1.37
  -1   2  -1  388.72    7.74
  -1   2  -1  368.98    7.46
  -1   2  -1  382.88    7.43
   1  -2   1  384.74    7.42
   1  -2   1  380.85    7.53
   1  -2   1  380.56    7.67
  -2   2  -1    1.42    0.13
  -2   2  -1    1.47    0.14
   2  -2   1    1.39    0.11
   2  -2   1    1.50    0.13
   2  -2   1    1.45    0.13
  -3   2  -1   69.84    1.45
  -3   2  -1   69.80    1.44
   3  -2   1   69.78    1.44
   3  -2   1   65.85    1.43
   3  -2   1   64.91    1.42
  -4   2  -1   14.91    0.46
  -4   2  -1   15.17    0.39
   4  -2   1   14.70    0.43
  -5   2  -1  252.31    5.02
   5  -2   1  245.31    4.96
  -6   2  -1   46.37    1.16
   6  -2   1   46.16    1.10
  -7   2  -1   73.39    1.72
   7  -2   1   73.09    1.64
   8  -2   1   46.87    1.18
  -9   2  -1   45.75    1.32
   9  -2   1   48.82    1.24
 -10   2  -1   17.10    0.80
  10  -2   1   18.24    0.76
 -11   2  -1   23.79    0.99
 -12   2  -1    7.65    0.77
  12  -2   1    6.84    0.65
 -13   2  -1   15.78    1.04
  13  -2   1   18.96    0.90
 -15   2  -1    7.43    1.09
 -16   2  -1    5.51    0.89
 -16  -1   1    3.55    0.94
 -15  -1   1   25.32    1.43
 -14  -1   1    2.39    0.71
 -13  -1   1   26.02    1.22
 -12  -1   1    9.22    0.75
 -12  -1   1   10.72    0.85
  11   1  -1   36.56    1.12
 -11  -1   1   37.03    1.10
 -11  -1   1   37.93    1.29
  10   1  -1    1.02    0.34
 -10  -1   1    0.70    0.31
 -10  -1   1    0.98    0.34
   9   1  -1   23.58    0.78
  -9  -1   1   21.54    0.85
  -9  -1   1   22.87    0.73
   8   1  -1    2.96    0.39
  -8  -1   1    3.58    0.35
  -8  -1   1    3.03    0.38
   7   1  -1   72.78    1.64
  -7  -1   1   70.72    1.70
  -7  -1   1   71.17    1.56
   6   1  -1    0.69    0.17
  -6  -1   1    0.51    0.17
  -6  -1   1    0.51    0.16
   5   1  -1   84.56    1.85
  -5  -1   1   85.73    1.76
  -5  -1   1   84.28    1.87
   4   1  -1    8.17    0.31
  -4  -1   1    8.35    0.34
  -4  -1   1    8.34    0.28
   3   1  -1    0.86    0.11
   3   1  -1    1.36    0.15
  -3  -1   1    0.98    0.13
  -3  -1   1    1.02    0.15
  -3  -1   1    1.27    0.12
   2   1  -1    8.24    0.26
  -2  -1   1    8.33    0.22
   1   1  -1   10.07    0.23
  -1  -1   1    9.66    0.26
  -1   1  -1    0.02    0.06
  -1   1  -1    0.06    0.05
  -1   1  -1    0.11    0.05
  -1   1  -1    0.05    0.07
   1  -1   1    0.06    0.07
   1  -1   1    0.05    0.07
  -2   1  -1    0.16    0.08
  -2   1  -1    0.27    0.08
   2  -1   1    0.22    0.08
   2  -1   1    0.28    0.08
  -3   1  -1    0.74    0.13
  -3   1  -1    0.81    0.15
   3  -1   1    0.81    0.13
  -4   1  -1   -0.15    0.09
  -4   1  -1   -0.13    0.08
  -5   1  -1   13.23    0.47
  -5   1  -1   13.52    0.43
  -6   1  -1    0.30    0.17
  -6   1  -1    0.33    0.14
  -7   1  -1   32.64    0.93
  -7   1  -1   31.50    0.84
  -8   1  -1    3.89    0.36
  -8   1  -1    2.98    0.40
  -9   1  -1   23.91    0.87
  -9   1  -1   23.93    0.77
 -10   1  -1    6.13    0.58
 -10   1  -1    6.59    0.56
 -11   1  -1   16.92    0.87
 -12   1  -1    1.97    0.50
  12  -1   1    1.82    0.42
 -13   1  -1   14.40    1.01
  13  -1   1   15.12    0.88
 -14   1  -1    4.23    0.71
 -15   1  -1   21.81    1.29
 -16   1  -1   11.18    1.26
 -16   0   1    0.56    0.81
 -15   0   1    1.66    0.75
 -14   0   1    3.56    0.68
 -13   0   1    2.13    0.56
  12   0  -1    4.42    0.68
 -12   0   1    6.53    0.73
 -11   0   1   26.24    1.04
 -11   0   1   25.67    0.91
  10   0  -1    5.86    0.52
 -10   0   1    5.20    0.50
 -10   0   1    4.57    0.55
   9   0  -1   37.96    1.02
  -9   0   1   37.16    0.97
  -9   0   1   36.39    1.12
   8   0  -1   15.91    0.58
  -8   0   1   13.20    0.61
  -8   0   1   15.03    0.52
   7   0  -1  100.19    2.13
  -7   0   1   92.01    2.16
  -7   0   1   96.98    2.03
   6   0  -1   20.61    0.60
  -6   0   1   21.15    0.56
  -6   0   1   20.16    0.65
   5   0  -1  174.68    3.62
  -5   0   1  171.74    3.59
  -5   0   1  177.39    3.47
   4   0  -1   22.62    0.58
   4   0  -1   23.32    0.54
  -4   0   1   22.81    0.61
  -4   0   1   23.08    0.53
   3   0  -1  127.25    2.45
   3   0  -1  121.57    2.57
  -3   0   1  128.62    2.53
  -3   0   1  115.81    2.56
  -3   0   1  126.35    2.44
   2   0  -1   15.32    0.40
   2   0  -1   16.54    0.41
  -2   0   1   16.00    0.40
  -2   0   1   16.17    0.41
  -1   0  -1  422.40    8.18
   1   0   1  405.57    8.18
  -2   0  -1   17.84    0.44
  -2   0  -1   17.71    0.44
   2   0   1   17.75    0.44
   2   0   1   17.61    0.43
  -3   0  -1  267.69    5.20
  -3   0  -1  267.34    5.17
   3   0   1  252.71    5.16
  -4   0  -1    3.23    0.20
  -4   0  -1    3.00    0.22
  -5   0  -1  141.56    2.93
  -5   0  -1  145.19    2.99
  -6   0  -1    0.62    0.19
  -6   0  -1    0.53    0.15
  -7   0  -1  179.68    3.64
  -7   0  -1  174.99    3.74
  -8   0  -1    0.98    0.26
  -8   0  -1    1.23    0.25
  -9   0  -1   86.40    1.94
  -9   0  -1   83.12    2.06
 -10   0  -1    0.68    0.36
 -10   0  -1    0.92    0.32
 -11   0  -1   31.72    1.00
 -11   0  -1   31.99    1.16
 -12   0  -1    1.90    0.50
 -12   0  -1    1.99    0.42
 -13   0  -1   23.11    1.17
 -14   0  -1    0.49    0.62
 -15   0  -1   14.53    1.25
 -16   0  -1    1.41    0.81
 -16   1   1   19.18    1.44
 -15   1   1   14.24    1.22
 -13   1   1   15.52    1.01
  12  -1  -1   37.05    1.15
 -12   1   1   37.30    1.19
 -12   1   1   36.67    1.34
  11  -1  -1   34.67    1.05
 -11   1   1   36.46    1.21
 -11   1   1   35.64    1.08
  10  -1  -1   12.82    0.63
 -10   1   1   13.53    0.72
 -10   1   1   12.72    0.63
   9  -1  -1   15.39    0.59
  -9   1   1   15.53    0.70
  -9   1   1   15.97    0.62
   7  -1  -1   10.79    0.43
  -7   1   1   10.40    0.49
   6  -1  -1    4.47    0.28
  -6   1   1    4.53    0.26
  -6   1   1    4.59    0.33
   5  -1  -1   49.35    1.12
  -5   1   1   48.90    1.16
   4  -1  -1   36.36    0.77
   4  -1  -1   34.69    0.81
  -4   1   1   34.08    0.84
   3  -1  -1   20.16    0.52
   3  -1  -1   21.55    0.47
   3  -1  -1   20.85    0.51
  -3   1   1   21.00    0.53
   2  -1  -1    9.81    0.23
   2  -1  -1    9.67    0.27
  -2   1   1    9.39    0.27
  -2   1   1    9.42    0.23
  -1  -1  -1    1.14    0.10
  -1  -1  -1    1.12    0.09
  -1  -1  -1    1.09    0.08
  -1  -1  -1    1.18    0.08
   1   1   1    1.12    0.09
   1   1   1    1.20    0.10
  -2  -1  -1    0.11    0.09
  -2  -1  -1    0.13    0.09
  -2  -1  -1    0.14    0.06
  -2  -1  -1    0.16    0.08
   2   1   1    0.07    0.09
   2   1   1    0.13    0.07
   2   1   1    0.08    0.08
   2   1   1    0.10    0.08
  -3  -1  -1    3.92    0.21
  -3  -1  -1    3.84    0.21
   3   1   1    3.98    0.21
   3   1   1    3.49    0.19
  -4  -1  -1    0.32    0.11
  -4  -1  -1    0.19    0.11
  -5  -1  -1    3.70    0.26
  -5  -1  -1    4.14    0.29
  -6  -1  -1    0.03    0.15
  -6  -1  -1    0.15    0.15
  -7  -1  -1   20.45    0.65
  -7  -1  -1   20.78    0.70
  -8  -1  -1   -0.01    0.23
  -8  -1  -1    0.41    0.23
  -9  -1  -1   25.08    0.92
  -9  -1  -1   25.83    0.84
 -10  -1  -1   17.44    0.82
 -11  -1  -1   25.01    0.91
 -11  -1  -1   26.22    1.09
 -12  -1  -1    1.21    0.40
 -12  -1  -1   -0.04    0.48
 -13  -1  -1   22.72    1.18
 -13  -1  -1   20.34    0.96
 -14  -1  -1   -0.19    0.62
 -15  -1  -1   36.02    1.63
 -16  -1  -1    0.68    0.84
 -16   2   1    1.62    0.77
 -15   2   1    0.98    0.74
 -13   2   1    1.00    0.53
  12  -2  -1    3.10    0.43
 -12   2   1    2.53    0.47
 -12   2   1    4.32    0.68
  11  -2  -1    6.16    0.59
 -11   2   1    5.90    0.63
 -11   2   1    5.24    0.64
  10  -2  -1   14.55    0.65
 -10   2   1   14.11    0.73
 -10   2   1   15.47    0.67
   9  -2  -1   11.14    0.53
  -9   2   1   11.40    0.60
  -9   2   1   11.47    0.56
   8  -2  -1   83.69    1.80
  -8   2   1   81.89    1.87
   7  -2  -1   19.71    0.56
  -7   2   1   18.78    0.59
  -7   2   1   17.78    0.64
   6  -2  -1   57.34    1.25
  -6   2   1   57.17    1.31
  -6   2   1   57.16    1.36
   5  -2  -1   71.28    1.50
  -5   2   1   72.37    1.57
  -5   2   1   70.68    1.59
   4  -2  -1   54.10    1.17
   4  -2  -1   54.30    1.17
  -4   2   1   56.89    1.24
  -4   2   1   58.03    1.24
   3  -2  -1   25.10    0.56
   3  -2  -1   23.39    0.58
   3  -2  -1   22.53    0.58
  -3   2   1   23.26    0.54
  -3   2   1   25.50    0.60
  -3   2   1   25.06    0.59
   2  -2  -1  201.14    4.09
   2  -2  -1  196.28    3.94
   2  -2  -1  201.06    3.94
  -2   2   1  205.71    4.10
  -2   2   1  201.14    3.94
  -2   2   1  199.20    3.94
   1  -2  -1  191.84    3.92
   1  -2  -1  200.23    3.75
   1  -2  -1  183.88    3.78
  -1   2   1  194.25    3.92
  -1   2   1  195.86    3.75
  -1   2   1  190.43    3.78
   0  -2  -1  180.42    3.48
   0  -2  -1  166.06    3.36
   0   2   1  174.95    3.48
   0   2   1  160.10    3.35
  -1  -2  -1   91.16    1.88
  -1  -2  -1   92.81    1.89
  -1  -2  -1   94.39    1.86
  -1  -2  -1   95.80    1.95
   1   2   1   97.23    1.95
   1   2   1   89.87    1.86
   1   2   1   95.54    1.89
   1   2   1   89.77    1.89
  -2  -2  -1  510.78   10.04
  -2  -2  -1  526.08   10.36
  -2  -2  -1  532.72   10.03
   2   2   1  518.64   10.00
   2   2   1  541.73   10.40
   2   2   1  486.08    9.98
   2   2   1  474.47    9.98
  -3  -2  -1  148.45    3.04
  -3  -2  -1  153.15    3.05
  -3  -2  -1  143.49    3.09
   3   2   1  153.56    3.10
   3   2   1  154.66    3.06
  -4  -2  -1  173.73    3.42
  -4  -2  -1  167.18    3.43
  -4  -2  -1  160.98    3.46
   4   2   1  171.78    3.47
  -5  -2  -1  175.83    3.96
  -5  -2  -1  192.66    3.94
  -5  -2  -1  198.93    3.91
   5   2   1  201.95    3.97
  -6  -2  -1   26.86    0.75
  -6  -2  -1   25.55    0.78
   6   2   1   26.94    0.70
  -7  -2  -1   82.48    1.93
  -7  -2  -1   83.45    1.87
   7   2   1   83.70    1.84
  -8  -2  -1    5.35    0.44
  -8  -2  -1    4.15    0.45
  -9  -2  -1   39.96    1.23
  -9  -2  -1   40.53    1.13
 -10  -2  -1   32.22    1.14
 -11  -2  -1   52.89    1.61
 -11  -2  -1   50.84    1.42
 -12  -2  -1    5.07    0.86
 -12  -2  -1    6.42    0.71
 -13  -2  -1   13.49    1.02
 -13  -2  -1   11.89    0.87
 -14  -2  -1    0.37    0.73
 -15  -2  -1    7.86    1.19
 -16   3   1   32.64    1.58
 -15   3   1    1.71    0.68
 -14   3   1   39.36    1.61
 -13   3   1    0.83    0.52
  12  -3  -1   80.58    1.97
 -12   3   1   86.53    2.07
 -12   3   1   86.31    2.25
  11  -3  -1    1.93    0.37
 -11   3   1    2.42    0.41
 -11   3   1    2.02    0.41
  10  -3  -1   56.12    1.38
 -10   3   1   57.14    1.55
 -10   3   1   55.11    1.43
   9  -3  -1    0.69    0.25
  -9   3   1    0.63    0.28
  -9   3   1    0.02    0.27
   8  -3  -1   60.23    1.38
  -8   3   1   60.55    1.44
  -8   3   1   59.09    1.55
   7  -3  -1    0.07    0.15
  -7   3   1    0.02    0.18
  -7   3   1    0.05    0.19
   6  -3  -1   70.57    1.57
  -6   3   1   75.44    1.68
  -6   3   1   74.31    1.65
   5  -3  -1    1.74    0.20
  -5   3   1    1.55    0.22
  -5   3   1    1.59    0.24
   4  -3  -1    8.79    0.31
  -4   3   1    8.45    0.32
  -4   3   1    8.69    0.33
   3  -3  -1    5.99    0.23
   3  -3  -1    5.02    0.23
  -3   3   1    6.16    0.24
  -3   3   1    5.71    0.22
  -3   3   1    5.58    0.24
   2  -3  -1    8.09    0.29
   2  -3  -1    8.75    0.25
   2  -3  -1    8.87    0.28
  -2   3   1    9.16    0.26
  -2   3   1    8.77    0.30
  -2   3   1    9.19    0.28
   1  -3  -1    0.67    0.11
   1  -3  -1    0.88    0.14
  -1   3   1    0.90    0.14
  -1   3   1    0.93    0.13
   0  -3  -1    1.03    0.14
   0  -3  -1    1.35    0.13
   0   3   1    1.30    0.13
   0   3   1    1.31    0.14
  -1  -3  -1    3.97    0.16
  -1  -3  -1    3.65    0.19
  -1  -3  -1    3.74    0.19
   1   3   1    3.76    0.18
   1   3   1    3.80    0.20
   1   3   1    3.75    0.15
  -2  -3  -1   16.97    0.49
  -2  -3  -1   19.13    0.51
  -2  -3  -1   18.88    0.48
   2   3   1   18.95    0.50
   2   3   1   18.90    0.51
  -3  -3  -1    4.22    0.24
  -3  -3  -1    4.12    0.25
   3   3   1    3.69    0.24
   3   3   1    3.59    0.22
  -4  -3  -1   10.27    0.39
  -4  -3  -1    9.83    0.39
   4   3   1   10.32    0.36
   4   3   1   10.18    0.41
  -5  -3  -1   12.38    0.46
  -5  -3  -1   12.47    0.50
   5   3   1   12.33    0.43
  -6  -3  -1    3.79    0.36
  -6  -3  -1    3.08    0.33
   6   3   1    3.76    0.32
  -7  -3  -1    3.00    0.38
  -7  -3  -1    3.14    0.40
   7   3   1    3.23    0.37
  -8  -3  -1    0.17    0.26
   8   3   1   -0.03    0.23
  -9  -3  -1   15.31    0.75
   9   3   1   15.04    0.68
 -10  -3  -1   16.94    0.77
 -10  -3  -1   16.25    0.87
 -11  -3  -1   13.52    0.88
 -11  -3  -1   12.11    0.74
 -12  -3  -1    6.27    0.76
 -12  -3  -1    8.54    0.91
 -13  -3  -1   11.03    0.90
 -13  -3  -1   10.36    1.11
 -14  -3  -1   10.44    1.19
 -15  -3  -1    9.14    1.32
 -16   4   1    2.04    0.84
 -15   4   1   -0.40    0.64
 -14   4   1    4.08    0.67
  13  -4  -1    1.29    0.40
 -13   4   1    0.09    0.47
  12  -4  -1   16.84    0.86
 -12   4   1   19.51    0.97
 -12   4   1   18.31    0.91
  11  -4  -1    1.24    0.36
 -11   4   1    0.24    0.36
 -11   4   1    0.87    0.38
  10  -4  -1   29.37    0.91
 -10   4   1   30.60    1.05
 -10   4   1   29.43    0.96
   9  -4  -1    1.70    0.28
  -9   4   1    1.79    0.31
  -9   4   1    1.70    0.31
   8  -4  -1   27.61    0.79
  -8   4   1   28.79    0.85
  -8   4   1   28.10    0.90
   7  -4  -1    0.69    0.19
  -7   4   1    0.87    0.22
  -7   4   1    0.91    0.22
   6  -4  -1  163.66    3.32
  -6   4   1  164.26    3.39
  -6   4   1  159.22    3.44
   5  -4  -1    1.84    0.24
  -5   4   1    2.48    0.25
  -5   4   1    2.01    0.25
   4  -4  -1  236.09    4.66
  -4   4   1  235.44    4.67
  -4   4   1  229.51    4.83
   3  -4  -1    9.68    0.33
   3  -4  -1   10.70    0.35
  -3   4   1   10.97    0.33
  -3   4   1   10.57    0.37
   2  -4  -1   65.36    1.42
   2  -4  -1   66.50    1.37
  -2   4   1   67.63    1.37
  -2   4   1   66.51    1.49
   1  -4  -1    7.30    0.28
   1  -4  -1    7.95    0.23
  -1   4   1    7.72    0.30
   0  -4  -1   91.09    1.91
   0  -4  -1   91.83    1.83
   0   4   1   90.38    1.97
  -1  -4  -1    6.54    0.28
  -1  -4  -1    6.36    0.23
   1   4   1    6.29    0.27
   1   4   1    6.34    0.23
   1   4   1    6.25    0.26
  -2  -4  -1  181.01    3.65
  -2  -4  -1  180.94    3.61
   2   4   1  161.80    3.59
   2   4   1  191.26    3.77
   2   4   1  186.06    3.63
  -3  -4  -1   34.77    0.84
  -3  -4  -1   33.38    0.85
   3   4   1   33.78    0.86
   3   4   1   34.47    0.86
  -4  -4  -1  205.18    4.27
  -4  -4  -1  208.73    4.28
   4   4   1  215.31    4.39
   4   4   1  212.39    4.30
  -5  -4  -1   18.37    0.62
  -5  -4  -1   18.33    0.61
   5   4   1   18.49    0.59
  -6  -4  -1  140.36    3.03
  -6  -4  -1  139.49    2.99
   6   4   1  142.58    3.03
  -7  -4  -1    6.22    0.47
   7   4   1    6.58    0.47
  -8  -4  -1   29.16    0.93
  -8  -4  -1   28.53    0.98
   8   4   1   30.13    0.92
  -9  -4  -1   39.68    1.26
  -9  -4  -1   41.42    1.18
   9   4   1   39.91    1.16
 -10  -4  -1   31.34    1.08
 -10  -4  -1   32.83    1.20
  10   4   1   33.19    1.09
 -11  -4  -1    7.46    0.84
 -11  -4  -1    8.92    0.75
 -12  -4  -1   24.52    1.09
 -12  -4  -1   25.73    1.25
 -13  -4  -1    8.07    0.91
 -13  -4  -1    8.21    1.08
 -14  -4  -1   15.39    1.29
 -15  -4  -1    4.20    0.98
 -16   5   1   33.83    1.62
 -15   5   1    3.52    0.74
 -14   5   1   26.16    1.29
  13  -5  -1    3.66    0.52
 -13   5   1    3.29    0.58
 -12   5   1   49.88    1.56
 -12   5   1   51.50    1.49
  11  -5  -1    2.94    0.44
 -11   5   1    2.46    0.44
 -11   5   1    3.17    0.44
  10  -5  -1   77.40    1.82
 -10   5   1   76.90    1.89
 -10   5   1   77.01    1.96
   9  -5  -1    0.08    0.27
  -9   5   1    0.31    0.29
   8  -5  -1   39.69    1.04
  -8   5   1   38.43    1.14
  -8   5   1   40.44    1.09
   7  -5  -1   11.73    0.49
  -7   5   1   10.73    0.50
  -7   5   1   11.00    0.52
   6  -5  -1   47.35    1.14
  -6   5   1   48.96    1.18
  -6   5   1   47.25    1.20
   5  -5  -1   11.68    0.44
  -5   5   1   11.54    0.43
  -5   5   1   11.72    0.47
   4  -5  -1   38.71    0.93
  -4   5   1   37.22    0.97
  -4   5   1   37.71    0.90
   3  -5  -1    0.78    0.13
  -3   5   1    0.96    0.17
  -3   5   1    0.63    0.14
   2  -5  -1   18.73    0.47
   2  -5  -1   18.00    0.52
  -2   5   1   18.73    0.47
  -2   5   1   18.48    0.56
   1  -5  -1    1.33    0.18
   1  -5  -1    1.28    0.14
  -1   5   1    0.96    0.12
  -1   5   1    0.92    0.18
   0  -5  -1    6.65    0.30
   0  -5  -1    7.06    0.25
   0  -5  -1    6.99    0.24
   0   5   1    6.63    0.32
  -1  -5  -1    1.31    0.17
  -1  -5  -1    1.34    0.15
  -1  -5  -1    1.14    0.19
   1   5   1    1.62    0.21
   1   5   1    1.41    0.19
  -2  -5  -1    0.98    0.16
  -2  -5  -1    0.98    0.17
   2   5   1    0.94    0.17
   2   5   1    0.91    0.18
  -3  -5  -1    0.36    0.14
  -3  -5  -1    0.35    0.17
   3   5   1    0.19    0.14
   3   5   1    0.18    0.15
  -4  -5  -1   22.10    0.68
  -4  -5  -1   21.15    0.66
   4   5   1   20.87    0.67
   4   5   1   20.88    0.66
  -5  -5  -1    5.55    0.42
  -5  -5  -1    6.18    0.41
   5   5   1    4.96    0.40
   5   5   1    5.73    0.39
  -6  -5  -1    9.66    0.53
  -6  -5  -1    9.35    0.54
   6   5   1   10.27    0.52
  -7  -5  -1    1.34    0.29
  -7  -5  -1    1.05    0.30
   7   5   1    1.77    0.32
  -8  -5  -1    3.99    0.53
  -8  -5  -1    3.44    0.50
   8   5   1    3.91    0.55
  -9  -5  -1    0.19    0.37
  -9  -5  -1   -0.40    0.33
   9   5   1    0.05    0.38
 -10  -5  -1   10.29    0.76
 -10  -5  -1    9.26    0.79
  10   5   1    8.14    0.76
 -11  -5  -1    4.08    0.53
 -11  -5  -1    4.11    0.64
 -12  -5  -1   24.02    1.11
 -12  -5  -1   22.96    1.23
 -13  -5  -1    8.00    1.12
 -14  -5  -1   17.05    1.41
 -16   6   1   -0.51    0.82
 -15   6   1    0.60    0.70
 -14   6   1    2.45    0.64
  13  -6  -1    7.38    0.80
 -13   6   1   10.68    0.88
  12  -6  -1    2.97    0.45
 -12   6   1    4.80    0.77
 -12   6   1    3.54    0.54
 -11   6   1   14.74    0.85
 -11   6   1   12.57    0.80
  10  -6  -1   28.36    0.96
 -10   6   1   28.68    1.02
 -10   6   1   29.69    1.03
   9  -6  -1    7.06    0.55
  -9   6   1    6.70    0.60
  -9   6   1    6.09    0.52
   8  -6  -1   26.70    0.85
  -8   6   1   28.86    0.92
   7  -6  -1    7.40    0.45
  -7   6   1    8.36    0.50
  -7   6   1    7.18    0.45
   6  -6  -1   91.32    2.01
  -6   6   1   90.58    2.01
  -6   6   1   89.89    2.08
   5  -6  -1   48.05    1.16
  -5   6   1   47.26    1.13
  -5   6   1   46.07    1.19
   4  -6  -1   97.53    2.11
  -4   6   1  100.79    2.07
  -4   6   1   95.37    2.19
   3  -6  -1    9.45    0.39
  -3   6   1    9.76    0.34
  -3   6   1   10.05    0.42
   2  -6  -1  184.92    3.77
   2  -6  -1  183.04    3.68
  -2   6   1  182.56    3.92
  -2   6   1  188.19    3.68
   1  -6  -1   20.98    0.52
   1  -6  -1   21.42    0.62
  -1   6   1   21.28    0.52
  -1   6   1   20.38    0.63
   0  -6  -1  165.39    3.47
   0  -6  -1  176.17    3.60
   0  -6  -1  179.60    3.49
   0   6   1  178.30    3.73
  -1  -6  -1   21.02    0.65
  -1  -6  -1   21.31    0.57
   1   6   1   22.81    0.62
   1   6   1   22.91    0.68
  -2  -6  -1   55.40    1.23
  -2  -6  -1   53.05    1.29
   2   6   1   54.64    1.27
   2   6   1   55.47    1.34
  -3  -6  -1    0.46    0.17
  -3  -6  -1    0.46    0.19
   3   6   1    0.29    0.18
   3   6   1    0.35    0.19
  -4  -6  -1  219.29    4.63
  -4  -6  -1  231.22    4.61
   4   6   1  224.01    4.77
   4   6   1  226.95    4.63
  -5  -6  -1    0.40    0.25
  -5  -6  -1    0.49    0.23
   5   6   1    0.43    0.23
   5   6   1    0.16    0.25
  -6  -6  -1   79.93    1.91
   6   6   1   81.93    1.94
  -7  -6  -1    0.56    0.31
  -7  -6  -1    0.31    0.28
   7   6   1    0.50    0.30
  -8  -6  -1   98.98    2.39
  -8  -6  -1   98.08    2.35
   8   6   1  103.82    2.40
  -9  -6  -1    1.92    0.42
  -9  -6  -1    1.83    0.46
   9   6   1    2.15    0.49
 -10  -6  -1   33.14    1.27
 -10  -6  -1   31.79    1.17
 -11  -6  -1    0.97    0.51
 -11  -6  -1    1.26    0.61
 -12  -6  -1   22.41    1.17
 -12  -6  -1   24.32    1.31
 -13  -6  -1    1.94    0.79
 -14  -6  -1   15.85    1.46
 -16   7   1   10.69    1.28
 -15   7   1   21.28    1.35
 -14   7   1    9.03    1.12
  13  -7  -1   26.89    1.08
 -13   7   1   27.80    1.27
  12  -7  -1   22.18    0.94
 -12   7   1   22.15    1.06
 -12   7   1   23.43    1.00
  11  -7  -1   18.30    0.81
 -11   7   1   17.49    0.89
 -10   7   1   39.88    1.27
 -10   7   1   42.25    1.28
   9  -7  -1   12.34    0.66
  -9   7   1   12.40    0.72
  -9   7   1   10.69    0.65
   8  -7  -1   35.14    1.03
  -8   7   1   35.15    1.08
   7  -7  -1   24.95    0.80
  -7   7   1   23.21    0.82
  -7   7   1   24.88    0.79
   6  -7  -1   60.00    1.43
  -6   7   1   58.40    1.40
  -6   7   1   58.64    1.48
   5  -7  -1    1.88    0.31
  -5   7   1    1.89    0.30
  -5   7   1    2.56    0.33
   4  -7  -1   34.18    0.91
  -4   7   1   34.35    0.85
  -4   7   1   33.89    0.95
   3  -7  -1   22.19    0.67
  -3   7   1   22.56    0.71
  -3   7   1   23.10    0.60
   2  -7  -1   12.97    0.48
  -2   7   1   15.42    0.43
  -2   7   1   13.26    0.51
   1  -7  -1    9.54    0.41
  -1   7   1    9.67    0.33
  -1   7   1   10.03    0.44
   0  -7  -1   12.88    0.49
   0  -7  -1   12.86    0.40
   0   7   1   12.50    0.44
   0   7   1   12.06    0.50
  -1  -7  -1    1.92    0.27
  -1  -7  -1    1.84    0.25
   1   7   1    1.75    0.27
   1   7   1    1.92    0.27
  -2  -7  -1    1.38    0.21
  -2  -7  -1    1.14    0.21
   2   7   1    1.25    0.22
   2   7   1    1.36    0.23
  -3  -7  -1    0.12    0.21
  -3  -7  -1    0.02    0.17
   3   7   1   -0.04    0.21
   3   7   1    0.16    0.20
  -4  -7  -1    5.57    0.41
  -4  -7  -1    6.21    0.46
   4   7   1    4.56    0.43
   4   7   1    4.05    0.42
  -5  -7  -1    0.37    0.30
   5   7   1    0.30    0.26
  -6  -7  -1   13.52    0.65
   6   7   1   13.64    0.70
  -7  -7  -1    0.14    0.33
  -7  -7  -1   -0.02    0.31
  -8  -7  -1   11.54    0.74
  -8  -7  -1   11.84    0.75
   8   7   1   10.37    0.71
  -9  -7  -1    0.19    0.43
  -9  -7  -1    0.00    0.40
   9   7   1   -0.14    0.38
 -10  -7  -1    7.18    0.81
 -10  -7  -1    8.82    0.89
  10   7   1    7.70    0.78
 -11  -7  -1    1.90    0.57
 -11  -7  -1    1.59    0.66
 -12  -7  -1   18.41    1.24
 -13  -7  -1    1.20    0.87
 -16   8   1    2.08    0.84
 -15   8   1    1.77    0.74
  13  -8  -1    2.88    0.54
 -13   8   1    3.17    0.59
  12  -8  -1    3.09    0.51
 -12   8   1    3.81    0.56
 -12   8   1    3.73    0.52
  11  -8  -1   14.41    0.80
 -11   8   1   15.71    0.84
 -11   8   1   16.63    0.85
  10  -8  -1    1.01    0.37
 -10   8   1    1.05    0.34
 -10   8   1    0.37    0.35
   9  -8  -1   33.24    1.03
  -9   8   1   32.64    1.05
  -8   8   1   18.79    0.75
   7  -8  -1   29.98    0.93
  -7   8   1   31.35    1.01
  -7   8   1   31.70    0.94
   6  -8  -1   20.87    0.73
  -6   8   1   21.16    0.70
  -6   8   1   20.77    0.76
   5  -8  -1    5.52    0.41
  -5   8   1    6.06    0.44
  -5   8   1    6.47    0.39
   4  -8  -1   30.87    0.89
  -4   8   1   30.98    0.93
  -4   8   1   31.47    0.82
   3  -8  -1  142.03    3.04
  -3   8   1  146.78    2.92
  -3   8   1  139.59    3.15
   2  -8  -1   80.39    1.81
  -2   8   1   77.35    1.88
  -2   8   1   79.02    1.67
   1  -8  -1  119.37    2.64
  -1   8   1  124.27    2.76
   0  -8  -1   80.74    1.83
   0  -8  -1   79.04    1.69
   0   8   1   77.91    1.89
   0   8   1   78.90    1.73
  -1  -8  -1   41.48    1.13
  -1  -8  -1   43.51    1.02
   1   8   1   43.93    1.07
   1   8   1   43.29    1.18
  -2  -8  -1   50.11    1.20
  -2  -8  -1   49.73    1.30
   2   8   1   50.66    1.25
   2   8   1   50.62    1.35
  -3  -8  -1   63.95    1.51
   3   8   1   64.40    1.63
   3   8   1   64.13    1.54
  -4  -8  -1   50.90    1.28
  -4  -8  -1   46.69    1.30
   4   8   1   48.96    1.30
  -5  -8  -1   52.16    1.35
  -5  -8  -1   45.80    1.32
   5   8   1   46.32    1.39
   5   8   1   47.49    1.31
  -6  -8  -1   75.03    1.90
  -6  -8  -1   76.60    1.87
   6   8   1   77.86    1.95
  -7  -8  -1   36.80    1.17
  -7  -8  -1   34.80    1.16
   7   8   1   35.40    1.18
  -8  -8  -1   28.76    1.10
  -8  -8  -1   29.75    1.11
   8   8   1   27.96    1.09
  -9  -8  -1   16.70    0.98
  -9  -8  -1   16.43    0.96
   9   8   1   16.80    0.94
 -10  -8  -1   29.48    1.23
 -10  -8  -1   29.03    1.29
  10   8   1   25.52    1.22
 -11  -8  -1    6.39    1.06
 -11  -8  -1    6.33    0.99
 -12  -8  -1   23.37    1.44
 -12  -8  -1   24.74    1.38
 -13  -8  -1    1.89    0.94
 -15   9   1   25.92    1.45
  13  -9  -1   25.57    1.12
 -13   9   1   26.32    1.24
 -13   9   1   25.71    1.26
  12  -9  -1    2.98    0.53
 -12   9   1    2.11    0.55
 -12   9   1    3.01    0.55
  11  -9  -1   61.56    1.67
 -11   9   1   61.84    1.75
 -11   9   1   61.58    1.75
  10  -9  -1    0.10    0.38
 -10   9   1   -0.29    0.37
 -10   9   1    0.07    0.37
   9  -9  -1   25.86    0.92
  -9   9   1   26.50    0.94
  -9   9   1   24.82    0.97
   8  -9  -1   12.63    0.65
  -8   9   1   11.38    0.67
  -8   9   1   11.46    0.62
   7  -9  -1   27.91    0.91
  -7   9   1   28.41    0.97
  -7   9   1   28.89    0.91
   6  -9  -1    0.88    0.26
  -6   9   1    0.89    0.27
  -6   9   1    0.54    0.25
  -5   9   1   26.97    0.79
  -4   9   1    5.61    0.36
  -3   9   1   33.85    0.86
  -2   9   1    9.58    0.39
   1  -9  -1   12.59    0.46
   0  -9  -1   -0.18    0.17
   0  -9  -1    0.25    0.19
   0   9   1    0.17    0.21
  -1  -9  -1    4.06    0.39
  -1  -9  -1    3.51    0.37
   1   9   1    3.28    0.39
   1   9   1    3.72    0.38
  -2  -9  -1    1.10    0.27
  -2  -9  -1    1.30    0.26
   2   9   1    0.84    0.29
   2   9   1    1.02    0.25
  -3  -9  -1    2.30    0.34
  -3  -9  -1    1.61    0.33
   3   9   1    2.29    0.36
   3   9   1    1.93    0.32
  -4  -9  -1    0.25    0.27
  -4  -9  -1    0.67    0.33
   4   9   1    0.48    0.29
  -5  -9  -1    1.46    0.40
  -5  -9  -1    1.65    0.39
   5   9   1    1.92    0.38
  -6  -9  -1    5.11    0.61
  -6  -9  -1    4.10    0.63
   6   9   1    5.07    0.63
  -7  -9  -1    2.02    0.44
  -7  -9  -1    2.02    0.46
   7   9   1    1.84    0.46
  -8  -9  -1    5.71    0.77
  -8  -9  -1    6.84    0.82
   8   9   1    5.57    0.79
  -9  -9  -1    2.71    0.60
  -9  -9  -1    3.53    0.63
   9   9   1    3.32    0.59
 -10  -9  -1    6.41    1.02
 -10  -9  -1    4.02    0.68
 -11  -9  -1    4.00    0.75
 -11  -9  -1    3.80    0.82
 -12  -9  -1    7.18    1.00
 -16  10   1    1.69    0.90
 -15  10   1    1.66    0.77
 -14  10   1    0.72    0.67
  13 -10  -1    2.12    0.53
 -13  10   1    2.09    0.61
 -13  10   1    1.94    0.64
  12 -10  -1    0.96    0.46
 -12  10   1    0.07    0.49
 -12  10   1    0.03    0.52
  11 -10  -1   17.34    0.91
 -11  10   1   16.06    0.97
 -11  10   1   15.18    0.92
  10 -10  -1    0.99    0.43
 -10  10   1    0.72    0.41
 -10  10   1    0.25    0.39
   9 -10  -1   25.40    0.96
  -9  10   1   25.94    1.01
  -9  10   1   25.45    0.95
   8 -10  -1    0.90    0.33
  -8  10   1    0.47    0.30
  -8  10   1    0.65    0.34
   7 -10  -1   38.84    1.17
  -7  10   1   39.34    1.24
  -7  10   1   41.13    1.14
   6 -10  -1    2.12    0.34
  -6  10   1    2.31    0.33
  -6  10   1    3.16    0.48
   5 -10  -1   29.20    0.95
  -5  10   1   31.70    0.88
  -5  10   1   30.27    1.01
   4 -10  -1    0.23    0.22
  -4  10   1    0.30    0.24
  -4  10   1    0.00    0.20
   3 -10  -1   75.49    1.85
  -3  10   1   77.35    1.69
  -3  10   1   75.99    1.94
   2 -10  -1    1.11    0.27
  -2  10   1    1.10    0.26
   1 -10  -1   76.91    1.69
   1 -10  -1   77.62    1.87
  -1  10   1   77.91    1.74
  -1  10   1   75.30    1.93
   0 -10  -1   11.45    0.49
   0 -10  -1   10.56    0.58
   0  10   1   10.03    0.53
   0  10   1   10.40    0.59
  -1 -10  -1  126.16    2.83
  -1 -10  -1  125.43    2.66
   1  10   1  128.54    2.71
   1  10   1  123.79    2.94
  -2 -10  -1   10.99    0.58
  -2 -10  -1   10.04    0.62
   2  10   1    9.60    0.57
   2  10   1   10.25    0.63
  -3 -10  -1   81.97    2.05
  -3 -10  -1   85.72    1.94
   3  10   1   83.55    1.98
   3  10   1   81.11    2.11
  -4 -10  -1    6.06    0.59
  -4 -10  -1    7.02    0.65
   4  10   1    4.46    0.53
   4  10   1    5.45    0.59
  -5 -10  -1   52.60    1.51
  -5 -10  -1   51.44    1.44
   5  10   1   51.56    1.55
  -6 -10  -1    8.97    0.76
  -6 -10  -1    9.44    0.73
   6  10   1    7.90    0.75
  -7 -10  -1   37.96    1.30
  -7 -10  -1   37.72    1.34
   7  10   1   38.85    1.37
  -8 -10  -1    8.95    0.96
  -8 -10  -1    9.90    0.94
   8  10   1   10.62    0.94
  -9 -10  -1   41.56    1.56
  -9 -10  -1   43.91    1.57
   9  10   1   43.38    1.56
 -10 -10  -1    6.88    1.13
 -10 -10  -1    5.09    0.77
 -11 -10  -1   15.68    1.41
 -15  11   1   16.10    1.36
  14 -11  -1    3.82    0.75
 -14  11   1    3.29    0.74
  13 -11  -1   28.06    1.29
 -13  11   1   30.60    1.37
 -13  11   1   32.48    1.43
  12 -11  -1   13.57    0.99
 -12  11   1   18.75    1.11
 -12  11   1   14.33    1.00
  11 -11  -1   21.46    1.03
 -11  11   1   21.59    1.11
 -11  11   1   19.63    1.00
  10 -11  -1    7.27    0.73
 -10  11   1    6.04    0.68
 -10  11   1    8.23    0.83
   9 -11  -1   34.99    1.20
  -9  11   1   35.65    1.26
  -9  11   1   35.00    1.15
   8 -11  -1    1.20    0.38
  -8  11   1    1.02    0.37
  -8  11   1    0.59    0.32
   7 -11  -1   31.92    1.08
  -7  11   1   31.93    1.12
   6 -11  -1    0.43    0.30
  -6  11   1   -0.14    0.29
  -6  11   1    0.44    0.32
   5 -11  -1   14.40    0.70
  -5  11   1   14.17    0.75
  -5  11   1   13.82    0.60
   4 -11  -1    2.06    0.34
  -4  11   1    2.04    0.29
  -4  11   1    1.87    0.35
   3 -11  -1    8.62    0.59
  -3  11   1    9.67    0.61
  -3  11   1    9.97    0.48
   2 -11  -1    0.26    0.28
  -2  11   1    0.21    0.24
   1 -11  -1    5.17    0.43
   1 -11  -1    3.84    0.52
  -1  11   1    5.51    0.47
  -1  11   1    4.88    0.50
   0 -11  -1    2.16    0.34
   0 -11  -1    2.07    0.30
   0  11   1    1.80    0.35
   0  11   1    2.01    0.35
  -1 -11  -1    0.48    0.28
  -1 -11  -1    0.26    0.30
   1  11   1    0.56    0.31
   1  11   1    0.78    0.33
  -2 -11  -1    0.80    0.33
  -2 -11  -1    0.76    0.32
   2  11   1    1.15    0.36
   2  11   1    0.50    0.35
  -3 -11  -1   -0.54    0.34
  -3 -11  -1    0.75    0.37
   3  11   1    0.47    0.34
   3  11   1    0.04    0.32
  -4 -11  -1    0.13    0.35
  -4 -11  -1    0.66    0.40
   4  11   1    0.35    0.36
   4  11   1   -0.53    0.35
  -5 -11  -1    0.16    0.41
  -5 -11  -1   -0.67    0.41
   5  11   1   -0.39    0.41
  -6 -11  -1    0.12    0.43
  -6 -11  -1    0.07    0.47
   6  11   1    0.22    0.46
  -7 -11  -1    4.73    0.68
  -7 -11  -1    4.64    0.63
   7  11   1    4.75    0.66
  -8 -11  -1    2.30    0.69
  -8 -11  -1    2.87    0.63
   8  11   1    3.78    0.65
  -9 -11  -1    9.59    1.11
  -9 -11  -1   10.31    1.14
   9  11   1    6.81    0.85
 -10 -11  -1    3.75    0.85
 -10 -11  -1    2.67    0.81
 -11 -11  -1    1.32    0.84
 -15  12   1    1.00    0.83
  14 -12  -1    3.52    0.81
 -14  12   1    4.28    0.76
  13 -12  -1    1.87    0.68
 -13  12   1    0.00    0.63
 -13  12   1    0.44    0.72
  12 -12  -1    4.89    0.70
 -12  12   1    5.44    0.88
 -12  12   1    6.06    0.77
  11 -12  -1   10.17    0.94
 -11  12   1    8.14    0.85
 -11  12   1   10.19    0.99
  10 -12  -1    1.64    0.51
 -10  12   1    2.21    0.53
 -10  12   1    1.12    0.46
   9 -12  -1   16.71    0.95
  -9  12   1   17.76    0.87
  -9  12   1   19.03    1.01
   8 -12  -1    3.56    0.49
  -8  12   1    4.05    0.58
  -8  12   1    4.21    0.73
   7 -12  -1   22.29    0.93
  -7  12   1   21.59    1.01
  -7  12   1   22.09    0.83
   6 -12  -1    7.76    0.65
  -6  12   1    7.40    0.58
  -6  12   1    8.59    0.72
   5 -12  -1   26.41    0.99
  -5  12   1   25.30    1.05
  -5  12   1   28.82    0.89
   4 -12  -1   12.71    0.75
  -4  12   1   13.81    0.60
  -4  12   1   14.40    0.78
   3 -12  -1   32.25    1.08
  -3  12   1   31.82    0.91
  -3  12   1   31.23    1.10
   2 -12  -1    6.29    0.61
   2 -12  -1    5.49    0.50
  -2  12   1    5.63    0.61
   1 -12  -1   61.33    1.47
   1 -12  -1   63.42    1.69
  -1  12   1   63.56    1.54
  -1  12   1   63.59    1.78
   0 -12  -1   -0.31    0.31
   0 -12  -1    0.28    0.31
   0  12   1   -0.02    0.30
   0  12   1   -0.52    0.34
  -1 -12  -1   42.34    1.35
  -1 -12  -1   41.96    1.16
   1  12   1   42.39    1.39
   1  12   1   43.03    1.22
  -2 -12  -1    4.88    0.60
  -2 -12  -1    5.43    0.63
   2  12   1    4.18    0.63
  -3 -12  -1   61.96    1.61
  -3 -12  -1   62.00    1.74
   3  12   1   59.69    1.79
   3  12   1   60.90    1.61
  -4 -12  -1    2.02    0.45
  -4 -12  -1    2.13    0.47
   4  12   1    3.17    0.51
   4  12   1    2.35    0.51
  -5 -12  -1   37.05    1.28
  -5 -12  -1   37.23    1.37
   5  12   1   37.37    1.38
  -6 -12  -1    0.37    0.56
  -6 -12  -1    1.54    0.50
   6  12   1    0.86    0.55
  -7 -12  -1   37.98    1.48
  -7 -12  -1   42.38    1.58
   7  12   1   42.00    1.59
  -8 -12  -1    0.39    0.70
   8  12   1    1.23    0.68
  -9 -12  -1   46.48    1.78
   9  12   1   43.02    1.82
 -10 -12  -1   -0.67    0.86
  14 -13  -1   19.46    1.47
 -14  13   1   18.66    1.37
  13 -13  -1   10.82    1.18
 -13  13   1    8.94    1.36
  12 -13  -1   27.44    1.33
 -12  13   1   27.09    1.48
 -12  13   1   25.45    1.24
  11 -13  -1   13.41    1.09
 -11  13   1   12.57    1.16
 -11  13   1   12.92    0.96
  10 -13  -1   12.57    0.98
 -10  13   1   10.54    1.07
 -10  13   1   11.94    0.87
   9 -13  -1   13.43    0.93
  -9  13   1   11.56    0.99
  -9  13   1   12.42    0.80
   8 -13  -1   30.85    1.21
  -8  13   1   30.87    1.29
  -8  13   1   31.26    1.08
   7 -13  -1   10.29    0.80
  -7  13   1    8.61    0.86
  -7  13   1   10.78    0.66
   6 -13  -1   12.86    0.84
  -6  13   1   12.40    0.88
   5 -13  -1    6.92    0.73
  -5  13   1    9.30    0.74
  -5  13   1    7.51    0.59
   4 -13  -1    3.25    0.46
  -4  13   1    4.22    0.61
  -4  13   1    4.06    0.54
   3 -13  -1   16.13    0.83
  -3  13   1   14.12    0.82
   2 -13  -1    5.56    0.56
   2 -13  -1    4.61    0.65
  -2  13   1    6.71    0.61
  -2  13   1    6.47    0.69
   1 -13  -1    3.40    0.54
   1 -13  -1    3.42    0.50
  -1  13   1    3.44    0.47
  -1  13   1    3.58    0.63
   0 -13  -1    0.84    0.40
   0 -13  -1   -0.10    0.35
   0  13   1   -0.24    0.38
   0  13   1    0.03    0.39
  -1 -13  -1    2.83    0.51
  -1 -13  -1    4.57    0.64
   1  13   1    4.35    0.66
  -2 -13  -1    0.47    0.46
  -2 -13  -1    0.50    0.40
   2  13   1    0.18    0.40
   2  13   1   -0.06    0.42
  -3 -13  -1   -0.30    0.44
   3  13   1   -0.83    0.45
   3  13   1    0.21    0.43
  -4 -13  -1    0.74    0.53
   4  13   1   -0.01    0.47
  -5 -13  -1    0.52    0.55
   5  13   1   -0.25    0.55
  -6 -13  -1    0.17    0.61
   6  13   1    0.14    0.60
  -7 -13  -1    1.30    0.77
   7  13   1    1.26    0.71
  -8 -13  -1   -0.47    0.74
  -9 -13  -1    4.37    0.91
  14 -14  -1    1.87    0.88
 -14  14   1    1.70    0.83
  13 -14  -1    0.14    0.75
 -13  14   1   -0.91    0.73
 -12  14   1    6.69    1.01
 -12  14   1    4.89    0.83
  11 -14  -1    1.33    0.67
 -11  14   1    0.16    0.56
  10 -14  -1    8.67    1.03
 -10  14   1    5.89    0.79
 -10  14   1    7.52    0.86
   9 -14  -1    2.02    0.61
  -9  14   1    1.99    0.50
  -9  14   1    1.45    0.62
   8 -14  -1   18.03    1.02
  -8  14   1   16.71    0.86
  -8  14   1   16.35    1.08
   7 -14  -1    7.55    0.91
  -7  14   1    7.57    0.89
  -7  14   1    5.25    0.65
   6 -14  -1   27.72    1.23
  -6  14   1   29.65    1.24
  -6  14   1   29.49    0.98
   5 -14  -1    4.32    0.58
  -5  14   1    5.41    0.77
  -5  14   1    5.03    0.63
   4 -14  -1    5.24    0.78
  -4  14   1    5.03    0.74
  -4  14   1    5.74    0.59
   3 -14  -1    6.40    0.78
  -3  14   1    6.33    0.77
  -3  14   1    5.29    0.67
   2 -14  -1   66.59    1.87
  -2  14   1   65.59    1.69
  -2  14   1   67.55    2.00
   1 -14  -1   29.84    1.19
  -1  14   1   28.29    1.04
  -1  14   1   29.08    1.23
   0 -14  -1   12.98    0.88
   0  14   1   11.63    0.91
  -1 -14  -1   24.60    1.14
   1  14   1   23.62    1.14
   1  14   1   23.37    0.96
  -2 -14  -1   19.43    1.05
   2  14   1   20.16    0.93
   2  14   1   19.44    1.11
  -3 -14  -1   17.50    1.08
   3  14   1   17.37    1.07
   3  14   1   16.94    0.95
  -4 -14  -1   15.28    1.06
   4  14   1   12.72    1.06
  -5 -14  -1   24.46    1.43
   5  14   1   23.29    1.32
  -6 -14  -1   15.36    1.27
  -7 -14  -1   19.18    1.40
   7  14   1   17.86    1.42
  -8 -14  -1    5.46    1.00
   8  14   1    8.13    1.38
  13 -15  -1    1.50    0.86
 -13  15   1    1.67    0.90
  12 -15  -1   30.64    1.56
 -12  15   1   29.87    1.46
 -12  15   1   31.01    1.67
  11 -15  -1    2.90    0.74
 -11  15   1    2.98    0.76
 -11  15   1    2.72    0.75
 -10  15   1   20.75    1.13
  -9  15   1    1.98    0.56
  -9  15   1    2.40    0.67
   8 -15  -1   35.61    1.50
  -8  15   1   34.89    1.48
   7 -15  -1    0.71    0.60
  -7  15   1    1.63    0.57
   6 -15  -1   19.20    1.13
  -6  15   1   19.98    1.16
   5 -15  -1    1.35    0.57
  -5  15   1   -0.32    0.49
   4 -15  -1    8.47    0.89
  -4  15   1    8.87    0.89
   3 -15  -1   -0.21    0.48
  -3  15   1    0.45    0.51
   2 -15  -1   14.39    0.97
  -2  15   1   14.48    0.96
   1 -15  -1    1.70    0.52
  -1  15   1    0.24    0.49
   0 -15  -1    3.87    0.63
   0  15   1    6.04    0.83
  -1 -15  -1    0.64    0.49
   1  15   1   -0.53    0.54
   2  15   1    1.46    0.61
  -3 -15  -1   -0.01    0.61
  -5 -15  -1    0.11    0.69
   5  15   1    0.17    0.71
  -6 -15  -1    1.57    0.80
   6  15   1    0.82    0.78
  -7 -15  -1    1.50    0.87
   7  15   1   -0.01    0.93
  12 -16  -1    8.56    1.38
 -12  16   1    4.67    0.97
  11 -16  -1    0.33    0.80
 -11  16   1    2.00    0.86
  10 -16  -1    9.38    1.32
 -10  16   1    9.63    1.31
   9 -16  -1   -0.37    0.73
  -9  16   1    0.81    0.70
   8 -16  -1    6.25    1.05
  -8  16   1    4.71    0.76
   7 -16  -1    0.37    0.59
  -7  16   1   -0.41    0.57
   6 -16  -1   15.14    1.17
  -6  16   1   14.25    1.13
   2 -16  -1   24.06    1.27
  -2  16   1   23.60    1.30
   1 -16  -1   -0.18    0.52
  -1  16   1    0.84    0.54
   0 -16  -1   26.64    1.34
   0  16   1   25.62    1.32
  -1 -16  -1    0.79    0.59
   1  16   1   -0.50    0.60
  -2 -16  -1   24.32    1.37
   2  16   1   27.26    1.38
  -3 -16  -1    1.73    0.73
   3  16   1    1.43    0.71
  -4 -16  -1   34.98    1.65
   4  16   1   35.50    1.66
  -5 -16  -1    3.64    0.87
   5  16   1    5.90    0.92
  10 -17  -1   10.61    1.38
 -10  17   1   10.77    1.42
   9 -17  -1    3.20    0.82
  -9  17   1    3.50    0.87
   8 -17  -1   13.64    1.26
  -8  17   1   12.91    1.30
   7 -17  -1    6.85    1.12
  -7  17   1    4.57    0.82
   6 -17  -1   21.26    1.32
  -6  17   1   19.17    1.36
   5 -17  -1   -0.34    0.65
  -5  17   1   -0.37    0.57
   4 -17  -1   16.57    1.20
  -4  17   1   14.64    1.18
   3 -17  -1    1.01    0.71
  -3  17   1    1.66    0.65
   2 -17  -1    5.25    0.76
  -2  17   1    4.99    0.77
   1 -17  -1    0.17    0.64
  -1  17   1   -0.96    0.59
   0  17   1    3.29    0.75
  -1 -17  -1   -1.26    0.69
   1  17   1    0.67    0.70
  -2 -17  -1   -0.55    0.75
   2  17   1   -0.21    0.72
  -3 -17  -1    0.26    0.77
   3  17   1   -1.04    0.81
   9 -18  -1    4.67    0.97
  -9  18   1    3.00    0.97
   8 -18  -1    6.07    0.94
  -8  18   1    3.74    0.91
   7 -18  -1    3.13    0.83
  -7  18   1    3.31    0.83
   6 -18  -1    9.48    1.33
  -6  18   1    9.11    1.27
   5 -18  -1    7.49    1.19
  -5  18   1    7.10    1.19
   4 -18  -1   13.24    1.31
  -4  18   1   15.34    1.32
   3 -18  -1    3.63    0.76
  -3  18   1    6.78    1.13
   2 -18  -1   12.17    1.28
  -2  18   1   13.43    1.27
   1 -18  -1    5.46    0.84
  -1  18   1    3.31    0.80
   0 -18  -1   22.93    1.41
   0  18   1   20.84    1.44
  -1 -18  -1    2.15    0.89
   1  18   1    3.83    0.85
   5 -19  -1    4.15    0.89
  -5  19   1    4.01    0.90
   4 -19  -1    7.19    1.22
  -4  19   1    8.52    1.27
   3 -19  -1    4.75    0.86
  -3  19   1    5.05    0.86
   2 -19   2   -1.14    0.78
  -3  19  -2    0.78    0.80
   3 -19   2    2.68    0.84
  -4  19  -2    2.31    0.86
   4 -19   2   -0.45    0.85
  -5  19  -2    2.06    0.86
   5 -19   2    4.02    0.83
   1  18  -2   16.86    1.45
  -1 -18   2   19.08    1.43
   0  18  -2    0.13    0.80
   0 -18   2    2.49    0.78
  -1  18  -2   27.70    1.54
   1 -18   2   25.93    1.43
  -2  18  -2    2.46    0.79
   2 -18   2    0.91    0.69
  -3  18  -2   17.27    1.32
   3 -18   2   13.13    1.31
  -4  18  -2    0.47    0.75
   4 -18   2    1.40    0.74
  -5  18  -2   36.91    1.75
   5 -18   2   38.37    1.73
  -6  18  -2    1.18    0.75
   6 -18   2    1.54    0.79
  -7  18  -2   18.94    1.44
   7 -18   2   19.43    1.51
  -8  18  -2    0.48    0.84
   8 -18   2   -0.50    0.87
   4  17  -2    1.12    0.80
  -4 -17   2    0.89    0.84
   3  17  -2    1.65    0.83
  -3 -17   2   -0.29    0.82
   2  17  -2    0.30    0.74
  -2 -17   2   -0.34    0.68
   1  17  -2   -0.06    0.73
  -1 -17   2    1.88    0.70
   0  17  -2   -0.11    0.66
   0 -17   2    1.18    0.65
  -1  17  -2    0.91    0.62
   1 -17   2   -0.10    0.64
  -2  17  -2    0.10    0.65
   2 -17   2   -0.91    0.62
  -3  17  -2    0.31    0.67
   3 -17   2    1.55    0.63
  -4  17  -2   -0.13    0.66
   4 -17   2    0.40    0.64
  -5  17  -2    2.95    0.69
   5 -17   2    2.46    0.75
  -6  17  -2    0.25    0.66
   6 -17   2   -0.15    0.68
  -7  17  -2    2.45    0.73
   7 -17   2    2.12    0.74
  -8  17  -2    0.29    0.76
   8 -17   2    3.82    0.75
  -9  17  -2    8.46    1.29
   9 -17   2   13.04    1.31
 -10  17  -2    1.13    0.85
  10 -17   2   -0.17    0.82
   5  16  -2    8.83    1.35
  -5 -16   2    6.40    0.94
   4  16  -2   11.44    1.23
  -4 -16   2    9.90    1.22
   3  16  -2    4.14    0.79
  -3 -16   2    4.25    0.73
   2  16  -2   10.53    1.12
  -2 -16   2   13.10    1.14
   1  16  -2   20.06    1.23
  -1 -16   2   22.51    1.20
   0  16  -2   26.19    1.32
   0 -16   2   25.11    1.27
  -1  16  -2   15.39    1.09
   1 -16   2   14.33    1.08
  -2  16  -2   24.52    1.36
  -4  16  -2   20.44    0.99
   4 -16   2   21.79    1.32
  -5  16  -2   15.41    0.91
   5 -16   2   14.22    1.14
   6 -16   2    6.14    1.00
  -7  16  -2   23.93    1.07
   7 -16   2   24.15    1.31
  -8  16  -2   10.15    1.25
  -8  16  -2    9.75    0.95
  -9  16  -2   27.07    1.50
  -9  16  -2   27.19    1.33
   9 -16   2   30.50    1.47
 -10  16  -2    6.84    1.05
 -10  16  -2    6.16    0.93
  10 -16   2    7.84    1.23
 -11  16  -2   13.00    1.21
 -11  16  -2    9.63    1.45
  11 -16   2   15.35    1.44
 -12  16  -2    3.65    0.82
  12 -16   2    1.96    0.91
   7  15  -2    1.21    0.92
  -7 -15   2    1.64    0.86
   6  15  -2    7.54    1.20
  -6 -15   2    8.98    1.23
   5  15  -2    2.15    0.75
  -5 -15   2    1.33    0.71
   4  15  -2    3.51    0.74
  -4 -15   2    3.16    0.70
   3  15  -2    0.22    0.56
  -2 -15   2    0.74    0.57
  -2 -15   2    0.80    0.53
   1  15  -2    0.21    0.52
  -1 -15   2    1.02    0.53
  -1 -15   2    0.35    0.49
   0  15  -2    0.45    0.50
   0 -15   2    0.94    0.43
   0 -15   2    0.73    0.47
  -1  15  -2    0.19    0.45
   1 -15   2    0.49    0.38
   1 -15   2    0.64    0.52
  -2  15  -2    0.06    0.48
   2 -15   2    0.46    0.41
   2 -15   2    0.54    0.51
  -3  15  -2    0.48    0.49
   3 -15   2    0.67    0.51
  -4  15  -2    1.85    0.42
  -4  15  -2    2.41    0.56
   4 -15   2    1.76    0.56
  -5  15  -2    1.72    0.54
  -5  15  -2    1.16    0.44
   5 -15   2    2.22    0.53
  -6  15  -2    1.17    0.57
  -6  15  -2    1.25    0.43
   6 -15   2    1.02    0.51
  -7  15  -2    3.77    0.54
  -7  15  -2    4.74    0.70
   7 -15   2    6.06    0.88
  -8  15  -2    2.71    0.65
  -8  15  -2    1.60    0.54
  -9  15  -2    6.43    1.04
  -9  15  -2    7.23    0.88
   9 -15   2    5.54    0.73
 -10  15  -2    5.63    0.94
 -10  15  -2    6.30    1.09
  10 -15   2    6.59    1.07
 -11  15  -2    7.34    1.21
  11 -15   2    6.56    0.82
 -12  15  -2    4.00    0.86
  12 -15   2    3.73    0.86
 -13  15  -2   15.09    1.39
  13 -15   2   12.61    1.46
   8  14  -2   21.40    1.57
  -8 -14   2   22.78    1.51
   7  14  -2    1.50    0.79
  -7 -14   2    0.35    0.73
   6  14  -2   33.26    1.57
  -6 -14   2   31.47    1.45
  -5 -14   2    1.29    0.67
  -5 -14   2    0.62    0.62
   4  14  -2   38.03    1.53
  -4 -14   2   36.93    1.47
  -4 -14   2   37.26    1.34
   3  14  -2    5.62    0.88
  -3 -14   2    5.76    0.85
  -3 -14   2    4.45    0.61
   2  14  -2   28.02    1.28
  -2 -14   2   28.22    1.05
  -2 -14   2   27.75    1.18
   1  14  -2    1.89    0.52
  -1 -14   2    1.82    0.51
  -1 -14   2    1.90    0.47
   0  14  -2   43.62    1.51
   0 -14   2   40.31    1.24
   0 -14   2   40.66    1.41
  -1  14  -2    2.61    0.51
   1 -14   2    3.05    0.51
   1 -14   2    2.89    0.43
  -2  14  -2   57.30    1.78
   2 -14   2   57.84    1.70
   2 -14   2   56.22    1.52
  -3  14  -2    2.50    0.39
  -3  14  -2    2.60    0.51
   3 -14   2    2.88    0.55
  -4  14  -2   61.24    1.60
  -4  14  -2   60.21    1.85
   4 -14   2   58.64    1.71
  -5  14  -2    8.66    0.65
  -5  14  -2    6.05    0.84
   5 -14   2    8.59    0.80
  -6  14  -2   42.74    1.52
  -6  14  -2   41.94    1.30
   6 -14   2   42.24    1.46
  -7  14  -2    5.15    0.71
  -7  14  -2    5.54    0.86
   7 -14   2    7.04    0.87
  -8  14  -2   25.88    1.27
  -8  14  -2   26.88    1.09
   8 -14   2   28.13    1.23
  -9  14  -2    8.94    1.03
  -9  14  -2   10.34    0.85
   9 -14   2    8.68    0.97
 -10  14  -2   19.63    1.27
 -10  14  -2   21.12    1.13
 -11  14  -2    7.48    1.17
 -11  14  -2   10.78    1.03
  11 -14   2    7.70    1.06
 -12  14  -2   14.68    1.15
  12 -14   2   13.56    1.27
 -13  14  -2    5.14    0.86
  13 -14   2    5.15    0.87
   9  13  -2    1.11    0.88
  -9 -13   2    2.99    0.88
  -9 -13   2    1.08    0.85
   8  13  -2   18.58    1.40
  -8 -13   2   21.02    1.37
  -7 -13   2    2.76    0.70
  -7 -13   2    2.57    0.73
   6  13  -2   12.10    1.12
  -6 -13   2   15.17    1.10
  -6 -13   2   13.92    1.06
   5  13  -2    0.79    0.55
  -5 -13   2   -0.61    0.54
  -5 -13   2    0.45    0.53
   4  13  -2    4.83    0.82
  -4 -13   2    4.69    0.79
  -4 -13   2    5.56    0.74
   3  13  -2    0.16    0.44
  -3 -13   2   -0.51    0.42
  -3 -13   2   -0.30    0.44
   2  13  -2    2.55    0.50
  -2 -13   2    2.73    0.50
   1  13  -2    1.73    0.45
  -1 -13   2    1.58    0.39
  -1 -13   2    1.80    0.37
   0  13  -2    1.23    0.39
   0 -13   2    1.40    0.41
   0 -13   2    1.65    0.35
  -1  13  -2    2.85    0.47
   1 -13   2    2.80    0.46
   1 -13   2    2.55    0.35
  -2  13  -2    2.05    0.41
   2 -13   2    1.03    0.38
  -3  13  -2    0.12    0.34
  -3  13  -2    0.14    0.28
   3 -13   2    1.00    0.37
  -4  13  -2    5.88    0.68
  -4  13  -2    6.05    0.54
   4 -13   2    6.29    0.65
  -5  13  -2    0.27    0.33
  -5  13  -2    0.47    0.40
   5 -13   2    0.47    0.38
  -6  13  -2    7.54    0.64
  -6  13  -2    7.67    0.78
   6 -13   2    8.19    0.73
  -7  13  -2    1.19    0.37
  -7  13  -2    0.08    0.45
   7 -13   2    0.28    0.44
  -8  13  -2   13.36    0.80
  -8  13  -2   12.26    0.93
   8 -13   2   12.39    0.91
  -9  13  -2    0.21    0.50
  -9  13  -2    0.55    0.48
   9 -13   2   -0.13    0.50
 -10  13  -2   30.29    1.21
 -10  13  -2   31.45    1.33
  10 -13   2   28.35    1.31
 -11  13  -2    2.56    0.67
 -11  13  -2    3.06    0.63
  11 -13   2    3.58    0.68
 -13  13  -2   10.28    1.12
  13 -13   2   10.95    1.20
 -14  13  -2   18.37    1.32
  14 -13   2   18.82    1.42
  10  12  -2    3.98    0.94
 -10 -12   2    5.33    0.95
  -9 -12   2    2.40    0.78
   8  12  -2   20.19    1.30
  -8 -12   2   20.44    1.29
  -8 -12   2   20.59    1.24
   7  12  -2    8.69    1.04
  -7 -12   2    6.41    0.98
  -7 -12   2    8.40    0.97
   6  12  -2   23.73    1.23
  -6 -12   2   24.46    1.16
  -6 -12   2   24.35    1.12
   5  12  -2    6.87    0.81
  -5 -12   2    5.33    0.78
  -5 -12   2    5.79    0.79
   4  12  -2   54.07    1.69
  -4 -12   2   51.93    1.55
  -4 -12   2   52.30    1.51
   3  12  -2   12.15    0.84
  -3 -12   2   12.46    0.73
  -3 -12   2   11.56    0.80
   2  12  -2   63.21    1.81
  -2 -12   2   61.53    1.61
  -2 -12   2   62.59    1.72
   1  12  -2   19.60    0.92
  -1 -12   2   19.47    0.88
  -1 -12   2   19.14    0.77
   0  12  -2  102.36    2.58
   0 -12   2  100.92    2.42
  -1  12  -2    0.29    0.34
   1 -12   2    0.19    0.32
  -2  12  -2   44.81    1.39
   2 -12   2   41.73    1.27
  -3  12  -2    2.58    0.43
   3 -12   2    3.24    0.53
  -4  12  -2   87.68    2.01
  -4  12  -2   86.63    2.23
   4 -12   2   81.98    2.11
  -5  12  -2    3.16    0.45
  -5  12  -2    2.44    0.38
   5 -12   2    3.88    0.57
  -6  12  -2   83.23    2.16
  -6  12  -2   80.21    1.96
   6 -12   2   80.38    2.08
  -7  12  -2    0.56    0.39
  -7  12  -2    0.48    0.33
   7 -12   2    0.98    0.39
  -8  12  -2   30.37    1.19
  -8  12  -2   32.00    1.10
   8 -12   2   31.18    1.18
  -9  12  -2   -0.38    0.46
  -9  12  -2    0.70    0.40
   9 -12   2    0.51    0.46
 -10  12  -2   41.87    1.39
 -10  12  -2   41.35    1.47
  10 -12   2   40.74    1.42
 -11  12  -2    1.41    0.59
 -11  12  -2    2.23    0.56
  11 -12   2    2.12    0.62
 -12  12  -2   21.91    1.14
  12 -12   2   18.70    1.18
 -13  12  -2    0.18    0.63
 -14  12  -2    5.79    0.85
  14 -12   2    6.13    0.87
 -15  12  -2   -0.55    0.82
 -11 -11   2   12.43    1.39
  10  11  -2    3.55    0.88
 -10 -11   2    4.17    0.89
   9  11  -2    7.55    1.07
  -9 -11   2    9.85    1.13
  -9 -11   2   11.82    1.11
   8  11  -2   12.13    1.04
  -8 -11   2   12.66    1.07
  -8 -11   2   11.77    1.02
   7  11  -2    6.89    0.91
  -7 -11   2    5.04    0.86
  -7 -11   2    6.08    0.83
   6  11  -2    8.70    0.86
  -6 -11   2   11.15    0.85
  -6 -11   2    9.71    0.80
   5  11  -2    7.10    0.74
  -5 -11   2    5.81    0.69
  -5 -11   2    7.34    0.71
   4  11  -2    5.76    0.68
  -4 -11   2    6.28    0.65
  -4 -11   2    7.19    0.65
   3  11  -2    0.99    0.39
  -3 -11   2    1.10    0.36
  -3 -11   2    1.74    0.35
   2  11  -2    0.17    0.32
  -2 -11   2   -0.26    0.29
   1  11  -2    6.65    0.58
  -1 -11   2    7.02    0.53
  -1 -11   2    6.76    0.57
   0  11  -2    1.83    0.36
   0 -11   2    1.99    0.34
   0 -11   2    2.30    0.35
  -1  11  -2    0.39    0.28
   1 -11   2    0.39    0.27
  -2  11  -2    0.11    0.26
  -2  11  -2   -0.51    0.24
   2 -11   2   -0.12    0.24
  -3  11  -2    3.63    0.48
  -3  11  -2    2.90    0.33
   3 -11   2    4.07    0.47
  -4  11  -2    7.11    0.51
  -4  11  -2    5.68    0.57
   4 -11   2    6.57    0.54
  -5  11  -2    3.14    0.42
  -5  11  -2    2.19    0.37
   5 -11   2    2.31    0.37
  -6  11  -2   14.14    0.75
  -6  11  -2   14.34    0.65
   6 -11   2   15.03    0.75
  -7  11  -2    0.45    0.31
  -7  11  -2   -0.18    0.34
   7 -11   2   -0.08    0.35
  -8  11  -2    8.46    0.63
  -8  11  -2    7.63    0.70
   8 -11   2    7.54    0.73
  -9  11  -2    4.32    0.62
   9 -11   2    4.91    0.72
 -10  11  -2   13.06    0.82
 -10  11  -2   12.85    0.88
  10 -11   2   11.78    0.89
 -11  11  -2    2.88    0.55
 -11  11  -2    2.29    0.51
  11 -11   2    2.41    0.58
 -12  11  -2   24.63    1.21
  12 -11   2   25.43    1.26
 -13  11  -2    1.58    0.69
  13 -11   2    1.29    0.65
 -14  11  -2   12.11    1.15
 -15  11  -2    0.36    0.80
  15 -11   2   -0.37    0.84
 -12 -10   2    1.63    0.94
 -11 -10   2   11.16    1.32
 -10 -10   2    0.72    0.75
 -10 -10   2   -0.61    0.64
   9  10  -2   12.67    1.06
  -9 -10   2   11.12    1.01
  -9 -10   2   13.64    1.06
   8  10  -2    4.81    0.83
  -8 -10   2    6.18    0.87
  -8 -10   2    4.87    0.73
   7  10  -2   11.42    0.92
  -7 -10   2   12.17    0.87
  -7 -10   2   10.62    0.82
   6  10  -2   15.49    0.90
  -6 -10   2   16.07    0.87
  -6 -10   2   16.25    0.88
   5  10  -2   34.09    1.22
  -5 -10   2   35.02    1.15
  -5 -10   2   34.36    1.13
   4  10  -2   20.48    0.90
  -4 -10   2   20.01    0.82
  -4 -10   2   19.53    0.80
   3  10  -2   27.04    1.01
  -3 -10   2   25.66    0.91
   2  10  -2   27.75    0.99
  -2 -10   2   26.49    0.92
  -2 -10   2   26.83    0.89
   1  10  -2   78.64    1.67
   1  10  -2   74.80    1.94
  -1 -10   2   74.19    1.76
  -1 -10   2   72.82    1.82
   0  10  -2   31.50    1.03
   0 -10   2   30.34    0.96
   0 -10   2   29.96    0.90
  -1  10  -2   44.92    1.29
  -1  10  -2   44.52    1.13
   1 -10   2   41.99    1.19
  -2  10  -2   57.32    1.36
  -2  10  -2   55.89    1.52
   2 -10   2   52.35    1.41
  -3  10  -2   35.39    0.97
  -3  10  -2   33.44    1.07
   3 -10   2   31.83    1.01
  -4  10  -2   69.61    1.81
  -4  10  -2   73.41    1.69
   4 -10   2   68.40    1.74
  -5  10  -2   51.17    1.42
  -5  10  -2   49.31    1.33
   5 -10   2   49.69    1.36
  -6  10  -2   28.55    0.98
  -6  10  -2   28.39    0.90
   6 -10   2   27.86    0.99
  -7  10  -2   24.27    0.86
  -7  10  -2   24.94    0.91
   7 -10   2   24.68    0.93
  -8  10  -2   47.88    1.34
  -8  10  -2   47.08    1.38
   8 -10   2   47.74    1.41
  -9  10  -2   32.52    1.11
  -9  10  -2   30.86    1.08
   9 -10   2   30.75    1.12
 -10  10  -2   43.39    1.33
 -10  10  -2   42.52    1.36
  10 -10   2   40.51    1.37
 -11  10  -2    1.27    0.45
 -11  10  -2    0.53    0.44
  11 -10   2    0.50    0.51
 -12  10  -2   19.46    1.06
  12 -10   2   19.37    1.10
  13 -10   2    2.71    0.66
 -14  10  -2   11.37    1.14
  14 -10   2   11.60    1.19
 -15  10  -2    1.44    0.82
 -12  -9   2    1.06    0.84
  11   9  -2   30.47    1.47
 -11  -9   2   30.17    1.51
  10   9  -2   -0.43    0.57
 -10  -9   2   -0.90    0.56
 -10  -9   2   -0.13    0.62
   9   9  -2   26.82    1.21
  -9  -9   2   26.18    1.21
  -9  -9   2   26.43    1.13
   8   9  -2    2.12    0.52
  -8  -9   2    3.11    0.52
  -8  -9   2    2.72    0.59
   7   9  -2   19.79    0.98
  -7  -9   2   20.10    0.90
  -7  -9   2   19.39    0.96
   6   9  -2    1.97    0.42
  -6  -9   2    1.35    0.41
  -6  -9   2    1.48    0.39
   5   9  -2   15.86    0.80
  -5  -9   2   16.10    0.74
  -5  -9   2   16.44    0.75
   4   9  -2    4.51    0.53
  -4  -9   2    3.69    0.50
  -4  -9   2    4.70    0.47
   3   9  -2   10.71    0.65
  -3  -9   2   11.44    0.59
  -3  -9   2   11.74    0.58
   2   9  -2    2.54    0.40
  -2  -9   2    1.87    0.29
  -2  -9   2    1.73    0.28
   1   9  -2    1.28    0.26
   1   9  -2    1.69    0.25
  -1  -9   2    1.23    0.25
   0   9  -2    0.58    0.21
   0  -9   2    0.75    0.24
  -1   9  -2    6.95    0.40
  -2   9  -2    0.05    0.17
  -3   9  -2    0.46    0.20
  -3   9  -2   -0.20    0.19
   3  -9   2   -0.08    0.19
  -4   9  -2    0.03    0.20
  -4   9  -2    0.25    0.22
   4  -9   2    0.29    0.20
  -5   9  -2   11.99    0.61
  -5   9  -2   11.87    0.56
   5  -9   2   12.14    0.58
  -6   9  -2    4.75    0.50
   6  -9   2    5.03    0.49
  -7   9  -2    6.99    0.49
  -7   9  -2    6.78    0.57
   7  -9   2    6.58    0.56
  -8   9  -2   20.92    0.83
  -8   9  -2   21.63    0.94
   8  -9   2   21.58    0.87
  -9   9  -2    4.09    0.54
   9  -9   2    5.70    0.65
 -10   9  -2   16.14    0.84
  10  -9   2   15.35    0.86
 -11   9  -2    4.34    0.56
  11  -9   2    4.92    0.76
 -12   9  -2    7.81    0.85
  12  -9   2    9.83    0.90
 -13   9  -2    5.40    0.91
 -14   9  -2    7.38    1.08
  14  -9   2   10.54    1.10
 -15   9  -2    5.18    0.89
 -16   9  -2    7.73    1.07
 -13  -8   2    4.50    0.99
 -12  -8   2    0.91    0.78
  11   8  -2   11.82    1.03
 -11  -8   2    8.46    1.09
  10   8  -2    1.69    0.56
 -10  -8   2    1.08    0.61
 -10  -8   2    0.59    0.51
   9   8  -2   21.43    1.05
  -9  -8   2   20.81    0.97
  -9  -8   2   21.09    1.07
   8   8  -2    0.25    0.39
  -8  -8   2    0.86    0.42
  -8  -8   2   -0.10    0.45
   7   8  -2   60.20    1.71
  -7  -8   2   58.83    1.57
  -7  -8   2   61.01    1.68
   6   8  -2    0.50    0.32
  -6  -8   2    0.28    0.30
  -6  -8   2   -0.12    0.32
   5   8  -2   33.14    1.08
  -5  -8   2   32.28    1.01
   4   8  -2    3.14    0.45
  -4  -8   2    3.52    0.41
  -4  -8   2    4.07    0.48
   3   8  -2   89.23    2.25
  -3  -8   2   90.22    2.05
  -3  -8   2   91.53    2.06
  -2  -8   2    1.30    0.24
  -2  -8   2    1.07    0.24
   1   8  -2   71.68    1.77
   1   8  -2   74.21    1.55
  -1  -8   2   71.05    1.64
  -1  -8   2   69.99    1.67
   0   8  -2   49.31    1.28
   0  -8   2   46.26    1.19
  -1   8  -2  130.13    2.88
  -1   8  -2  131.81    2.71
   1  -8   2  121.86    2.74
  -2   8  -2   13.92    0.51
  -2   8  -2   14.51    0.58
   2  -8   2   13.57    0.54
  -3   8  -2   65.32    1.51
  -3   8  -2   67.05    1.64
   3  -8   2   66.10    1.57
  -4   8  -2    3.60    0.38
  -4   8  -2    3.83    0.35
   4  -8   2    3.92    0.35
  -5   8  -2   58.20    1.48
  -5   8  -2   59.15    1.43
  -6   8  -2   30.44    0.94
  -6   8  -2   29.87    0.90
   6  -8   2   28.62    0.93
  -7   8  -2   88.29    2.09
  -7   8  -2   93.03    2.15
   7  -8   2   88.70    2.11
  -8   8  -2    5.52    0.57
  -8   8  -2    4.49    0.50
   8  -8   2    5.17    0.53
  -9   8  -2   84.22    2.08
  -9   8  -2   86.85    2.07
   9  -8   2   81.77    2.05
 -10   8  -2   13.62    0.79
 -10   8  -2   12.30    0.77
  10  -8   2   12.31    0.75
 -11   8  -2   35.59    1.20
 -11   8  -2   34.35    1.23
  11  -8   2   33.56    1.18
 -12   8  -2    6.66    0.80
  12  -8   2    7.13    0.81
 -13   8  -2    7.26    0.91
  13  -8   2    7.12    0.89
 -14   8  -2    6.60    1.02
  14  -8   2    4.93    0.70
 -15   8  -2    8.83    1.15
  15  -8   2    8.11    1.16
 -16   8  -2    2.15    0.89
 -13  -7   2   24.25    1.49
 -12  -7   2    4.30    0.79
  11   7  -2   34.96    1.35
 -11  -7   2   34.45    1.43
  10   7  -2    2.91    0.54
 -10  -7   2    3.15    0.64
 -10  -7   2    4.38    0.74
   9   7  -2   20.03    0.95
  -9  -7   2   20.09    1.01
  -9  -7   2   19.64    0.88
   8   7  -2    2.36    0.43
  -8  -7   2    2.66    0.41
  -8  -7   2    2.64    0.48
   7   7  -2   35.98    1.16
  -7  -7   2   36.68    1.18
   6   7  -2    0.14    0.28
  -6  -7   2    0.08    0.29
  -6  -7   2    0.13    0.29
  -5  -7   2   20.91    0.73
   4   7  -2    1.23    0.25
  -4  -7   2    1.22    0.27
  -4  -7   2    0.93    0.25
   3   7  -2   21.31    0.73
  -3  -7   2   20.15    0.68
  -3  -7   2   20.37    0.67
   2   7  -2    0.44    0.20
  -2  -7   2    0.56    0.19
  -2  -7   2    0.46    0.17
   1   7  -2   17.88    0.49
   1   7  -2   16.79    0.62
  -1  -7   2   16.68    0.56
  -1  -7   2   16.74    0.57
   0   7  -2    0.74    0.16
   0   7  -2    0.70    0.19
   0  -7   2    0.78    0.16
  -1   7  -2    0.52    0.17
  -1   7  -2    0.52    0.14
   1  -7   2    0.33    0.16
  -2   7  -2    4.67    0.30
  -2   7  -2    4.25    0.33
   2  -7   2    4.06    0.31
  -3   7  -2   -0.19    0.15
  -3   7  -2   -0.06    0.13
   3  -7   2    0.13    0.15
  -4   7  -2    3.29    0.33
  -4   7  -2    3.29    0.32
   4  -7   2    3.61    0.30
  -5   7  -2    1.21    0.23
  -5   7  -2    0.96    0.22
   5  -7   2    1.21    0.22
  -6   7  -2    0.30    0.22
  -6   7  -2   -0.33    0.19
   6  -7   2    0.10    0.20
  -7   7  -2   13.26    0.60
  -8   7  -2    4.84    0.46
  -8   7  -2    5.22    0.52
   8  -7   2    4.16    0.48
  -9   7  -2   30.22    0.96
  -9   7  -2   28.95    1.00
   9  -7   2   28.60    0.99
 -10   7  -2    7.61    0.64
 -10   7  -2    6.84    0.65
  10  -7   2    6.43    0.63
 -11   7  -2   25.17    1.08
 -11   7  -2   28.19    1.02
  11  -7   2   27.32    1.04
 -12   7  -2    4.50    0.75
  12  -7   2    4.94    0.78
 -13   7  -2   18.35    1.08
  13  -7   2   19.30    1.05
 -14   7  -2    1.12    0.67
  14  -7   2    1.53    0.65
 -15   7  -2   16.29    1.29
  15  -7   2   15.05    1.22
 -16   7  -2    3.32    0.93
 -14  -6   2    1.93    0.94
 -13  -6   2    4.40    0.83
  11   6  -2    7.13    0.86
 -11  -6   2    5.41    0.89
 -11  -6   2    6.42    0.78
  10   6  -2    2.36    0.44
 -10  -6   2    1.96    0.52
 -10  -6   2    1.15    0.41
   9   6  -2   22.15    0.91
  -9  -6   2   20.98    0.97
   8   6  -2   23.77    0.93
  -8  -6   2   25.04    1.01
  -8  -6   2   24.97    0.90
  -7  -6   2   32.70    1.07
  -7  -6   2   31.27    0.95
   6   6  -2   11.80    0.63
  -6  -6   2   10.26    0.58
  -6  -6   2   11.25    0.55
   5   6  -2   86.53    2.02
  -5  -6   2   84.20    1.89
  -5  -6   2   82.30    1.95
   4   6  -2    4.80    0.39
  -4  -6   2    4.65    0.35
  -4  -6   2    5.23    0.40
   3   6  -2   82.56    1.93
  -3  -6   2   81.65    1.84
  -3  -6   2   82.95    1.83
   2   6  -2   55.95    1.37
  -2  -6   2   53.44    1.28
  -2  -6   2   56.81    1.30
   1   6  -2  104.01    2.30
   1   6  -2  109.09    2.09
  -1  -6   2   95.13    2.16
  -1  -6   2  101.31    2.17
   0   6  -2   20.65    0.58
   0   6  -2   21.33    0.65
   0  -6   2   20.76    0.61
  -1   6  -2  272.38    5.50
  -1   6  -2  259.83    5.25
   1  -6   2  257.97    5.29
  -2   6  -2    0.07    0.13
  -2   6  -2    0.03    0.11
   2  -6   2    0.26    0.15
  -3   6  -2   74.22    1.70
  -3   6  -2   73.65    1.63
   3  -6   2   73.51    1.66
  -4   6  -2   22.93    0.69
  -4   6  -2   23.90    0.68
   4  -6   2   24.25    0.70
  -5   6  -2  140.61    3.03
  -5   6  -2  146.16    3.11
   5  -6   2  144.75    3.05
  -6   6  -2    2.44    0.31
  -6   6  -2    1.76    0.25
   6  -6   2    1.74    0.30
  -7   6  -2  125.39    2.68
  -7   6  -2  116.85    2.72
   7  -6   2  123.33    2.66
  -8   6  -2    0.10    0.25
  -8   6  -2   -0.08    0.25
  -9   6  -2   50.98    1.31
  -9   6  -2   52.14    1.43
   9  -6   2   50.75    1.35
 -10   6  -2    1.08    0.33
 -10   6  -2    0.71    0.33
  10  -6   2    1.18    0.34
 -11   6  -2   61.86    1.74
  11  -6   2   61.00    1.63
 -12   6  -2   -0.37    0.41
  12  -6   2    0.20    0.41
 -13   6  -2   38.01    1.45
  13  -6   2   38.64    1.34
 -14   6  -2    0.65    0.58
  14  -6   2   -0.15    0.53
 -15   6  -2    7.19    1.08
 -16   6  -2    0.50    0.85
 -14  -5   2   19.17    1.42
 -13  -5   2   18.02    1.27
 -12  -5   2   20.43    1.18
  11   5  -2   11.13    0.86
 -11  -5   2   13.03    0.96
 -11  -5   2   11.01    0.79
  10   5  -2   31.31    1.11
 -10  -5   2   31.52    1.23
   9   5  -2   32.37    1.08
  -9  -5   2   32.41    1.13
  -9  -5   2   31.37    1.01
  -8  -5   2   41.96    1.29
  -8  -5   2   42.20    1.15
   7   5  -2   13.70    0.68
  -7  -5   2   11.70    0.65
  -7  -5   2   13.24    0.58
   6   5  -2   19.12    0.72
  -6  -5   2   18.39    0.63
  -6  -5   2   17.59    0.74
   5   5  -2   24.15    0.78
  -5  -5   2   25.58    0.72
  -5  -5   2   23.11    0.77
   4   5  -2   18.36    0.64
  -4  -5   2   17.99    0.61
  -4  -5   2   18.47    0.57
   3   5  -2   24.38    0.73
  -3  -5   2   24.24    0.69
  -3  -5   2   24.20    0.67
   2   5  -2   10.61    0.43
  -2  -5   2   10.62    0.38
  -2  -5   2   10.92    0.41
   1   5  -2   17.51    0.55
  -1  -5   2   17.62    0.51
  -1  -5   2   17.84    0.51
  -1  -5   2   16.59    0.43
   0   5  -2    1.76    0.21
   0   5  -2    1.56    0.17
   0  -5   2    1.96    0.20
  -1   5  -2    0.92    0.16
  -1   5  -2    0.88    0.14
   1  -5   2    1.12    0.16
  -2   5  -2    0.92    0.15
  -2   5  -2    1.11    0.17
   2  -5   2    1.18    0.20
  -3   5  -2    2.89    0.24
  -3   5  -2    2.86    0.24
   3  -5   2    3.05    0.24
  -4   5  -2    0.64    0.15
  -4   5  -2    0.74    0.16
   4  -5   2    0.66    0.16
  -5   5  -2    1.57    0.25
  -5   5  -2    1.16    0.19
   5  -5   2    1.24    0.19
  -6   5  -2    0.38    0.17
  -6   5  -2    0.48    0.19
   6  -5   2    0.43    0.16
  -7   5  -2    9.28    0.47
  -7   5  -2    8.64    0.43
   7  -5   2    8.29    0.46
  -8   5  -2    3.86    0.39
  -8   5  -2    4.33    0.43
   8  -5   2    4.43    0.44
  -9   5  -2   16.02    0.71
 -10   5  -2    0.20    0.33
  10  -5   2    0.07    0.28
 -11   5  -2   33.98    1.21
  11  -5   2   33.21    1.10
 -12   5  -2   -0.33    0.42
  12  -5   2    0.79    0.42
 -13   5  -2   26.46    1.25
  13  -5   2   27.91    1.11
 -14   5  -2    0.98    0.58
  14  -5   2    1.92    0.56
 -15   5  -2   22.77    1.35
 -16   5  -2    0.40    0.80
 -15  -4   2    0.65    0.80
 -14  -4   2    1.36    0.80
 -13  -4   2    0.70    0.66
  12   4  -2    6.58    0.82
 -12  -4   2    7.87    0.93
  11   4  -2    2.19    0.46
 -11  -4   2    2.55    0.54
  10   4  -2   13.48    0.81
 -10  -4   2   15.47    0.87
 -10  -4   2   15.49    0.79
   9   4  -2    8.52    0.68
  -9  -4   2   10.21    0.68
  -9  -4   2    8.79    0.60
   8   4  -2   24.71    0.90
  -8  -4   2   24.15    0.90
  -8  -4   2   23.97    0.78
   7   4  -2   12.60    0.61
  -7  -4   2   12.24    0.53
  -7  -4   2   11.16    0.61
   6   4  -2   68.37    1.63
  -6  -4   2   65.66    1.49
  -6  -4   2   66.23    1.62
   5   4  -2   19.81    0.66
  -5  -4   2   18.93    0.58
  -5  -4   2   19.93    0.66
   4   4  -2  114.64    2.53
  -4  -4   2  115.39    2.48
  -4  -4   2  117.49    2.41
   3   4  -2   34.52    0.89
  -3  -4   2   34.11    0.82
  -3  -4   2   34.32    0.86
   2   4  -2   86.96    1.84
  -2  -4   2   74.15    1.68
  -2  -4   2   84.66    1.76
  -2  -4   2   82.87    1.73
   1   4  -2  114.62    2.40
  -1  -4   2  107.74    2.28
  -1  -4   2  115.32    2.30
  -1  -4   2  107.02    2.20
   0   4  -2  133.08    2.69
   0   4  -2  134.14    2.81
   0  -4   2  129.93    2.69
  -1   4  -2   76.09    1.62
  -1   4  -2   80.04    1.70
   1  -4   2   75.65    1.64
  -2   4  -2  187.73    3.83
  -2   4  -2  181.39    3.70
   2  -4   2  183.70    3.71
  -3   4  -2   40.45    0.94
  -3   4  -2   39.90    0.94
   3  -4   2   39.36    0.94
  -4   4  -2  155.63    3.18
  -4   4  -2  156.66    3.22
   4  -4   2  149.84    3.16
  -5   4  -2   90.77    1.97
  -5   4  -2   87.22    1.93
   5  -4   2   90.71    1.95
  -6   4  -2   58.12    1.31
  -6   4  -2   57.46    1.39
   6  -4   2   57.86    1.36
  -7   4  -2   19.79    0.69
   7  -4   2   20.19    0.67
  -8   4  -2   24.32    0.82
   8  -4   2   25.09    0.80
  -9   4  -2   67.12    1.74
   9  -4   2   70.33    1.67
 -10   4  -2   23.53    0.94
  10  -4   2   24.66    0.84
 -11   4  -2   39.31    1.31
  11  -4   2   40.07    1.18
 -12   4  -2   10.03    0.81
  12  -4   2   11.37    0.76
 -13   4  -2   15.59    1.00
  13  -4   2   15.01    0.92
 -14   4  -2    8.98    0.99
  14  -4   2    7.93    0.93
 -15   4  -2   16.86    1.29
 -16   4  -2   -0.12    0.78
 -15  -3   2   -0.07    0.80
 -14  -3   2   42.57    1.71
  12   3  -2   25.95    1.06
 -12  -3   2   27.77    1.23
 -11  -3   2    0.70    0.45
 -11  -3   2    0.25    0.35
  10   3  -2   24.07    0.96
 -10  -3   2   25.43    1.02
 -10  -3   2   23.67    0.83
   9   3  -2    4.61    0.59
  -9  -3   2    5.42    0.50
  -9  -3   2    4.54    0.56
   8   3  -2   70.92    1.74
  -8  -3   2   70.44    1.79
  -8  -3   2   71.41    1.61
   7   3  -2    1.71    0.27
  -7  -3   2    1.45    0.23
   6   3  -2   56.14    1.37
  -6  -3   2   55.62    1.25
  -6  -3   2   54.61    1.38
   5   3  -2    1.29    0.20
  -5  -3   2    1.98    0.27
  -5  -3   2    1.34    0.18
   4   3  -2   21.02    0.61
  -4  -3   2   19.52    0.60
  -4  -3   2   20.91    0.54
   3   3  -2    0.11    0.11
   3   3  -2    0.13    0.09
  -3  -3   2    0.23    0.10
  -3  -3   2    0.19    0.10
   2   3  -2   33.33    0.76
   2   3  -2   34.08    0.83
  -2  -3   2   33.95    0.76
  -2  -3   2   32.97    0.75
  -2  -3   2   34.30    0.80
   1   3  -2    8.49    0.28
   1   3  -2    7.96    0.30
  -1  -3   2    8.30    0.29
  -1  -3   2    7.53    0.22
  -1  -3   2    7.67    0.26
   0   3  -2    1.66    0.15
   0   3  -2    1.54    0.15
   0   3  -2    1.65    0.15
   0  -3   2    1.58    0.15
   0  -3   2    1.67    0.15
  -1   3  -2   20.19    0.50
  -1   3  -2   19.94    0.51
   1  -3   2   20.73    0.51
   1  -3   2   19.71    0.50
   1  -3   2   18.75    0.51
  -2   3  -2    0.39    0.10
  -2   3  -2    0.47    0.09
   2  -3   2    0.34    0.10
   2  -3   2    0.31    0.08
  -3   3  -2    0.33    0.09
  -3   3  -2    0.44    0.11
   3  -3   2    0.36    0.10
   3  -3   2    0.25    0.09
  -4   3  -2    6.49    0.31
  -4   3  -2    6.93    0.26
   4  -3   2    6.75    0.30
  -5   3  -2    0.31    0.15
   5  -3   2    0.25    0.13
  -6   3  -2    1.65    0.28
   6  -3   2    2.33    0.27
  -7   3  -2    0.23    0.18
   7  -3   2    0.28    0.19
  -8   3  -2    9.61    0.51
   8  -3   2    9.77    0.51
  -9   3  -2    1.11    0.33
   9  -3   2    1.89    0.31
 -10   3  -2    5.03    0.57
  10  -3   2    4.96    0.52
 -11   3  -2    5.78    0.64
  11  -3   2    5.82    0.58
 -12   3  -2    3.91    0.55
  12  -3   2    5.13    0.66
 -13   3  -2   17.94    1.02
  13  -3   2   16.28    0.93
 -14   3  -2    8.09    0.93
  14  -3   2    8.22    0.90
 -15   3  -2   23.70    1.37
 -16   3  -2    3.72    0.95
 -16  -2   2    2.07    0.92
 -15  -2   2    1.26    0.82
 -14  -2   2    4.14    0.78
 -13  -2   2   -0.42    0.54
 -12  -2   2    7.19    0.84
  11   2  -2    4.92    0.72
 -11  -2   2    5.40    0.59
 -11  -2   2    4.53    0.71
  10   2  -2   12.87    0.73
 -10  -2   2   13.18    0.64
 -10  -2   2   13.02    0.75
   9   2  -2    1.03    0.32
  -9  -2   2    1.00    0.27
  -9  -2   2    1.30    0.34
   8   2  -2   41.91    1.13
  -8  -2   2   39.67    1.00
  -8  -2   2   38.60    1.15
   7   2  -2    0.99    0.24
  -7  -2   2    1.08    0.20
  -7  -2   2    0.96    0.21
   6   2  -2   54.91    1.35
  -6  -2   2   55.61    1.24
  -6  -2   2   58.31    1.40
   5   2  -2    1.72    0.25
  -5  -2   2    2.09    0.26
  -5  -2   2    1.95    0.21
   4   2  -2  145.50    3.04
  -4  -2   2  140.57    2.97
  -4  -2   2  144.16    2.86
   3   2  -2    0.25    0.08
   3   2  -2    0.24    0.10
  -3  -2   2    0.24    0.08
  -3  -2   2    0.18    0.10
   2   2  -2  119.37    2.53
   2   2  -2  120.86    2.39
  -2  -2   2  119.02    2.39
  -2  -2   2  121.35    2.45
   1   2  -2    0.36    0.08
   1   2  -2    0.24    0.09
  -1  -2   2    0.26    0.08
  -1  -2   2    0.05    0.08
  -1  -2   2    0.14    0.08
  -1  -2   2    0.23    0.07
   0   2  -2  109.74    2.29
   0   2  -2  107.49    2.21
   0   2  -2  111.51    2.20
   0  -2   2  105.15    2.28
   0  -2   2  112.92    2.22
   0  -2   2  113.70    2.21
  -1   2  -2   10.30    0.31
  -1   2  -2    9.64    0.29
  -1   2  -2    9.61    0.30
   1  -2   2   10.04    0.31
   1  -2   2    9.73    0.30
   1  -2   2    9.91    0.30
  -2   2  -2  316.27    6.10
  -2   2  -2  304.85    6.02
   2  -2   2  295.47    6.09
   2  -2   2  309.79    6.08
   2  -2   2  321.11    6.09
   2  -2   2  312.25    6.25
  -3   2  -2    8.13    0.28
  -3   2  -2    8.30    0.30
   3  -2   2    8.39    0.30
  -4   2  -2  194.49    3.88
  -4   2  -2  190.81    3.90
  -5   2  -2   59.84    1.36
  -5   2  -2   60.77    1.39
  -6   2  -2  168.25    3.51
  -6   2  -2  172.70    3.57
  -7   2  -2    6.59    0.41
  -7   2  -2    6.67    0.41
  -8   2  -2  106.45    2.29
  -8   2  -2  100.50    2.35
  -9   2  -2    8.33    0.56
 -10   2  -2   34.55    1.15
 -11   2  -2    6.39    0.65
  11  -2   2    6.55    0.61
 -12   2  -2   31.29    1.19
  12  -2   2   30.34    1.08
 -13   2  -2    5.27    0.83
  13  -2   2    3.57    0.55
 -14   2  -2   19.26    1.16
  14  -2   2   21.51    1.08
 -15   2  -2    7.69    1.06
 -16   2  -2   10.74    1.27
 -16  -1   2   18.05    1.45
 -15  -1   2   13.00    1.20
 -14  -1   2   24.93    1.30
 -13  -1   2   14.26    1.04
  12   1  -2   31.93    1.17
 -12  -1   2   33.14    1.29
  11   1  -2    2.77    0.45
 -11  -1   2    2.67    0.45
 -11  -1   2    1.87    0.35
  10   1  -2   23.44    0.87
 -10  -1   2   21.46    0.89
 -10  -1   2   20.76    0.73
   9   1  -2   23.10    0.81
  -9  -1   2   21.37    0.83
  -9  -1   2   22.23    0.69
   8   1  -2   47.87    1.22
  -8  -1   2   46.42    1.10
  -8  -1   2   46.48    1.27
   7   1  -2    5.79    0.39
  -7  -1   2    6.19    0.40
  -7  -1   2    6.17    0.31
   6   1  -2   82.17    1.82
  -6  -1   2   78.11    1.83
  -6  -1   2   80.55    1.67
   5   1  -2    2.63    0.19
   5   1  -2    3.02    0.26
  -5  -1   2    3.02    0.27
  -5  -1   2    2.72    0.19
   4   1  -2   64.65    1.42
   4   1  -2   71.37    1.56
  -4  -1   2   71.70    1.55
  -4  -1   2   73.60    1.43
   3   1  -2   10.49    0.35
  -3  -1   2   10.44    0.35
  -3  -1   2   11.07    0.27
   2   1  -2    0.28    0.09
   2   1  -2    0.51    0.10
  -2  -1   2    0.32    0.08
  -2  -1   2    0.41    0.09
   1   1  -2    0.24    0.05
   1   1  -2    0.30    0.07
   1   1  -2    0.22    0.07
  -1  -1   2    0.23    0.07
  -1  -1   2    0.20    0.05
  -1  -1   2    0.26    0.07
   0   1  -2   17.42    0.39
   0   1  -2   17.28    0.41
   0  -1   2   17.71    0.41
   0  -1   2   16.33    0.41
   0  -1   2   17.41    0.40
  -1   1  -2    4.86    0.16
  -1   1  -2    4.64    0.15
  -1   1  -2    4.82    0.18
  -1   1  -2    4.85    0.18
   1  -1   2    4.88    0.15
   1  -1   2    4.92    0.18
   1  -1   2    4.57    0.15
   1  -1   2    4.82    0.18
  -2   1  -2    0.53    0.12
  -2   1  -2    0.75    0.13
  -2   1  -2    0.31    0.11
   2  -1   2    0.43    0.12
   2  -1   2    0.70    0.11
   2  -1   2    0.50    0.12
  -3   1  -2    3.42    0.20
  -3   1  -2    3.72    0.21
  -4   1  -2    4.34    0.25
  -4   1  -2    4.00    0.24
  -5   1  -2    0.64    0.16
  -5   1  -2    0.59    0.15
  -6   1  -2    3.72    0.31
  -6   1  -2    3.31    0.29
  -7   1  -2   -0.11    0.18
  -7   1  -2    0.07    0.17
  -8   1  -2    9.79    0.50
  -8   1  -2   10.35    0.53
  -9   1  -2    2.77    0.44
  -9   1  -2    1.62    0.35
 -10   1  -2   18.01    0.84
 -11   1  -2   -0.04    0.33
 -11   1  -2    0.02    0.39
 -12   1  -2    5.83    0.77
  12  -1   2    5.61    0.67
 -13   1  -2    2.52    0.56
  13  -1   2    2.48    0.54
 -14   1  -2   11.47    1.01
  14  -1   2    9.51    0.98
 -15   1  -2    3.91    0.82
 -16   1  -2   16.39    1.35
 -16   0   2   -0.09    0.85
 -15   0   2    0.67    0.69
 -14   0   2    1.16    0.60
 -13   0   2    5.99    0.85
 -12   0   2    6.62    0.74
 -12   0   2    7.07    0.78
  11   0  -2    3.85    0.55
 -11   0   2    2.77    0.44
  10   0  -2    8.65    0.59
 -10   0   2    9.49    0.64
   9   0  -2   25.64    0.83
  -9   0   2   24.25    0.71
  -9   0   2   22.91    0.86
   8   0  -2   18.89    0.67
  -8   0   2   17.21    0.53
  -8   0   2   16.55    0.66
   7   0  -2   81.30    1.80
  -7   0   2   74.79    1.81
  -7   0   2   77.78    1.64
   6   0  -2   43.85    1.07
  -6   0   2   43.59    0.95
  -6   0   2   41.74    1.08
   5   0  -2    0.97    0.15
   5   0  -2    0.97    0.16
  -5   0   2    0.95    0.16
  -5   0   2    1.20    0.15
   4   0  -2  196.43    4.13
  -4   0   2  203.08    4.04
   3   0  -2    0.82    0.11
  -3   0   2    0.93    0.13
   2   0  -2   90.58    1.86
   2   0  -2   91.13    1.93
  -2   0   2   93.66    1.87
  -2   0   2   91.90    1.93
   1   0  -2   27.64    0.60
   1   0  -2   26.88    0.63
  -1   0   2   27.94    0.63
   0   0  -2  207.26    4.03
   0   0  -2  205.02    4.07
   0   0  -2  203.08    4.24
  -1   0  -2   26.31    0.60
  -1   0  -2   27.71    0.61
   1   0   2   27.49    0.60
   1   0   2   27.28    0.59
   1   0   2   27.93    0.61
  -2   0  -2   96.91    1.92
  -2   0  -2   87.46    1.90
  -2   0  -2   97.29    1.93
   2   0   2   94.88    1.93
   2   0   2   92.08    1.91
   2   0   2   95.99    1.92
  -3   0  -2    2.48    0.18
  -3   0  -2    2.47    0.18
   3   0   2    2.56    0.19
  -4   0  -2  178.82    3.58
  -4   0  -2  173.33    3.56
  -5   0  -2    4.89    0.28
  -5   0  -2    5.36    0.31
  -6   0  -2  199.23    4.06
  -6   0  -2  199.19    4.12
  -7   0  -2    6.43    0.41
  -7   0  -2    6.69    0.40
  -8   0  -2  141.56    2.99
  -8   0  -2  138.44    3.07
  -9   0  -2    3.03    0.48
  -9   0  -2    3.72    0.47
 -10   0  -2   73.82    1.91
 -10   0  -2   73.41    1.78
 -11   0  -2   -0.22    0.37
 -11   0  -2    0.73    0.34
 -12   0  -2   42.87    1.28
 -12   0  -2   41.77    1.46
 -13   0  -2   -0.50    0.48
 -13   0  -2   -0.66    0.51
 -14   0  -2   26.88    1.32
  14   0   2   27.78    1.25
 -16   0  -2   16.65    1.41
 -16   1   2    4.74    0.91
 -15   1   2   30.45    1.48
 -13   1   2   53.31    1.72
 -12   1   2   41.43    1.29
 -12   1   2   42.75    1.42
  11  -1  -2   15.92    0.69
 -11   1   2   16.12    0.85
 -11   1   2   16.63    0.78
  10  -1  -2    5.58    0.48
 -10   1   2    4.30    0.53
 -10   1   2    4.53    0.52
   9  -1  -2   50.42    1.17
  -9   1   2   47.81    1.34
   8  -1  -2    7.48    0.39
   8  -1  -2    7.15    0.45
   7  -1  -2   58.60    1.24
   7  -1  -2   54.42    1.34
  -7   1   2   55.56    1.38
   6  -1  -2   34.83    0.81
   6  -1  -2   37.57    0.82
   6  -1  -2   35.91    0.92
  -6   1   2   36.12    0.95
   5  -1  -2   20.10    0.57
   5  -1  -2   19.91    0.48
  -5   1   2   19.45    0.59
   4  -1  -2   63.76    1.39
   4  -1  -2   61.54    1.26
  -4   1   2   61.61    1.37
   3  -1  -2   35.70    0.86
   3  -1  -2   40.34    0.90
  -3   1   2   40.60    0.89
   2  -1  -2   30.92    0.70
   2  -1  -2   31.01    0.73
  -2   1   2   31.58    0.70
  -2   1   2   32.19    0.74
  -2   1   2   33.85    0.65
   1  -1  -2   16.22    0.35
   1  -1  -2   15.65    0.35
  -1   1   2   15.28    0.38
  -1   1   2   16.26    0.39
  -1   1   2   14.01    0.34
  -1   1   2   15.05    0.34
   0  -1  -2   21.59    0.49
   0   1   2   21.02    0.48
  -1  -1  -2    1.71    0.10
  -1  -1  -2    1.77    0.14
  -1  -1  -2    1.66    0.10
   1   1   2    1.72    0.13
   1   1   2    1.64    0.10
   1   1   2    1.72    0.10
   1   1   2    1.83    0.13
  -2  -1  -2    1.70    0.14
  -2  -1  -2    1.49    0.14
  -2  -1  -2    1.74    0.16
   2   1   2    1.79    0.15
   2   1   2    1.74    0.15
   2   1   2    1.71    0.13
  -3  -1  -2    1.00    0.15
  -3  -1  -2    1.03    0.17
   3   1   2    1.00    0.16
  -4  -1  -2    0.00    0.11
  -4  -1  -2   -0.02    0.11
   4   1   2    0.03    0.11
  -5  -1  -2    0.38    0.15
  -5  -1  -2    0.44    0.15
  -6  -1  -2    0.42    0.18
  -6  -1  -2    0.06    0.15
  -7  -1  -2    2.65    0.36
  -7  -1  -2    2.14    0.32
  -8  -1  -2    5.65    0.44
  -8  -1  -2    5.81    0.49
  -9  -1  -2    3.85    0.45
  -9  -1  -2    2.63    0.39
 -10  -1  -2   46.47    1.29
 -10  -1  -2   47.14    1.41
 -11  -1  -2    3.35    0.43
 -11  -1  -2    3.45    0.53
 -12  -1  -2   19.19    0.90
 -12  -1  -2   20.09    1.07
 -13  -1  -2    2.63    0.62
 -13  -1  -2    1.90    0.52
 -14  -1  -2   10.89    1.02
 -14  -1  -2   14.00    1.15
 -15  -1  -2    0.50    0.71
 -16   2   2   -0.28    0.78
 -15   2   2   -0.16    0.68
 -13   2   2    0.83    0.50
  12  -2  -2    0.84    0.37
 -12   2   2    0.89    0.45
 -12   2   2    1.09    0.47
  11  -2  -2    8.23    0.58
 -11   2   2    9.89    0.70
 -11   2   2    9.78    0.67
  10  -2  -2    0.72    0.27
 -10   2   2    0.92    0.33
 -10   2   2    0.77    0.33
   9  -2  -2   34.07    0.90
  -9   2   2   36.33    1.02
  -9   2   2   34.75    1.08
   8  -2  -2    0.80    0.20
  -8   2   2    1.12    0.24
   7  -2  -2   56.31    1.23
  -7   2   2   56.00    1.33
  -7   2   2   54.36    1.36
   6  -2  -2   13.26    0.40
  -6   2   2   13.93    0.48
  -6   2   2   13.74    0.50
   5  -2  -2  157.98    3.16
   5  -2  -2  160.01    3.16
  -5   2   2  158.60    3.27
  -5   2   2  160.14    3.35
   4  -2  -2   17.48    0.43
  -4   2   2   18.01    0.50
  -4   2   2   17.05    0.49
  -4   2   2   16.03    0.42
   3  -2  -2   81.04    1.63
   3  -2  -2   77.57    1.67
  -3   2   2   83.59    1.74
  -3   2   2   81.06    1.63
  -3   2   2   80.15    1.67
   2  -2  -2   17.52    0.42
   2  -2  -2   17.79    0.47
   2  -2  -2   17.80    0.43
  -2   2   2   17.63    0.43
  -2   2   2   18.42    0.42
  -2   2   2   18.95    0.48
   1  -2  -2  127.12    2.60
   1  -2  -2  137.09    2.72
  -1   2   2  134.32    2.72
  -1   2   2  126.43    2.60
   0  -2  -2   31.79    0.70
   0  -2  -2   28.87    0.67
   0   2   2   31.32    0.70
   0   2   2   28.64    0.67
  -1  -2  -2  193.10    3.87
  -1  -2  -2  188.76    3.77
  -1  -2  -2  196.74    3.72
   1   2   2  189.82    3.76
   1   2   2  189.92    3.72
   1   2   2  191.78    3.87
   1   2   2  178.48    3.76
  -2  -2  -2   27.25    0.63
  -2  -2  -2   26.93    0.64
  -2  -2  -2   27.43    0.67
   2   2   2   28.15    0.64
   2   2   2   27.26    0.64
   2   2   2   27.50    0.67
  -3  -2  -2  128.70    2.62
  -3  -2  -2  123.37    2.58
  -3  -2  -2  126.64    2.62
   3   2   2  125.81    2.61
   3   2   2  129.79    2.62
  -4  -2  -2  209.79    4.21
  -4  -2  -2  204.57    4.19
   4   2   2  209.63    4.22
  -5  -2  -2   98.31    2.13
  -5  -2  -2   97.04    2.12
   5   2   2  100.05    2.16
  -6  -2  -2   43.75    1.14
  -6  -2  -2   44.75    1.12
  -7  -2  -2   30.87    0.90
  -7  -2  -2   32.99    0.96
  -8  -2  -2   13.15    0.60
  -8  -2  -2   13.45    0.64
  -9  -2  -2   39.13    1.21
 -10  -2  -2   99.90    2.31
 -10  -2  -2   99.31    2.44
 -11  -2  -2   22.91    0.91
 -11  -2  -2   20.79    1.03
 -12  -2  -2   20.17    1.09
 -12  -2  -2   20.80    0.94
 -13  -2  -2    4.90    0.71
 -13  -2  -2    5.11    0.80
 -14  -2  -2   19.36    1.28
 -15  -2  -2    5.08    0.91
 -16   3   2    0.36    0.80
 -15   3   2   31.53    1.50
 -14   3   2    0.51    0.59
 -13   3   2   56.79    1.78
  12  -3  -2   -0.11    0.36
 -12   3   2    0.01    0.43
 -12   3   2    0.57    0.41
  11  -3  -2   83.77    1.95
 -11   3   2   89.30    2.23
 -11   3   2   89.34    2.12
  10  -3  -2    0.36    0.26
 -10   3   2    0.49    0.31
 -10   3   2    0.19    0.33
   9  -3  -2   45.77    1.13
  -9   3   2   46.15    1.30
  -9   3   2   49.55    1.27
   8  -3  -2    1.15    0.22
  -8   3   2    1.11    0.25
  -8   3   2    1.62    0.27
   7  -3  -2   81.47    1.74
  -7   3   2   82.13    1.88
  -7   3   2   82.35    1.88
   6  -3  -2    0.81    0.15
  -6   3   2    0.75    0.16
  -6   3   2    0.59    0.17
   5  -3  -2   53.15    1.15
  -5   3   2   53.26    1.23
  -5   3   2   52.77    1.25
   4  -3  -2    0.68    0.12
  -4   3   2    0.44    0.10
  -4   3   2    0.52    0.12
  -4   3   2    0.50    0.12
   3  -3  -2   27.95    0.68
   3  -3  -2   30.01    0.68
  -3   3   2   29.37    0.74
  -3   3   2   30.20    0.68
  -3   3   2   29.90    0.68
   2  -3  -2    9.35    0.26
   2  -3  -2    9.07    0.28
  -2   3   2    9.73    0.29
  -2   3   2    9.52    0.32
  -2   3   2    9.47    0.27
   1  -3  -2   34.42    0.76
  -1   3   2   32.02    0.75
  -1   3   2   33.88    0.80
   0  -3  -2    0.04    0.08
   0  -3  -2   -0.13    0.07
   0   3   2    0.00    0.08
  -1  -3  -2   28.11    0.68
  -1  -3  -2   27.50    0.68
   1   3   2   28.17    0.68
   1   3   2   28.33    0.68
  -2  -3  -2   18.24    0.50
  -2  -3  -2   16.10    0.47
  -2  -3  -2   17.69    0.45
   2   3   2   17.57    0.50
   2   3   2   16.19    0.44
   2   3   2   17.84    0.48
  -3  -3  -2    1.13    0.20
  -3  -3  -2    0.91    0.15
   3   3   2    0.97    0.17
   3   3   2    0.82    0.16
  -4  -3  -2    0.34    0.13
  -4  -3  -2    0.38    0.15
   4   3   2    0.11    0.11
   4   3   2    0.32    0.14
  -5  -3  -2    1.74    0.30
  -5  -3  -2    2.48    0.29
   5   3   2    1.76    0.24
   5   3   2    1.79    0.25
  -6  -3  -2    4.40    0.40
  -6  -3  -2    4.28    0.38
   6   3   2    5.11    0.33
  -7  -3  -2    0.13    0.22
  -7  -3  -2    0.30    0.23
  -8  -3  -2    0.44    0.29
  -8  -3  -2    0.35    0.28
  -9  -3  -2   10.10    0.67
  -9  -3  -2    9.97    0.61
 -10  -3  -2   10.39    0.69
 -10  -3  -2   10.58    0.76
 -11  -3  -2    5.10    0.69
 -11  -3  -2    5.57    0.79
 -12  -3  -2    6.49    0.79
 -12  -3  -2    7.42    0.87
 -13  -3  -2    8.04    0.90
 -14  -3  -2    4.15    0.80
 -15  -3  -2   10.27    1.31
 -16   4   2   -0.16    0.75
 -15   4   2    2.20    0.71
 -14   4   2   -0.35    0.56
 -13   4   2    2.65    0.58
  12  -4  -2    0.27    0.39
 -12   4   2   -0.84    0.43
 -12   4   2   -0.20    0.44
  11  -4  -2    3.01    0.40
 -11   4   2    3.15    0.45
 -11   4   2    2.48    0.46
  10  -4  -2    0.13    0.30
 -10   4   2    0.09    0.32
 -10   4   2   -0.60    0.32
   9  -4  -2   21.59    0.70
  -9   4   2   21.31    0.81
  -9   4   2   21.61    0.79
   8  -4  -2    0.37    0.21
  -8   4   2    0.03    0.23
  -8   4   2    0.19    0.24
   7  -4  -2   71.53    1.56
  -7   4   2   69.92    1.66
  -7   4   2   70.03    1.66
   6  -4  -2    2.19    0.26
  -6   4   2    2.47    0.29
  -6   4   2    2.05    0.30
   5  -4  -2  146.60    2.95
  -5   4   2  143.76    2.98
  -5   4   2  142.96    3.09
   4  -4  -2   32.91    0.79
  -4   4   2   32.02    0.84
  -4   4   2   33.62    0.79
   3  -4  -2   91.82    1.95
   3  -4  -2   95.95    1.98
  -3   4   2   96.44    2.09
  -3   4   2   98.23    1.96
   2  -4  -2    0.04    0.09
  -2   4   2    0.11    0.09
   1  -4  -2   81.68    1.74
  -1   4   2   83.26    1.81
   0  -4  -2    5.70    0.25
   0   4   2    5.64    0.26
  -1  -4  -2  212.86    4.28
   1   4   2  212.89    4.40
   1   4   2  213.06    4.25
  -2  -4  -2   79.91    1.78
  -2  -4  -2   86.25    1.72
   2   4   2   74.12    1.69
   2   4   2   85.04    1.81
   2   4   2   86.16    1.78
  -3  -4  -2  185.53    3.79
  -3  -4  -2  184.24    3.84
   3   4   2  188.38    3.84
   3   4   2  195.29    3.94
  -4  -4  -2    0.55    0.16
  -4  -4  -2    0.94    0.19
   4   4   2    0.59    0.15
   4   4   2    0.46    0.17
  -5  -4  -2  127.53    2.75
  -5  -4  -2  125.50    2.72
   5   4   2  131.00    2.75
   5   4   2  127.70    2.78
  -6  -4  -2   11.48    0.56
  -6  -4  -2   12.41    0.56
   6   4   2   12.82    0.51
  -7  -4  -2   39.72    1.12
   7   4   2   41.15    1.07
  -8  -4  -2    4.94    0.50
  -8  -4  -2    4.91    0.53
   8   4   2    5.82    0.52
  -9  -4  -2  108.39    2.50
  -9  -4  -2  109.16    2.59
 -10  -4  -2    8.70    0.75
 -10  -4  -2    8.37    0.72
 -11  -4  -2   26.00    1.05
 -11  -4  -2   26.79    1.18
 -12  -4  -2    5.30    0.91
 -12  -4  -2    6.16    0.87
 -13  -4  -2   16.47    1.23
 -13  -4  -2   15.31    1.04
 -14  -4  -2    1.21    0.78
 -15  -4  -2    6.76    1.05
 -16   5   2   14.86    1.30
 -15   5   2   32.46    1.48
 -14   5   2   11.44    1.03
 -13   5   2   20.03    1.08
 -13   5   2   21.36    1.00
  12  -5  -2   18.92    0.88
 -12   5   2   18.36    0.96
  11  -5  -2   48.10    1.31
 -11   5   2   48.44    1.40
 -11   5   2   48.33    1.47
  10  -5  -2   19.30    0.75
 -10   5   2   18.19    0.81
 -10   5   2   18.29    0.82
   9  -5  -2   46.09    1.17
  -9   5   2   45.45    1.26
  -9   5   2   44.54    1.28
   8  -5  -2   22.53    0.72
  -8   5   2   24.62    0.81
  -8   5   2   23.02    0.80
   7  -5  -2   73.30    1.61
  -7   5   2   71.75    1.68
  -7   5   2   68.75    1.69
   6  -5  -2    5.36    0.34
  -6   5   2    4.96    0.36
  -6   5   2    4.87    0.37
   5  -5  -2   66.11    1.48
  -5   5   2   65.76    1.57
  -5   5   2   68.73    1.50
   4  -5  -2   21.77    0.61
  -4   5   2   22.34    0.66
  -4   5   2   22.72    0.59
   3  -5  -2   11.38    0.39
   3  -5  -2   11.47    0.36
  -3   5   2   12.12    0.44
  -3   5   2   11.95    0.35
   2  -5  -2    1.02    0.17
  -2   5   2    1.06    0.15
   1  -5  -2   35.71    0.86
  -1   5   2   34.70    0.90
   0  -5  -2    0.12    0.11
   0   5   2    0.19    0.11
  -1  -5  -2    9.52    0.38
   1   5   2    9.93    0.39
   1   5   2    9.89    0.37
  -2  -5  -2    0.50    0.14
  -2  -5  -2    0.18    0.14
   2   5   2    0.30    0.14
   2   5   2    0.51    0.16
  -3  -5  -2    2.42    0.27
  -3  -5  -2    3.02    0.28
   3   5   2    2.13    0.28
   3   5   2    2.17    0.27
  -4  -5  -2    7.92    0.40
  -4  -5  -2    8.04    0.41
   4   5   2    7.42    0.41
   4   5   2    8.11    0.40
  -5  -5  -2    1.21    0.22
  -5  -5  -2    1.03    0.26
   5   5   2    0.92    0.24
   5   5   2    1.08    0.23
  -6  -5  -2    0.45    0.26
  -6  -5  -2    0.69    0.23
   6   5   2    0.43    0.22
  -7  -5  -2    6.82    0.51
   7   5   2    7.61    0.52
  -8  -5  -2    0.78    0.32
  -8  -5  -2    0.77    0.34
   8   5   2    0.81    0.34
  -9  -5  -2    7.06    0.63
  -9  -5  -2    7.52    0.69
   9   5   2    6.89    0.66
 -10  -5  -2   -0.14    0.42
 -10  -5  -2    0.51    0.39
 -11  -5  -2    4.93    0.78
 -12  -5  -2    3.25    0.73
 -12  -5  -2    5.71    0.85
 -13  -5  -2    9.05    1.14
 -13  -5  -2    8.73    1.07
 -14  -5  -2    2.25    0.89
 -16   6   2    1.13    0.82
 -15   6   2    0.75    0.68
 -14   6   2    1.50    0.61
 -13   6   2    2.71    0.55
 -13   6   2    1.57    0.54
 -12   6   2    9.43    0.79
 -12   6   2    7.43    0.78
  11  -6  -2    0.19    0.35
 -11   6   2    0.58    0.36
  10  -6  -2   13.74    0.69
 -10   6   2   14.91    0.80
 -10   6   2   12.77    0.72
   9  -6  -2    8.58    0.55
  -9   6   2    8.15    0.63
  -9   6   2    7.49    0.55
   8  -6  -2   15.36    0.62
  -8   6   2   15.47    0.68
  -8   6   2   15.15    0.65
   7  -6  -2   36.45    0.97
  -7   6   2   35.40    1.04
  -7   6   2   35.17    0.99
   6  -6  -2   27.29    0.79
  -6   6   2   28.82    0.87
  -6   6   2   28.75    0.80
   5  -6  -2   44.03    1.09
  -5   6   2   45.49    1.07
  -5   6   2   44.22    1.16
   4  -6  -2   23.96    0.69
  -4   6   2   24.89    0.74
  -4   6   2   24.90    0.64
   3  -6  -2  119.59    2.52
   3  -6  -2  123.29    2.60
  -3   6   2  131.77    2.52
  -3   6   2  122.11    2.72
   2  -6  -2   70.49    1.57
  -2   6   2   70.23    1.65
   1  -6  -2  105.69    2.26
  -1   6   2  105.14    2.35
   0  -6  -2   29.66    0.80
   0   6   2   29.05    0.81
  -1  -6  -2  191.94    3.99
   1   6   2  196.65    4.13
   1   6   2  195.10    3.95
  -2  -6  -2    5.40    0.29
  -2  -6  -2    4.21    0.32
   2   6   2    5.21    0.34
   2   6   2    5.37    0.34
  -3  -6  -2   88.52    1.85
  -3  -6  -2   81.20    1.90
   3   6   2   83.37    1.89
   3   6   2   84.37    1.95
  -4  -6  -2   39.42    1.08
  -4  -6  -2   39.92    1.03
   4   6   2   40.60    1.08
   4   6   2   40.11    1.09
  -5  -6  -2   67.21    1.61
  -5  -6  -2   67.65    1.65
   5   6   2   68.07    1.64
  -6  -6  -2   10.29    0.60
  -6  -6  -2    9.50    0.55
   6   6   2    9.65    0.58
   6   6   2   10.79    0.59
  -7  -6  -2   85.49    2.05
  -7  -6  -2   83.79    2.05
   7   6   2   88.56    2.06
  -8  -6  -2    6.73    0.62
  -8  -6  -2    6.02    0.63
   8   6   2    8.02    0.68
  -9  -6  -2   39.85    1.32
  -9  -6  -2   40.90    1.29
   9   6   2   41.93    1.30
 -10  -6  -2    4.91    0.73
 -11  -6  -2   40.27    1.48
 -11  -6  -2   38.66    1.41
 -12  -6  -2   -0.64    0.64
 -12  -6  -2    0.90    0.58
 -13  -6  -2   25.44    1.48
 -13  -6  -2   28.44    1.43
 -16   7   2   28.87    1.59
 -15   7   2    2.59    0.75
 -14   7   2   40.80    1.56
  13  -7  -2    4.28    0.55
 -13   7   2    4.06    0.60
 -13   7   2    5.38    0.65
  12  -7  -2   18.22    0.88
 -12   7   2   19.06    0.98
 -12   7   2   19.90    0.98
 -11   7   2   29.89    1.09
 -11   7   2   28.54    1.09
  10  -7  -2   55.68    1.47
 -10   7   2   55.38    1.54
 -10   7   2   56.33    1.56
   9  -7  -2   35.73    1.07
  -9   7   2   35.42    1.09
   8  -7  -2   54.27    1.38
  -8   7   2   55.79    1.48
  -8   7   2   53.76    1.43
   7  -7  -2   25.51    0.81
  -7   7   2   27.35    0.90
  -7   7   2   26.94    0.83
   6  -7  -2   36.91    1.00
  -6   7   2   37.82    1.09
  -6   7   2   37.90    0.98
   5  -7  -2   13.75    0.54
  -5   7   2   13.83    0.49
  -5   7   2   14.09    0.57
   4  -7  -2    6.10    0.35
  -4   7   2    6.53    0.32
  -4   7   2    5.87    0.37
   3  -7  -2   35.53    0.95
  -3   7   2   37.82    0.85
  -3   7   2   37.69    1.02
   2  -7  -2   19.15    0.61
  -2   7   2   19.74    0.66
   1  -7  -2   10.96    0.43
  -1   7   2   10.08    0.45
   0  -7  -2   22.03    0.68
   0   7   2   20.88    0.69
  -1  -7  -2   13.29    0.42
  -1  -7  -2   12.29    0.51
   1   7   2   12.49    0.51
   1   7   2   12.50    0.48
  -2  -7  -2    1.99    0.22
  -2  -7  -2    1.65    0.25
   2   7   2    1.83    0.26
   2   7   2    1.77    0.25
  -3  -7  -2    2.31    0.35
  -3  -7  -2    1.24    0.21
   3   7   2    1.53    0.27
   3   7   2    1.50    0.25
  -4  -7  -2    1.09    0.26
   4   7   2    0.59    0.25
   4   7   2    0.98    0.26
  -5  -7  -2    0.07    0.25
  -5  -7  -2    0.24    0.28
   5   7   2    0.02    0.25
   5   7   2   -0.01    0.24
  -6  -7  -2    3.64    0.56
  -6  -7  -2    3.77    0.50
   6   7   2    3.55    0.53
   6   7   2    3.49    0.49
  -7  -7  -2    4.15    0.55
  -7  -7  -2    4.48    0.55
   7   7   2    5.17    0.63
  -8  -7  -2    0.55    0.39
  -8  -7  -2   -0.57    0.36
  -9  -7  -2    5.13    0.73
  -9  -7  -2    4.07    0.53
 -10  -7  -2    2.08    0.59
 -10  -7  -2    1.97    0.53
 -11  -7  -2    7.76    0.98
 -11  -7  -2    7.02    1.00
 -12  -7  -2   -1.34    0.66
 -13  -7  -2    8.99    1.32
 -16   8   2    1.83    0.82
 -15   8   2    0.03    0.70
 -14   8   2   -0.13    0.62
  13  -8  -2    0.58    0.49
 -13   8   2    1.40    0.56
 -13   8   2   -0.04    0.55
  12  -8  -2    3.53    0.50
 -12   8   2    3.61    0.59
  11  -8  -2    1.18    0.39
 -11   8   2    1.02    0.43
 -11   8   2    0.60    0.43
  10  -8  -2   17.39    0.76
 -10   8   2   18.00    0.85
 -10   8   2   17.61    0.83
  -9   8   2    1.86    0.35
  -9   8   2    1.84    0.36
   8  -8  -2   41.73    1.17
  -8   8   2   41.25    1.22
   7  -8  -2    3.10    0.45
  -7   8   2    3.68    0.43
   6  -8  -2   33.45    0.96
  -6   8   2   32.28    1.01
  -6   8   2   35.23    0.93
   5  -8  -2   14.05    0.57
  -5   8   2   15.22    0.53
  -5   8   2   13.88    0.60
   4  -8  -2   46.29    1.19
  -4   8   2   47.52    1.09
  -4   8   2   46.88    1.26
   3  -8  -2   25.05    0.76
  -3   8   2   24.25    0.63
  -3   8   2   24.53    0.80
   2  -8  -2  124.28    2.69
  -2   8   2  123.98    2.80
   1  -8  -2   25.12    0.76
  -1   8   2   23.71    0.78
   0  -8  -2  125.69    2.72
   0   8   2  126.43    2.83
   0   8   2  122.42    2.63
  -1  -8  -2   24.89    0.79
  -1  -8  -2   25.55    0.67
   1   8   2   25.43    0.76
   1   8   2   23.99    0.80
  -2  -8  -2   35.36    0.91
   2   8   2   35.29    0.98
   2   8   2   35.23    1.05
  -3  -8  -2   57.76    1.34
  -3  -8  -2   53.60    1.41
   3   8   2   54.78    1.45
   3   8   2   53.12    1.37
  -4  -8  -2   66.85    1.72
  -4  -8  -2   72.39    1.67
  -5  -8  -2   69.71    1.69
  -5  -8  -2   69.72    1.76
   5   8   2   68.21    1.75
  -6  -8  -2   76.93    1.96
   6   8   2   77.73    1.98
   6   8   2   80.11    1.99
  -7  -8  -2   18.03    0.90
  -7  -8  -2   20.65    0.87
   7   8   2   20.56    0.88
  -8  -8  -2   27.33    1.09
  -8  -8  -2   27.34    1.09
   8   8   2   28.52    1.07
  -9  -8  -2   19.67    1.05
  -9  -8  -2   20.02    1.04
   9   8   2   18.85    0.97
 -10  -8  -2   35.04    1.37
 -10  -8  -2   32.05    1.39
 -11  -8  -2   19.34    1.26
 -11  -8  -2   21.52    1.24
 -12  -8  -2    5.62    0.84
 -12  -8  -2    6.39    0.93
 -13  -8  -2   10.55    1.45
 -16   9   2   22.93    1.57
 -15   9   2    0.93    0.77
  13  -9  -2    1.39    0.50
 -13   9   2    0.04    0.55
 -13   9   2   -0.95    0.52
  12  -9  -2   56.94    1.58
 -12   9   2   57.49    1.72
 -12   9   2   56.05    1.70
  11  -9  -2    4.39    0.67
 -11   9   2    3.20    0.50
 -11   9   2    4.72    0.73
  10  -9  -2   31.25    1.05
 -10   9   2   30.56    1.10
 -10   9   2   32.57    1.14
   9  -9  -2    5.69    0.56
  -9   9   2    5.14    0.62
  -9   9   2    5.82    0.58
   8  -9  -2   76.20    1.85
  -8   9   2   76.56    1.97
   7  -9  -2    4.10    0.46
  -7   9   2    3.98    0.49
  -7   9   2    3.64    0.50
  -6   9   2   50.71    1.44
  -6   9   2   54.37    1.31
  -5   9   2    0.05    0.21
  -5   9   2    0.19    0.20
  -4   9   2   47.84    1.10
  -4   9   2   45.04    1.29
  -3   9   2    8.44    0.51
   0  -9  -2   11.95    0.54
   0   9   2   11.75    0.51
   0   9   2   10.96    0.55
  -1  -9  -2    0.87    0.22
  -1  -9  -2    0.67    0.28
   1   9   2    0.89    0.26
   1   9   2    0.72    0.23
  -2  -9  -2    6.59    0.49
  -2  -9  -2    7.61    0.46
   2   9   2    6.95    0.50
   2   9   2    7.38    0.51
  -3  -9  -2    0.51    0.30
  -3  -9  -2    0.10    0.24
   3   9   2    0.24    0.25
   3   9   2   -0.28    0.27
  -4  -9  -2    2.35    0.38
  -4  -9  -2    1.98    0.36
   4   9   2    3.01    0.46
   4   9   2    1.76    0.34
  -5  -9  -2   -0.49    0.32
   5   9   2   -0.11    0.31
   5   9   2   -0.47    0.32
  -6  -9  -2    1.75    0.42
  -6  -9  -2    2.02    0.44
   6   9   2    1.73    0.42
  -7  -9  -2    0.31    0.44
  -7  -9  -2    0.72    0.39
   7   9   2    0.61    0.40
  -8  -9  -2    4.96    0.78
  -8  -9  -2    3.91    0.59
   8   9   2    5.50    0.76
  -9  -9  -2    2.56    0.62
  -9  -9  -2    4.43    0.61
   9   9   2    2.96    0.61
 -10  -9  -2    5.90    0.82
 -10  -9  -2    6.36    1.03
 -11  -9  -2    1.52    0.74
 -11  -9  -2    3.28    0.81
 -12  -9  -2    5.05    0.88
 -12  -9  -2    5.09    0.92
 -16  10   2    0.97    0.91
 -15  10   2    0.81    0.78
  13 -10  -2    1.03    0.55
 -13  10   2    0.15    0.61
 -13  10   2   -0.12    0.60
  12 -10  -2    2.31    0.51
 -12  10   2    1.15    0.55
 -12  10   2    2.35    0.57
  11 -10  -2    0.71    0.44
 -11  10   2    0.95    0.44
 -11  10   2    0.31    0.46
  10 -10  -2   12.87    0.78
 -10  10   2   12.53    0.87
 -10  10   2   12.47    0.79
   9 -10  -2    1.77    0.38
  -9  10   2    1.71    0.42
  -9  10   2    1.26    0.37
   8 -10  -2   30.06    1.01
  -8  10   2   29.66    0.96
  -8  10   2   30.13    1.10
   7 -10  -2    0.26    0.29
  -7  10   2    0.12    0.30
  -7  10   2    0.15    0.29
   6 -10  -2   30.44    0.99
  -6  10   2   30.98    1.07
  -6  10   2   31.82    0.92
   5 -10  -2    0.87    0.26
  -5  10   2    0.26    0.27
  -5  10   2    0.04    0.24
   4 -10  -2   71.12    1.77
  -4  10   2   74.53    1.61
  -4  10   2   70.79    1.85
   3 -10  -2   -0.48    0.23
  -3  10   2   -0.02    0.21
   2 -10  -2   81.48    1.95
  -2  10   2   79.35    2.02
   1 -10  -2    0.30    0.23
  -1  10   2    0.15    0.22
   0 -10  -2   73.43    1.82
   0  10   2   72.77    1.89
   0  10   2   76.55    1.75
  -1 -10  -2    0.84    0.29
   1  10   2    0.96    0.31
   1  10   2    0.27    0.27
  -2 -10  -2   88.97    2.16
  -2 -10  -2   90.58    1.98
   2  10   2   89.42    2.07
   2  10   2   86.42    2.21
  -3 -10  -2    1.41    0.32
  -3 -10  -2    1.83    0.36
   3  10   2    1.57    0.36
   3  10   2    2.05    0.36
  -4 -10  -2   85.29    2.15
  -4 -10  -2   89.30    2.06
   4  10   2   85.77    2.20
   4  10   2   85.79    2.09
  -5 -10  -2    5.48    0.68
   5  10   2    4.78    0.64
   5  10   2    4.92    0.62
  -6 -10  -2   46.40    1.36
  -6 -10  -2   45.29    1.44
   6  10   2   45.31    1.44
  -7 -10  -2    0.55    0.46
  -7 -10  -2    0.49    0.47
   7  10   2    1.18    0.46
  -8 -10  -2   42.60    1.48
  -8 -10  -2   43.51    1.51
   8  10   2   43.72    1.50
  -9 -10  -2    1.79    0.66
  -9 -10  -2    2.24    0.63
 -10 -10  -2   38.58    1.64
 -10 -10  -2   41.83    1.63
 -11 -10  -2    0.13    0.78
 -11 -10  -2    2.13    0.89
 -15  11   2    9.85    1.31
 -14  11   2   22.50    1.33
  13 -11  -2   15.29    1.06
 -13  11   2   12.01    1.09
 -13  11   2   13.30    1.18
  12 -11  -2   43.74    1.50
 -12  11   2   44.16    1.53
 -12  11   2   46.98    1.64
  11 -11  -2   21.21    1.02
 -11  11   2   19.53    1.01
 -11  11   2   20.89    1.15
  10 -11  -2   19.71    0.95
 -10  11   2   20.97    1.05
 -10  11   2   20.35    0.94
   9 -11  -2   16.01    0.85
  -9  11   2   15.83    0.78
  -9  11   2   16.43    0.93
   8 -11  -2   27.06    1.00
  -8  11   2   27.47    1.08
  -8  11   2   27.46    0.93
   7 -11  -2    0.52    0.34
  -7  11   2    0.51    0.35
  -7  11   2    0.52    0.34
   6 -11  -2   31.54    1.04
  -6  11   2   32.41    1.11
  -6  11   2   31.59    0.95
   5 -11  -2    8.26    0.62
  -5  11   2    8.08    0.59
  -5  11   2    7.96    0.49
   4 -11  -2   20.47    0.83
  -4  11   2   20.48    0.85
  -4  11   2   20.44    0.67
   3 -11  -2   11.14    0.65
  -3  11   2   10.84    0.64
   2 -11  -2   14.86    0.71
  -2  11   2   15.09    0.74
   1 -11  -2    0.99    0.31
  -1  11   2    0.57    0.27
  -1  11   2    0.68    0.30
   0 -11  -2    7.23    0.57
   0  11   2    7.19    0.54
   0  11   2    6.77    0.58
  -1 -11  -2    0.29    0.29
   1  11   2    0.19    0.29
   1  11   2    0.57    0.35
  -2 -11  -2    3.54    0.47
   2  11   2    3.38    0.50
   2  11   2    3.48    0.56
  -3 -11  -2    0.11    0.37
  -3 -11  -2    0.18    0.35
   3  11   2    0.38    0.35
   3  11   2    0.32    0.32
  -4 -11  -2    0.82    0.44
  -4 -11  -2   -0.35    0.36
   4  11   2    0.72    0.38
   4  11   2    0.37    0.37
  -5 -11  -2    0.20    0.42
  -5 -11  -2    0.73    0.38
   5  11   2    1.51    0.47
   5  11   2    0.71    0.43
  -6 -11  -2   -0.70    0.50
  -6 -11  -2   -0.68    0.47
   6  11   2   -0.78    0.46
  -7 -11  -2    0.47    0.51
  -7 -11  -2    0.59    0.55
   7  11   2    0.18    0.51
  -8 -11  -2    3.33    0.65
  -8 -11  -2    2.88    0.69
   8  11   2    3.40    0.67
  -9 -11  -2    0.47    0.72
 -10 -11  -2    5.13    0.84
 -15  12   2    0.79    0.87
 -14  12   2   -0.68    0.73
  13 -12  -2    2.89    0.69
 -13  12   2    1.88    0.66
 -13  12   2    2.49    0.72
  12 -12  -2    1.68    0.63
 -12  12   2    0.91    0.67
 -12  12   2    0.31    0.53
  11 -12  -2    1.58    0.56
 -11  12   2    0.62    0.50
 -11  12   2    0.89    0.59
 -10  12   2    4.87    0.84
 -10  12   2    3.20    0.51
   9 -12  -2    5.12    0.72
  -9  12   2    3.21    0.45
  -9  12   2    3.34    0.56
   8 -12  -2   13.33    0.83
  -8  12   2   15.35    0.89
  -8  12   2   14.21    0.73
   7 -12  -2   19.34    0.87
  -7  12   2   17.83    0.85
  -7  12   2   19.71    0.95
   6 -12  -2   24.79    1.00
  -6  12   2   23.57    0.83
  -6  12   2   24.76    1.03
   5 -12  -2   17.38    0.86
  -5  12   2   17.51    0.88
  -5  12   2   18.91    0.70
   4 -12  -2   15.87    0.78
  -4  12   2   15.30    0.81
   3 -12  -2    2.19    0.39
  -3  12   2    2.12    0.42
   2 -12  -2   32.70    1.09
  -2  12   2   32.41    1.14
   1 -12  -2   11.76    0.73
  -1  12   2   13.99    0.70
  -1  12   2   11.98    0.74
   0 -12  -2   41.03    1.29
   0  12   2   39.70    1.33
   0  12   2   39.90    1.17
  -1 -12  -2   11.64    0.74
   1  12   2   11.35    0.76
   1  12   2   11.87    0.65
  -2 -12  -2   72.45    1.94
   2  12   2   70.39    1.77
   2  12   2   70.40    1.97
  -3 -12  -2   34.51    1.14
  -3 -12  -2   33.63    1.24
   3  12   2   34.67    1.14
   3  12   2   32.08    1.24
  -4 -12  -2   33.22    1.27
  -4 -12  -2   33.55    1.19
   4  12   2   35.02    1.20
   4  12   2   34.68    1.28
  -5 -12  -2    2.92    0.50
  -5 -12  -2    2.73    0.56
   5  12   2    2.08    0.56
   5  12   2    4.57    0.75
  -6 -12  -2   39.68    1.49
   6  12   2   37.39    1.44
  -7 -12  -2   -0.77    0.60
   7  12   2    0.88    0.59
  -8 -12  -2   41.32    1.82
   8  12   2   44.72    1.69
  -9 -12  -2    0.79    0.77
 -10 -12  -2   15.29    1.44
 -14  13   2   -0.04    0.82
  13 -13  -2   40.73    1.59
 -13  13   2   37.39    1.57
 -13  13   2   39.82    1.76
  12 -13  -2   18.34    1.18
 -12  13   2   17.01    1.11
 -12  13   2   19.39    1.34
  11 -13  -2   20.89    1.19
 -11  13   2   19.52    1.04
 -11  13   2   20.89    1.26
  10 -13  -2    4.68    0.67
 -10  13   2    4.85    0.75
 -10  13   2    6.35    0.96
   9 -13  -2   38.90    1.36
  -9  13   2   37.57    1.47
  -9  13   2   38.09    1.23
   8 -13  -2    9.35    0.82
  -8  13   2    6.73    0.87
  -8  13   2    8.62    0.68
   7 -13  -2   34.49    1.26
  -7  13   2   32.97    1.31
   6 -13  -2   13.81    0.88
  -6  13   2   14.04    0.91
  -6  13   2   15.99    0.74
   5 -13  -2   15.41    0.86
  -5  13   2   14.65    0.67
  -5  13   2   14.96    0.90
   4 -13  -2   11.41    0.77
  -4  13   2   11.28    0.78
   3 -13  -2   22.79    0.98
  -3  13   2   21.35    0.98
   2 -13  -2   10.18    0.73
  -2  13   2    8.23    0.63
  -2  13   2    8.83    0.73
   1 -13  -2    2.84    0.46
  -1  13   2    1.58    0.41
   0 -13  -2    2.09    0.47
   0  13   2    1.27    0.41
  -1 -13  -2    0.55    0.40
   1  13   2    0.07    0.38
   1  13   2    0.15    0.38
  -2 -13  -2    0.40    0.47
   2  13   2    1.43    0.44
   2  13   2    1.57    0.47
  -3 -13  -2    0.95    0.49
   3  13   2    0.56    0.49
   3  13   2    1.74    0.51
  -4 -13  -2   -0.87    0.50
   4  13   2   -0.39    0.52
   4  13   2    0.30    0.48
  -5 -13  -2    0.30    0.55
   5  13   2   -0.86    0.55
   6  13   2   -0.25    0.60
  -7 -13  -2    0.05    0.68
   7  13   2    0.99    0.66
  -8 -13  -2    0.31    0.79
   8  13   2    2.81    0.84
  -9 -13  -2    0.12    0.85
 -14  14   2    1.25    0.82
  13 -14  -2    2.08    0.79
 -13  14   2    2.36    0.87
  12 -14  -2    2.79    0.75
 -12  14   2    0.10    0.65
  11 -14  -2    6.87    1.04
 -11  14   2    3.97    0.65
 -11  14   2    3.72    0.76
  10 -14  -2    1.93    0.61
 -10  14   2   -0.08    0.62
 -10  14   2    0.93    0.50
  -9  14   2    3.72    0.55
  -9  14   2    3.55    0.71
   8 -14  -2   -0.25    0.52
  -8  14   2    0.81    0.42
  -8  14   2    0.33    0.53
   7 -14  -2   14.66    1.01
  -7  14   2   14.55    0.77
  -7  14   2   16.08    1.04
   6 -14  -2    1.29    0.50
  -6  14   2    1.67    0.52
  -6  14   2    1.46    0.41
   5 -14  -2   25.15    1.15
  -5  14   2   25.94    1.17
   4 -14  -2   12.02    0.91
  -4  14   2   12.18    0.87
   3 -14  -2   30.13    1.16
  -3  14   2   29.07    1.21
   2 -14  -2    2.52    0.53
  -2  14   2    2.37    0.44
  -2  14   2    2.37    0.52
   1 -14  -2   15.12    0.91
  -1  14   2   13.97    0.93
  -1  14   2   14.33    0.76
   0 -14  -2    9.20    0.86
   0  14   2    8.14    0.84
   0  14   2    9.17    0.69
  -1 -14  -2   37.44    1.36
   1  14   2   36.70    1.41
   1  14   2   37.15    1.20
  -2 -14  -2   17.52    1.06
   2  14   2   16.33    0.93
   2  14   2   16.13    1.03
  -3 -14  -2   21.14    1.15
   3  14   2   20.28    1.00
   3  14   2   20.00    1.14
   4  14   2   18.13    1.05
   4  14   2   15.84    1.14
  -5 -14  -2   25.79    1.35
   5  14   2   25.28    1.35
  -6 -14  -2   15.85    1.31
  -7 -14  -2   20.90    1.44
   7  14   2   21.50    1.47
  -8 -14  -2    6.77    1.03
   8  14   2    8.36    1.47
  13 -15  -2   34.50    1.70
 -13  15   2   30.16    1.86
  12 -15  -2    1.93    0.79
 -12  15   2    0.86    0.85
  11 -15  -2   27.95    1.46
 -11  15   2   24.02    1.56
   9 -15  -2   30.16    1.42
   8 -15  -2    0.64    0.59
  -8  15   2    0.37    0.59
   7 -15  -2   45.22    1.57
  -7  15   2   42.83    1.62
   6 -15  -2    1.17    0.53
  -6  15   2    1.63    0.52
   5 -15  -2   11.31    0.97
  -5  15   2   13.66    0.98
   4 -15  -2    1.90    0.53
  -4  15   2    2.29    0.53
   3 -15  -2   33.43    1.35
  -3  15   2   34.39    1.38
   2 -15  -2    1.05    0.50
  -2  15   2   -0.46    0.48
   1 -15  -2   25.25    1.20
  -1  15   2   25.66    1.23
   0 -15  -2    2.69    0.58
   0  15   2    1.22    0.53
  -1 -15  -2    4.91    0.76
   1  15   2    6.40    0.89
  -2 -15  -2    0.24    0.61
   2  15   2   -0.33    0.57
  -3 -15  -2    0.56    0.63
  -4 -15  -2    0.71    0.68
   4  15   2   -1.00    0.59
  -5 -15  -2    0.43    0.75
   5  15   2   -0.81    0.68
  -6 -15  -2    0.87    0.80
   6  15   2   -0.56    0.80
  12 -16  -2   -1.24    0.84
 -12  16   2    0.31    0.90
  11 -16  -2    0.93    0.80
 -11  16   2    2.05    0.83
  10 -16  -2    3.13    0.84
 -10  16   2    4.12    0.82
   9 -16  -2    4.82    0.78
  -9  16   2    3.40    0.77
   8 -16  -2    2.23    0.67
  -8  16   2    2.63    0.67
   7 -16  -2    7.72    1.02
  -7  16   2    7.80    1.01
   6 -16  -2   -0.40    0.62
  -6  16   2    0.99    0.58
  -5  16   2   13.02    1.06
  -4  16   2    1.29    0.55
   3 -16  -2   31.24    1.44
  -3  16   2   31.59    1.43
   2 -16  -2    0.38    0.54
  -2  16   2   -0.19    0.49
   1 -16  -2   25.38    1.27
  -1  16   2   21.91    1.28
   0 -16  -2    0.80    0.61
   0  16   2    0.94    0.58
  -1 -16  -2   24.11    1.35
   1  16   2   25.76    1.37
  -2 -16  -2    0.18    0.66
   2  16   2    0.74    0.64
  -3 -16  -2   40.83    1.73
   3  16   2   43.38    1.75
  -4 -16  -2    2.51    0.76
   4  16   2    0.22    0.77
  -5 -16  -2   31.34    1.68
   5  16   2   29.10    1.64
  10 -17  -2    2.61    0.81
 -10  17   2    2.93    0.88
   9 -17  -2   18.91    1.40
  -9  17   2   20.42    1.48
   8 -17  -2    9.70    1.20
  -8  17   2    6.17    0.93
   7 -17  -2   22.49    1.42
  -7  17   2   22.69    1.45
   6 -17  -2    3.98    0.76
  -6  17   2    4.49    0.77
   5 -17  -2   17.02    1.25
  -5  17   2   17.01    1.31
   4 -17  -2    1.06    0.70
  -4  17   2    0.46    0.67
   3 -17  -2    6.09    0.77
  -3  17   2    7.18    1.04
   2 -17  -2    1.62    0.69
  -2  17   2    1.59    0.70
   1 -17  -2   10.89    1.10
  -1  17   2    8.39    1.09
   0 -17  -2    1.83    0.69
   0  17   2    0.70    0.65
  -1 -17  -2   11.32    1.28
   1  17   2    8.87    1.19
  -2 -17  -2    1.40    0.80
   2  17   2    2.79    0.79
  -3 -17  -2   -0.13    0.80
   3  17   2    0.35    0.80
   9 -18  -2    2.68    0.86
  -9  18   2    1.67    0.89
   8 -18  -2    1.63    0.84
  -8  18   2    0.87    0.84
   7 -18  -2    4.42    0.85
  -7  18   2    4.50    0.90
   6 -18  -2    4.33    0.83
  -6  18   2    3.82    0.87
   5 -18  -2    5.42    0.90
  -5  18   2    5.48    0.85
   4 -18  -2    7.84    1.16
  -4  18   2    7.89    1.20
   3 -18  -2    7.85    1.23
  -3  18   2   10.49    1.22
   2 -18  -2    4.42    0.82
  -2  18   2    5.29    0.86
   1 -18  -2   10.47    1.23
  -1  18   2   10.23    1.26
   0 -18  -2    3.53    0.90
   0  18   2    4.23    0.90
  -1 -18  -2   14.62    1.44
   1  18   2   15.04    1.40
   5 -19  -2    3.99    0.89
   4 -19  -2   10.65    1.33
  -4  19   2   10.36    1.35
   3 -19  -2    4.13    0.92
   3 -19   3    0.13    0.81
   4 -19   3    1.54    0.81
   1  18  -3    5.33    0.93
  -1 -18   3    4.37    0.89
   0  18  -3   20.58    1.46
   0 -18   3   20.13    1.37
   1 -18   3    4.18    0.86
  -2  18  -3   16.68    1.34
   2 -18   3   14.97    1.30
  -3  18  -3    4.37    0.80
   3 -18   3    4.41    0.80
  -4  18  -3   36.35    1.70
   4 -18   3   35.02    1.67
  -5  18  -3    1.33    0.77
   5 -18   3    1.04    0.78
  -6  18  -3   18.01    1.46
   6 -18   3   18.63    1.48
  -7  18  -3   -0.58    0.84
   7 -18   3    2.10    0.86
  -8  18  -3   27.53    1.73
   8 -18   3   35.64    1.73
   4  17  -3    2.84    0.95
  -4 -17   3    3.31    0.92
   3  17  -3    5.75    0.95
  -3 -17   3    7.74    1.24
   2  17  -3    3.99    0.84
  -2 -17   3    4.69    0.82
   1  17  -3    0.66    0.71
  -1 -17   3    1.23    0.67
   0  17  -3    1.30    0.67
   0 -17   3    1.00    0.70
  -1  17  -3   -0.84    0.62
   1 -17   3   -0.27    0.62
  -2  17  -3    0.62    0.62
   2 -17   3    1.75    0.68
  -3  17  -3    3.02    0.67
   3 -17   3    2.44    0.76
  -4  17  -3    0.95    0.66
   4 -17   3    0.29    0.68
  -5  17  -3    0.40    0.67
   5 -17   3    0.18    0.68
  -6  17  -3    0.83    0.59
  -6  17  -3    0.74    0.70
   6 -17   3    2.08    0.72
  -7  17  -3    0.42    0.63
  -7  17  -3    0.75    0.74
  -8  17  -3    3.04    0.77
  -8  17  -3    2.47    0.64
   8 -17   3    2.01    0.79
  -9  17  -3    0.33    0.78
   9 -17   3    2.40    0.80
 -10  17  -3    5.00    0.85
 -10  17  -3    6.70    0.98
  10 -17   3    8.82    1.37
   5  16  -3   10.72    1.36
  -5 -16   3   15.84    1.37
   4  16  -3    2.80    0.82
  -4 -16   3    1.72    0.78
   3  16  -3   22.68    1.39
  -3 -16   3   24.13    1.34
   2  16  -3    7.62    1.06
  -2 -16   3    5.04    0.78
   1  16  -3   17.28    1.20
  -1 -16   3   18.84    1.15
   0  16  -3    8.95    1.03
   0 -16   3    9.11    0.98
   0 -16   3    9.66    0.91
  -1  16  -3   25.13    1.31
   1 -16   3   26.33    1.34
   1 -16   3   24.38    1.08
  -2  16  -3   13.85    1.05
   2 -16   3   14.15    1.11
   2 -16   3   11.48    0.90
  -3  16  -3   17.49    1.24
   3 -16   3   16.65    0.97
   3 -16   3   18.75    1.20
  -4  16  -3   16.46    0.92
   4 -16   3   16.06    1.16
  -5  16  -3   17.15    0.96
   5 -16   3   18.17    1.16
  -6  16  -3   13.92    0.96
   6 -16   3   15.07    1.13
  -7  16  -3   15.20    0.97
   7 -16   3   17.44    1.19
  -8  16  -3   20.27    1.13
   8 -16   3   21.40    1.33
  -9  16  -3   14.87    1.24
   9 -16   3   13.96    1.28
 -10  16  -3   19.11    1.34
 -10  16  -3   20.48    1.43
  10 -16   3   20.62    1.41
 -11  16  -3   10.69    1.40
 -11  16  -3   11.33    1.22
  11 -16   3   10.61    1.32
   7  15  -3    9.19    1.37
  -7 -15   3   12.71    1.41
   6  15  -3    0.22    0.74
  -6 -15   3   -1.21    0.71
   5  15  -3    5.81    0.92
  -5 -15   3    8.44    1.15
   4  15  -3    0.55    0.65
  -4 -15   3    0.28    0.61
   3  15  -3    7.63    1.02
  -3 -15   3    9.08    0.99
  -3 -15   3    6.89    0.98
   2  15  -3    2.66    0.65
  -2 -15   3    2.80    0.55
  -2 -15   3    3.05    0.59
   1  15  -3    5.05    0.73
  -1 -15   3    7.86    0.82
  -1 -15   3    6.92    0.92
   0  15  -3   -0.47    0.50
   0 -15   3    0.07    0.53
   0 -15   3    0.26    0.46
  -1  15  -3    2.19    0.53
   1 -15   3    1.71    0.51
   1 -15   3    1.16    0.44
  -2  15  -3    1.51    0.52
   2 -15   3    1.17    0.42
   2 -15   3    1.50    0.55
  -3  15  -3   -0.21    0.52
   3 -15   3    0.03    0.50
  -4  15  -3   -0.59    0.49
  -4  15  -3    0.10    0.40
  -5  15  -3    0.35    0.53
  -5  15  -3    0.32    0.43
   5 -15   3   -0.32    0.49
  -6  15  -3    0.57    0.42
  -6  15  -3    1.07    0.55
   6 -15   3   -0.11    0.48
  -7  15  -3    0.56    0.56
  -7  15  -3   -0.13    0.47
  -8  15  -3    0.42    0.56
  -8  15  -3    1.09    0.62
   8 -15   3    0.36    0.60
  -9  15  -3    3.92    0.64
  -9  15  -3    2.78    0.71
   9 -15   3    3.70    0.66
 -10  15  -3    2.09    0.65
 -10  15  -3    0.99    0.71
  10 -15   3    2.40    0.73
 -11  15  -3    3.87    0.83
 -11  15  -3    4.95    0.78
  11 -15   3    4.10    0.82
 -12  15  -3    4.74    0.87
  12 -15   3    4.02    0.86
   8  14  -3   -0.01    0.82
  -8 -14   3    0.51    0.81
  -8 -14   3   -0.80    0.87
   7  14  -3   17.48    1.37
  -7 -14   3   19.36    1.32
  -7 -14   3   16.11    1.33
   6  14  -3    1.78    0.71
  -6 -14   3   -0.12    0.68
  -6 -14   3    1.10    0.70
   5  14  -3   24.01    1.37
  -5 -14   3   24.03    1.25
  -5 -14   3   24.52    1.27
   4  14  -3    0.45    0.61
  -4 -14   3   -0.16    0.56
  -4 -14   3    0.59    0.52
   3  14  -3   34.72    1.43
  -3 -14   3   33.92    1.26
  -3 -14   3   34.00    1.35
   2  14  -3    1.16    0.52
  -2 -14   3    1.30    0.47
  -2 -14   3    1.05    0.50
   1  14  -3   41.19    1.53
  -1 -14   3   40.83    1.40
  -1 -14   3   39.23    1.25
   0  14  -3    0.41    0.46
   0 -14   3    1.08    0.44
   0 -14   3    0.01    0.36
  -1  14  -3   52.64    1.66
   1 -14   3   51.85    1.57
   1 -14   3   48.21    1.42
  -2  14  -3   -0.08    0.42
   2 -14   3   -0.47    0.37
   2 -14   3   -0.14    0.42
  -3  14  -3   43.90    1.31
  -3  14  -3   44.99    1.55
   3 -14   3   44.79    1.43
  -4  14  -3    0.87    0.41
  -4  14  -3    1.28    0.48
   4 -14   3    2.07    0.49
  -5  14  -3   53.47    1.74
  -5  14  -3   54.63    1.51
   5 -14   3   54.95    1.65
  -6  14  -3    2.08    0.45
  -6  14  -3    2.68    0.56
   6 -14   3    3.24    0.52
  -7  14  -3   40.34    1.33
  -7  14  -3   39.16    1.48
   7 -14   3   40.97    1.45
  -8  14  -3    3.00    0.66
   8 -14   3    3.51    0.64
  -9  14  -3   33.36    1.27
  -9  14  -3   30.29    1.41
   9 -14   3   32.02    1.34
 -10  14  -3    8.84    0.92
 -10  14  -3    6.17    1.07
  10 -14   3    6.88    1.05
 -11  14  -3   24.67    1.39
  11 -14   3   25.84    1.43
 -12  14  -3    2.84    0.72
  12 -14   3    3.15    0.84
 -13  14  -3   15.62    1.31
  13 -14   3   16.24    1.43
   9  13  -3   10.45    1.36
  -9 -13   3   13.93    1.37
   8  13  -3    3.75    0.82
  -8 -13   3    4.45    0.83
   7  13  -3   18.93    1.32
  -7 -13   3   18.57    1.23
  -7 -13   3   21.32    1.21
   6  13  -3    2.54    0.66
  -6 -13   3   -0.09    0.62
  -6 -13   3    1.51    0.60
   5  13  -3   10.84    1.05
  -5 -13   3   13.78    0.96
  -5 -13   3   12.26    1.01
   4  13  -3    0.96    0.51
  -4 -13   3    1.15    0.48
  -4 -13   3    0.50    0.51
   3  13  -3    9.20    0.86
  -3 -13   3   10.62    0.78
  -3 -13   3   10.27    0.87
   2  13  -3    0.62    0.46
  -2 -13   3    1.07    0.43
  -2 -13   3    0.60    0.44
   1  13  -3    4.99    0.72
  -1 -13   3    6.42    0.64
  -1 -13   3    6.87    0.75
   0  13  -3    0.18    0.36
   0 -13   3    0.42    0.34
   0 -13   3    0.70    0.40
  -1  13  -3    4.03    0.63
   1 -13   3    3.34    0.54
   1 -13   3    2.93    0.46
  -2  13  -3    0.93    0.31
  -2  13  -3    0.28    0.37
   2 -13   3    1.00    0.38
  -3  13  -3   -0.05    0.34
  -3  13  -3    0.15    0.31
   3 -13   3    0.47    0.37
  -4  13  -3    1.33    0.35
  -4  13  -3    1.73    0.41
   4 -13   3    1.48    0.40
  -5  13  -3    1.77    0.38
  -5  13  -3    1.55    0.45
   5 -13   3    1.84    0.45
  -6  13  -3    0.07    0.37
  -6  13  -3   -0.11    0.42
   6 -13   3    0.17    0.42
  -7  13  -3    2.30    0.42
  -7  13  -3    1.57    0.48
   7 -13   3    1.35    0.47
  -8  13  -3    0.92    0.43
  -8  13  -3    1.44    0.47
   8 -13   3    0.20    0.48
  -9  13  -3   13.74    0.92
  -9  13  -3   14.95    1.00
   9 -13   3   15.09    1.02
 -10  13  -3    0.20    0.55
 -10  13  -3    0.11    0.51
  10 -13   3    0.42    0.54
 -11  13  -3    7.20    1.05
 -11  13  -3    9.10    0.96
 -12  13  -3    0.89    0.65
  12 -13   3    0.75    0.66
 -13  13  -3    9.78    1.11
  13 -13   3   10.98    1.19
 -14  13  -3   -1.06    0.76
  14 -13   3    1.15    0.81
  10  12  -3   -0.74    0.85
 -10 -12   3    3.35    0.84
   9  12  -3    3.21    0.82
  -9 -12   3    3.90    0.85
  -9 -12   3    4.28    0.82
   8  12  -3    3.11    0.74
  -8 -12   3    3.13    0.77
  -8 -12   3    3.90    0.73
   7  12  -3   10.05    1.06
  -7 -12   3   10.55    1.00
  -7 -12   3   11.31    1.03
   6  12  -3   10.19    0.95
  -6 -12   3    8.71    0.93
  -6 -12   3   10.36    0.91
   5  12  -3   19.35    1.08
  -5 -12   3   20.19    0.97
  -5 -12   3   18.80    1.04
   4  12  -3   15.90    0.96
  -4 -12   3   15.34    0.87
  -4 -12   3   15.47    0.87
   3  12  -3   36.71    1.33
  -3 -12   3   36.48    1.17
  -3 -12   3   37.04    1.23
   2  12  -3   20.99    1.02
  -2 -12   3   21.08    0.86
  -2 -12   3   21.50    0.92
   1  12  -3   97.52    2.48
  -1 -12   3   95.22    2.32
  -1 -12   3   94.45    2.22
   0  12  -3    1.43    0.37
   0 -12   3    1.22    0.34
   0 -12   3    1.85    0.37
  -1  12  -3   41.18    1.32
   1 -12   3   37.63    1.21
   1 -12   3   39.81    1.14
  -2  12  -3    5.31    0.49
  -2  12  -3    5.52    0.62
   2 -12   3    6.35    0.59
  -3  12  -3   54.00    1.42
  -3  12  -3   56.34    1.61
   3 -12   3   51.54    1.49
  -4  12  -3   20.18    0.81
  -4  12  -3   22.09    0.96
   4 -12   3   21.75    0.89
  -5  12  -3   71.47    1.93
  -5  12  -3   69.90    1.77
   5 -12   3   67.78    1.83
  -6  12  -3   16.35    0.86
  -6  12  -3   16.69    0.76
   6 -12   3   15.02    0.83
  -7  12  -3   45.76    1.34
  -7  12  -3   46.43    1.46
   7 -12   3   46.31    1.43
  -8  12  -3    1.41    0.41
  -8  12  -3    0.80    0.45
   8 -12   3    1.14    0.45
  -9  12  -3   40.86    1.41
  -9  12  -3   41.07    1.33
   9 -12   3   40.94    1.43
 -10  12  -3    2.38    0.52
 -10  12  -3    2.00    0.52
  10 -12   3    1.04    0.52
 -11  12  -3   30.64    1.27
 -11  12  -3   30.15    1.28
  11 -12   3   30.54    1.35
  12 -12   3    0.56    0.66
 -13  12  -3   30.27    1.40
  13 -12   3   28.48    1.42
 -14  12  -3    1.74    0.75
  14 -12   3   -0.03    0.79
  11  11  -3    9.58    1.45
 -11 -11   3    5.66    1.03
 -10 -11   3   17.36    1.31
   9  11  -3    4.97    0.79
  -9 -11   3    4.63    0.75
  -9 -11   3    6.87    1.06
   8  11  -3   17.02    1.16
  -8 -11   3   17.97    1.08
  -8 -11   3   17.88    1.16
   7  11  -3    5.65    0.87
  -7 -11   3    7.00    0.82
  -7 -11   3    7.83    0.88
   6  11  -3   15.98    1.00
  -6 -11   3   16.34    0.91
  -6 -11   3   15.14    0.95
   5  11  -3    4.30    0.73
  -5 -11   3    4.46    0.66
  -5 -11   3    4.73    0.70
   4  11  -3   14.92    0.88
  -4 -11   3   16.22    0.81
  -4 -11   3   14.88    0.78
   3  11  -3    1.54    0.42
  -3 -11   3    2.01    0.38
  -3 -11   3    1.92    0.38
   2  11  -3   14.39    0.81
  -2 -11   3   15.42    0.67
  -2 -11   3   13.92    0.73
   1  11  -3    7.71    0.63
  -1 -11   3    7.69    0.59
  -1 -11   3    8.05    0.52
   0  11  -3    0.27    0.29
   0 -11   3    0.49    0.30
  -1  11  -3    0.69    0.29
   1 -11   3    0.92    0.28
   2 -11   3    1.47    0.31
  -3  11  -3    3.60    0.52
   3 -11   3    4.13    0.49
  -4  11  -3   -0.52    0.26
  -4  11  -3   -0.25    0.23
   4 -11   3    0.30    0.26
  -5  11  -3    2.11    0.39
  -5  11  -3    2.06    0.33
   5 -11   3    2.72    0.39
  -6  11  -3    7.10    0.62
  -6  11  -3    6.65    0.54
   6 -11   3    6.65    0.61
  -7  11  -3    0.32    0.35
  -7  11  -3    0.87    0.34
   7 -11   3    0.16    0.33
  -8  11  -3    6.44    0.70
  -8  11  -3    7.97    0.64
   8 -11   3    7.23    0.72
  -9  11  -3    5.52    0.72
  -9  11  -3    4.70    0.65
   9 -11   3    4.55    0.75
 -10  11  -3    4.63    0.57
 -10  11  -3    4.37    0.76
  10 -11   3    3.99    0.59
 -11  11  -3    5.03    0.87
  11 -11   3    5.29    0.90
 -12  11  -3    5.25    0.70
  12 -11   3    5.92    0.97
 -13  11  -3   15.52    1.13
  13 -11   3   18.44    1.24
 -14  11  -3    2.24    0.79
  14 -11   3    3.15    0.80
 -15  11  -3   17.99    1.42
  15 -11   3   17.63    1.46
 -12 -10   3    2.39    0.93
  11  10  -3   -0.45    0.80
 -11 -10   3    0.80    0.81
  10  10  -3    7.02    1.06
   9  10  -3   -0.08    0.58
  -9 -10   3   -0.46    0.61
  -9 -10   3    0.36    0.59
   8  10  -3   11.13    0.95
  -8 -10   3   11.61    0.89
  -8 -10   3   11.28    0.97
   7  10  -3    5.04    0.62
  -7 -10   3    6.55    0.78
  -7 -10   3    6.19    0.75
   6  10  -3   34.03    1.25
  -6 -10   3   33.49    1.19
  -6 -10   3   33.79    1.15
   5  10  -3    0.21    0.41
  -5 -10   3   -0.14    0.38
  -5 -10   3    0.33    0.35
   4  10  -3   23.54    0.98
  -4 -10   3   23.39    0.89
  -4 -10   3   21.52    0.87
   3  10  -3    1.03    0.33
  -3 -10   3    0.48    0.33
  -3 -10   3    0.83    0.32
   2  10  -3  108.93    2.64
  -2 -10   3  108.03    2.48
   1  10  -3   24.19    0.90
  -1 -10   3   23.39    0.79
  -1 -10   3   23.35    0.82
   0  10  -3   33.13    1.07
   0 -10   3   34.11    0.99
   0 -10   3   31.47    0.99
  -1  10  -3   29.33    1.00
  -1  10  -3   27.13    0.85
   1 -10   3   28.21    0.89
  -2  10  -3   81.48    1.86
  -2  10  -3   81.04    2.02
   2 -10   3   77.54    1.91
  -3  10  -3   35.54    1.12
  -3  10  -3   37.16    1.03
   3 -10   3   33.93    1.05
  -4  10  -3   57.42    1.56
   4 -10   3   56.07    1.48
  -5  10  -3   36.40    1.04
  -5  10  -3   34.80    1.12
   5 -10   3   34.94    1.10
  -6  10  -3   28.96    0.94
  -6  10  -3   28.10    1.00
   6 -10   3   29.12    1.01
  -7  10  -3   42.08    1.23
  -7  10  -3   44.16    1.29
   7 -10   3   41.19    1.27
  -8  10  -3   44.82    1.33
  -8  10  -3   44.83    1.32
   8 -10   3   44.82    1.36
  -9  10  -3   21.12    0.91
  -9  10  -3   20.43    0.89
   9 -10   3   20.84    0.97
 -10  10  -3   19.56    0.94
 -10  10  -3   20.32    0.93
  10 -10   3   20.55    1.02
 -11  10  -3   24.84    1.07
 -11  10  -3   23.56    1.09
  11 -10   3   26.85    1.17
 -12  10  -3    8.60    0.87
  12 -10   3    9.39    0.97
 -13  10  -3   11.31    0.98
  13 -10   3   12.26    1.11
 -14  10  -3    0.87    0.71
  14 -10   3    2.70    0.88
 -15  10  -3   16.55    1.32
  15 -10   3   16.80    1.44
 -12  -9   3   32.67    1.65
  11   9  -3    0.78    0.71
 -11  -9   3    1.21    0.76
  10   9  -3   35.23    1.42
 -10  -9   3   32.98    1.45
   9   9  -3   -1.03    0.50
  -9  -9   3   -0.84    0.49
  -9  -9   3    0.48    0.58
   8   9  -3   26.99    1.14
  -8  -9   3   24.98    1.15
  -8  -9   3   26.50    1.03
   7   9  -3    0.38    0.44
  -7  -9   3    0.97    0.46
  -7  -9   3    0.98    0.41
   6   9  -3   44.32    1.41
  -6  -9   3   43.67    1.35
  -6  -9   3   44.22    1.27
   5   9  -3    0.74    0.35
  -5  -9   3    0.54    0.35
  -5  -9   3    0.60    0.33
   4   9  -3   13.27    0.71
  -4  -9   3   13.45    0.66
  -4  -9   3   13.48    0.65
   3   9  -3    0.41    0.29
  -3  -9   3   -0.15    0.24
   2   9  -3   20.92    0.83
  -2  -9   3   21.86    0.76
   1   9  -3    3.14    0.41
  -1  -9   3    3.55    0.40
   0   9  -3    5.21    0.43
   0  -9   3    5.19    0.41
  -1   9  -3    0.78    0.24
  -1   9  -3    0.83    0.21
  -2   9  -3    2.93    0.33
   2  -9   3    3.00    0.35
  -3   9  -3    1.32    0.25
   3  -9   3    1.35    0.24
  -4   9  -3    0.39    0.24
  -4   9  -3    0.39    0.23
   4  -9   3    0.07    0.21
  -5   9  -3    0.21    0.25
   5  -9   3   -0.11    0.22
  -6   9  -3    2.49    0.35
  -6   9  -3    3.03    0.40
   6  -9   3    2.31    0.35
  -7   9  -3    4.16    0.46
  -7   9  -3    4.07    0.55
   7  -9   3    5.11    0.56
  -8   9  -3   10.65    0.68
  -8   9  -3    9.65    0.61
   8  -9   3    9.27    0.70
  -9   9  -3    0.32    0.35
  -9   9  -3    1.50    0.42
   9  -9   3    0.85    0.39
 -10   9  -3    4.46    0.63
 -10   9  -3    5.42    0.72
  10  -9   3    5.12    0.72
 -11   9  -3    3.55    0.53
 -11   9  -3    3.65    0.55
  11  -9   3    3.26    0.53
 -12   9  -3    6.76    0.82
  12  -9   3    6.01    0.87
  13  -9   3    3.50    0.67
 -14   9  -3   16.36    1.22
  14  -9   3   15.93    1.22
 -15   9  -3    5.02    0.92
 -13  -8   3    1.11    0.91
 -12  -8   3    3.86    0.83
  11   8  -3    0.49    0.62
  10   8  -3   15.23    1.01
 -10  -8   3   14.30    1.06
 -10  -8   3   12.95    0.92
   9   8  -3    0.92    0.49
  -9  -8   3    2.12    0.58
  -9  -8   3    2.19    0.49
   8   8  -3   13.62    0.83
  -8  -8   3   13.43    0.87
  -8  -8   3   13.06    0.76
   7   8  -3    6.33    0.65
  -7  -8   3    6.76    0.62
  -7  -8   3    7.57    0.68
   6   8  -3   26.43    1.02
  -6  -8   3   27.54    0.99
   5   8  -3    1.99    0.36
  -5  -8   3    2.38    0.35
  -5  -8   3    2.20    0.35
   4   8  -3   83.16    2.12
  -4  -8   3   89.99    2.01
   3   8  -3    0.83    0.24
  -3  -8   3    0.93    0.24
  -3  -8   3    0.88    0.27
  -2  -8   3   63.35    1.51
  -2  -8   3   62.07    1.50
   1   8  -3    6.05    0.41
  -1  -8   3    5.07    0.36
  -1  -8   3    5.63    0.40
   0   8  -3   97.24    2.12
   0   8  -3   98.49    2.27
   0  -8   3   93.94    2.14
  -1   8  -3    0.15    0.17
  -1   8  -3    0.04    0.17
   1  -8   3    0.00    0.16
  -2   8  -3   71.48    1.63
  -2   8  -3   70.81    1.73
   2  -8   3   69.69    1.65
  -3   8  -3    0.27    0.20
  -3   8  -3    0.01    0.16
   3  -8   3    0.20    0.17
  -4   8  -3   81.33    1.85
  -4   8  -3   82.57    1.94
   4  -8   3   78.25    1.95
  -5   8  -3   11.15    0.57
  -5   8  -3   11.06    0.53
  -6   8  -3  130.23    2.88
   6  -8   3  125.05    2.83
  -7   8  -3    4.84    0.46
  -7   8  -3    5.36    0.52
   7  -8   3    4.57    0.49
  -8   8  -3   65.47    1.63
  -8   8  -3   63.16    1.65
   8  -8   3   62.28    1.64
  -9   8  -3    3.51    0.53
  -9   8  -3    4.24    0.59
   9  -8   3    4.50    0.60
 -10   8  -3   38.53    1.27
 -10   8  -3   38.43    1.21
  10  -8   3   39.03    1.26
 -11   8  -3    0.19    0.42
  11  -8   3    0.62    0.45
 -12   8  -3   35.18    1.36
  12  -8   3   35.72    1.33
 -13   8  -3    5.61    0.92
  13  -8   3    5.66    0.71
 -14   8  -3   16.26    1.20
  14  -8   3   15.65    1.16
 -15   8  -3    3.72    0.85
  15  -8   3    2.97    0.79
 -16   8  -3    5.98    1.02
 -13  -7   3    8.64    1.24
  12   7  -3   31.49    1.60
 -12  -7   3   32.68    1.51
  11   7  -3   13.24    1.04
 -11  -7   3   13.06    1.12
  10   7  -3   45.38    1.49
 -10  -7   3   44.68    1.33
 -10  -7   3   43.35    1.53
   9   7  -3    5.44    0.68
  -9  -7   3    4.58    0.65
  -9  -7   3    4.58    0.61
   8   7  -3   26.57    1.04
  -8  -7   3   25.14    1.06
   7   7  -3   31.09    1.10
  -7  -7   3   33.12    1.02
  -7  -7   3   31.87    1.10
   6   7  -3   16.19    0.76
  -6  -7   3   17.13    0.77
  -6  -7   3   18.35    0.72
   5   7  -3    1.72    0.31
  -5  -7   3    1.23    0.28
  -5  -7   3    1.71    0.31
  -4  -7   3   61.10    1.51
  -4  -7   3   62.33    1.48
   3   7  -3    0.17    0.19
  -3  -7   3    0.06    0.20
  -3  -7   3   -0.01    0.18
   2   7  -3   25.08    0.81
  -2  -7   3   23.43    0.72
  -2  -7   3   24.47    0.73
   1   7  -3    0.78    0.21
  -1  -7   3    0.98    0.18
  -1  -7   3    0.81    0.20
   0   7  -3   15.67    0.58
   0   7  -3   14.96    0.52
   0  -7   3   16.05    0.54
  -1   7  -3    1.60    0.26
  -1   7  -3    1.53    0.24
   1  -7   3    1.55    0.21
  -2   7  -3    0.18    0.15
  -2   7  -3   -0.05    0.15
   2  -7   3    0.29    0.17
  -3   7  -3    1.96    0.26
  -3   7  -3    2.42    0.30
   3  -7   3    1.86    0.26
  -4   7  -3   -0.04    0.17
  -4   7  -3   -0.14    0.17
   4  -7   3    0.11    0.16
  -5   7  -3    1.73    0.26
  -5   7  -3    1.51    0.24
   5  -7   3    1.74    0.28
  -6   7  -3    0.40    0.21
  -6   7  -3    0.02    0.22
  -7   7  -3    0.56    0.23
  -7   7  -3    0.01    0.24
   7  -7   3    0.24    0.25
  -8   7  -3    3.20    0.47
  -8   7  -3    3.85    0.46
   8  -7   3    4.45    0.49
  -9   7  -3   -0.21    0.29
  -9   7  -3   -0.16    0.28
   9  -7   3    0.08    0.30
 -10   7  -3   28.07    1.05
 -10   7  -3   25.90    0.93
  10  -7   3   28.22    1.00
 -11   7  -3    1.32    0.43
  11  -7   3    0.93    0.42
 -12   7  -3   15.06    0.97
  12  -7   3   14.99    0.91
 -13   7  -3    2.40    0.60
  13  -7   3    1.37    0.55
 -14   7  -3   22.69    1.29
  14  -7   3   19.49    1.21
 -15   7  -3    1.03    0.79
  15  -7   3   -0.60    0.73
 -16   7  -3   12.66    1.35
 -14  -6   3    0.66    0.86
 -13  -6   3    1.61    0.75
  12   6  -3    2.53    0.67
  11   6  -3    1.20    0.57
 -11  -6   3    0.96    0.59
  10   6  -3    9.18    0.79
 -10  -6   3    9.27    0.84
   9   6  -3   10.82    0.74
  -9  -6   3    9.82    0.73
  -9  -6   3    9.02    0.79
   8   6  -3   19.91    0.87
  -8  -6   3   22.35    0.83
  -8  -6   3   21.45    0.94
   7   6  -3   42.94    1.25
  -7  -6   3   41.44    1.25
  -7  -6   3   41.71    1.14
  -6  -6   3   13.15    0.65
  -6  -6   3   12.93    0.58
   5   6  -3   12.39    0.61
  -5  -6   3   13.11    0.59
  -5  -6   3   12.64    0.53
   4   6  -3   88.51    2.06
  -4  -6   3   84.36    1.97
  -4  -6   3   87.92    1.92
   3   6  -3   23.58    0.76
  -3  -6   3   24.54    0.70
  -3  -6   3   24.58    0.73
   2   6  -3  115.33    2.54
  -2  -6   3  112.49    2.40
  -2  -6   3  111.43    2.42
   1   6  -3   78.39    1.80
  -1  -6   3   74.12    1.68
  -1  -6   3   76.98    1.70
   0   6  -3  130.62    2.83
   0   6  -3  129.62    2.69
   0  -6   3  127.21    2.70
  -1   6  -3   14.94    0.52
  -1   6  -3   13.77    0.47
   1  -6   3   15.02    0.50
  -2   6  -3  114.65    2.48
  -2   6  -3  110.88    2.37
   2  -6   3  110.87    2.39
  -3   6  -3   44.60    1.10
  -3   6  -3   45.22    1.14
   3  -6   3   45.77    1.12
  -4   6  -3  181.28    3.79
  -4   6  -3  173.16    3.67
   4  -6   3  178.98    3.70
  -5   6  -3   14.69    0.55
  -5   6  -3   14.60    0.53
   5  -6   3   13.88    0.53
  -6   6  -3   87.39    2.03
  -6   6  -3   90.54    2.01
   6  -6   3   89.66    2.02
  -7   6  -3    2.78    0.34
  -7   6  -3    2.88    0.39
  -8   6  -3   61.28    1.57
  -8   6  -3   61.80    1.48
   8  -6   3   61.65    1.53
  -9   6  -3    5.85    0.55
   9  -6   3    6.80    0.53
 -10   6  -3   50.60    1.49
  10  -6   3   51.42    1.42
 -11   6  -3    4.31    0.55
  11  -6   3    6.46    0.65
 -12   6  -3   41.84    1.48
  12  -6   3   44.57    1.36
 -13   6  -3    0.22    0.56
  13  -6   3    2.05    0.54
 -14   6  -3   24.15    1.31
  14  -6   3   26.94    1.26
 -15   6  -3    0.09    0.74
  15  -6   3    0.04    0.67
 -16   6  -3    9.99    1.30
 -14  -5   3   11.04    1.26
 -13  -5   3   36.95    1.60
  12   5  -3    5.68    0.88
 -12  -5   3    6.78    0.90
  11   5  -3   27.07    1.15
 -11  -5   3   28.50    1.28
  10   5  -3   13.22    0.83
 -10  -5   3   13.21    0.87
 -10  -5   3   11.72    0.75
   9   5  -3   43.15    1.29
  -9  -5   3   41.57    1.17
  -9  -5   3   44.09    1.38
   8   5  -3   38.43    1.16
  -8  -5   3   38.84    1.25
  -8  -5   3   38.43    1.06
   7   5  -3   44.42    1.37
  -7  -5   3   43.64    1.12
  -7  -5   3   44.70    1.28
   6   5  -3   28.82    0.92
  -6  -5   3   27.19    0.78
   5   5  -3   22.54    0.76
  -5  -5   3   22.74    0.74
  -5  -5   3   22.34    0.66
   4   5  -3   10.34    0.47
  -4  -5   3    9.74    0.45
  -4  -5   3   10.78    0.42
   3   5  -3   56.50    1.39
  -3  -5   3   56.36    1.28
  -3  -5   3   56.18    1.33
   2   5  -3   16.86    0.55
  -2  -5   3   15.19    0.47
  -2  -5   3   13.10    0.41
  -2  -5   3   16.35    0.51
   1   5  -3   19.83    0.61
  -1  -5   3   19.02    0.56
  -1  -5   3   18.49    0.54
   0   5  -3   19.04    0.58
   0   5  -3   19.73    0.55
   0  -5   3   19.31    0.55
  -1   5  -3    5.54    0.29
  -1   5  -3    5.69    0.27
   1  -5   3    5.60    0.29
  -2   5  -3    0.67    0.15
  -2   5  -3    0.57    0.12
   2  -5   3    0.80    0.15
  -3   5  -3   15.73    0.51
  -3   5  -3   15.97    0.51
   3  -5   3   15.64    0.51
  -4   5  -3    0.95    0.18
  -4   5  -3    0.82    0.16
   4  -5   3    0.89    0.17
  -5   5  -3    0.41    0.16
  -5   5  -3    0.44    0.16
   5  -5   3    0.23    0.14
  -6   5  -3    1.22    0.21
  -6   5  -3    1.26    0.21
   6  -5   3    1.01    0.20
  -7   5  -3    5.72    0.39
   7  -5   3    6.53    0.43
  -8   5  -3    0.47    0.24
  -9   5  -3    0.10    0.29
   9  -5   3    0.03    0.26
 -10   5  -3   12.47    0.69
  10  -5   3   10.91    0.65
 -11   5  -3   10.55    0.74
  11  -5   3    9.95    0.71
 -12   5  -3   18.20    0.97
  12  -5   3   16.75    0.92
 -13   5  -3    3.94    0.61
  13  -5   3    2.47    0.54
 -14   5  -3   16.62    1.11
  14  -5   3   15.55    1.07
 -15   5  -3    1.08    0.72
  15  -5   3    1.95    0.67
 -16   5  -3   21.03    1.50
 -15  -4   3    0.26    0.86
 -14  -4   3    0.32    0.77
 -13  -4   3    1.46    0.61
  12   4  -3    1.06    0.51
 -12  -4   3    0.11    0.52
 -11  -4   3    3.70    0.62
  10   4  -3   -0.37    0.38
 -10  -4   3    0.66    0.40
 -10  -4   3   -0.70    0.35
   9   4  -3    6.70    0.60
  -9  -4   3    7.71    0.64
  -9  -4   3    6.73    0.55
   8   4  -3   18.89    0.79
  -8  -4   3   18.50    0.82
  -8  -4   3   18.09    0.65
   7   4  -3   51.66    1.39
  -7  -4   3   53.76    1.25
  -7  -4   3   52.46    1.42
   6   4  -3   14.81    0.61
  -6  -4   3   13.86    0.50
  -6  -4   3   14.53    0.59
   5   4  -3   84.28    1.94
  -5  -4   3   81.25    1.89
  -5  -4   3   84.18    1.78
   4   4  -3    0.85    0.18
  -4  -4   3    0.77    0.15
  -4  -4   3    0.85    0.18
   3   4  -3  114.69    2.58
  -3  -4   3  121.22    2.52
  -3  -4   3  120.36    2.44
   2   4  -3   56.71    1.31
  -2  -4   3   56.13    1.26
  -2  -4   3   53.81    1.20
  -2  -4   3   53.43    1.17
   1   4  -3  140.58    2.98
  -1  -4   3  139.45    2.87
  -1  -4   3  139.15    2.83
   0   4  -3   46.79    1.09
   0   4  -3   44.84    1.03
   0  -4   3   44.54    1.02
  -1   4  -3   90.81    1.99
  -1   4  -3   91.69    1.94
   1  -4   3   93.57    1.94
  -2   4  -3   54.60    1.21
  -2   4  -3   51.83    1.18
   2  -4   3   51.77    1.19
  -3   4  -3  293.77    6.00
  -3   4  -3  314.26    6.29
  -3   4  -3  310.24    6.13
   3  -4   3  313.17    6.13
  -4   4  -3   18.62    0.52
  -4   4  -3   18.17    0.56
   4  -4   3   17.98    0.55
  -5   4  -3  132.04    2.70
  -5   4  -3  126.37    2.72
   5  -4   3  126.13    2.71
  -6   4  -3   47.35    1.19
   6  -4   3   46.23    1.16
  -7   4  -3   68.94    1.67
   7  -4   3   70.29    1.64
  -8   4  -3   35.34    1.07
   8  -4   3   37.56    1.04
  -9   4  -3   35.77    1.12
   9  -4   3   36.68    1.06
 -10   4  -3   29.69    1.07
  10  -4   3   30.70    0.98
 -11   4  -3   33.26    1.23
  11  -4   3   35.39    1.13
 -12   4  -3   21.77    1.07
  12  -4   3   24.41    1.01
 -13   4  -3   17.98    1.07
  13  -4   3   20.24    1.00
 -14   4  -3   11.16    1.05
  14  -4   3   11.07    1.01
 -15   4  -3    6.53    1.08
  15  -4   3    5.34    0.74
 -16   4  -3   13.09    1.29
 -15  -3   3   30.77    1.60
 -14  -3   3   -0.05    0.68
  12   3  -3    2.09    0.50
 -12  -3   3    2.51    0.57
  11   3  -3   36.62    1.21
 -11  -3   3   38.04    1.33
 -11  -3   3   37.34    1.10
  10   3  -3    2.30    0.38
 -10  -3   3    3.04    0.50
 -10  -3   3    2.01    0.44
   9   3  -3   36.78    1.16
  -9  -3   3   35.23    1.16
  -9  -3   3   35.11    0.96
   8   3  -3   -0.12    0.28
  -8  -3   3   -0.12    0.27
  -8  -3   3    0.19    0.23
   7   3  -3   90.73    2.11
  -7  -3   3   89.74    1.92
  -7  -3   3   90.26    2.13
   6   3  -3    3.34    0.36
  -6  -3   3    3.71    0.29
  -6  -3   3    3.67    0.35
   5   3  -3   65.60    1.53
  -5  -3   3   64.17    1.37
  -5  -3   3   61.68    1.49
   4   3  -3    2.21    0.25
   4   3  -3    1.94    0.21
  -4  -3   3    2.28    0.20
  -4  -3   3    2.37    0.26
   3   3  -3   50.76    1.12
   3   3  -3   52.37    1.24
  -3  -3   3   51.84    1.12
  -3  -3   3   53.07    1.20
   2   3  -3    0.17    0.11
   2   3  -3    0.20    0.11
  -2  -3   3    0.27    0.08
  -2  -3   3    0.22    0.10
   1   3  -3   48.14    1.05
   1   3  -3   48.42    1.13
  -1  -3   3   48.60    1.05
  -1  -3   3   48.84    1.09
   0   3  -3    1.23    0.14
   0   3  -3    1.38    0.16
   0  -3   3    1.29    0.14
  -1   3  -3   36.13    0.85
  -1   3  -3   39.59    0.88
   1  -3   3   38.40    0.85
   1  -3   3   35.29    0.87
  -2   3  -3    8.58    0.29
  -2   3  -3    8.30    0.25
  -2   3  -3    8.99    0.32
   2  -3   3    8.19    0.29
   2  -3   3    8.62    0.31
  -3   3  -3    0.47    0.10
  -3   3  -3    0.42    0.12
  -3   3  -3    0.50    0.12
   3  -3   3    0.43    0.11
  -4   3  -3    3.90    0.26
  -4   3  -3    3.93    0.21
   4  -3   3    3.74    0.21
   4  -3   3    4.05    0.25
  -5   3  -3    9.31    0.40
   5  -3   3    9.20    0.39
  -6   3  -3    3.53    0.30
   6  -3   3    3.41    0.31
  -7   3  -3    4.56    0.36
   7  -3   3    3.67    0.37
  -8   3  -3    0.77    0.23
   8  -3   3    0.69    0.24
  -9   3  -3   12.16    0.64
 -10   3  -3    0.37    0.33
  10  -3   3    0.37    0.29
 -11   3  -3   11.57    0.76
  11  -3   3   12.64    0.75
 -12   3  -3    4.63    0.73
  12  -3   3    4.45    0.69
 -13   3  -3   12.75    0.97
  13  -3   3   11.15    0.88
 -14   3  -3    6.80    1.02
  14  -3   3    8.75    0.96
 -15   3  -3    9.57    1.17
 -16   3  -3    9.20    1.26
 -16  -2   3   -0.07    0.90
 -15  -2   3    2.28    0.79
 -14  -2   3   -0.76    0.66
 -13  -2   3    1.47    0.59
  12   2  -3    1.51    0.46
 -12  -2   3    2.15    0.53
  11   2  -3    5.96    0.64
 -11  -2   3    4.83    0.69
 -11  -2   3    6.10    0.58
  10   2  -3   -0.26    0.38
 -10  -2   3    0.07    0.27
 -10  -2   3    0.62    0.39
   9   2  -3   10.62    0.64
  -9  -2   3   10.46    0.63
  -9  -2   3    9.93    0.48
   8   2  -3    1.58    0.32
  -8  -2   3    1.27    0.28
  -8  -2   3    1.61    0.23
   7   2  -3   44.31    1.18
  -7  -2   3   42.97    1.00
   6   2  -3    0.33    0.13
   6   2  -3    0.17    0.18
  -6  -2   3    0.45    0.14
  -6  -2   3    0.33    0.18
   5   2  -3   54.55    1.25
   5   2  -3   60.39    1.42
  -5  -2   3   63.19    1.26
  -5  -2   3   61.18    1.42
   4   2  -3    9.52    0.39
   4   2  -3    8.71    0.28
  -4  -2   3    9.88    0.29
  -4  -2   3    9.65    0.38
   3   2  -3  117.39    2.54
   3   2  -3  121.85    2.36
  -3  -2   3  114.49    2.46
  -3  -2   3  120.33    2.36
   2   2  -3    3.52    0.16
   2   2  -3    3.15    0.21
  -2  -2   3    3.27    0.20
  -2  -2   3    3.48    0.15
   1   2  -3   62.48    1.27
   1   2  -3   60.75    1.36
  -1  -2   3   62.55    1.27
  -1  -2   3   60.74    1.32
   0   2  -3   58.24    1.18
   0   2  -3   55.01    1.19
   0   2  -3   54.63    1.22
   0  -2   3   58.49    1.18
   0  -2   3   53.65    1.22
   0  -2   3   54.82    1.19
  -1   2  -3  944.04   18.45
  -1   2  -3  958.07   19.14
   1  -2   3  908.98   18.24
   1  -2   3  916.76   18.20
   1  -2   3  899.44   18.99
   1  -2   3 1000.00   18.58
   1  -2   3  951.32   18.45
  -2   2  -3   38.51    0.84
  -2   2  -3   39.97    0.88
  -2   2  -3   36.23    0.82
   2  -2   3   37.85    0.82
   2  -2   3   39.88    0.88
   2  -2   3   37.06    0.84
  -3   2  -3   99.26    2.06
  -3   2  -3   96.60    2.06
  -4   2  -3   15.98    0.50
  -4   2  -3   16.38    0.50
  -5   2  -3   74.92    1.66
  -5   2  -3   71.72    1.62
  -6   2  -3    4.82    0.33
  -6   2  -3    4.80    0.32
  -7   2  -3  185.56    3.87
  -7   2  -3  181.13    3.80
  -8   2  -3    3.88    0.41
  -8   2  -3    3.92    0.41
  -9   2  -3   87.25    2.12
 -10   2  -3    8.96    0.66
 -11   2  -3   39.14    1.31
  11  -2   3   40.09    1.22
 -12   2  -3    0.36    0.43
  12  -2   3   -0.39    0.40
 -13   2  -3   28.40    1.23
  13  -2   3   26.15    1.15
 -14   2  -3    1.61    0.63
  14  -2   3    0.10    0.56
 -15   2  -3   20.09    1.34
 -16   2  -3    2.61    0.92
 -16  -1   3   20.23    1.51
 -15  -1   3   15.49    1.28
 -14  -1   3   14.89    1.15
 -13  -1   3   18.81    1.10
  12   1  -3   22.89    0.92
 -12  -1   3   22.98    1.08
 -11  -1   3   36.71    1.27
  10   1  -3   23.25    0.90
 -10  -1   3   20.30    0.88
 -10  -1   3   18.74    0.67
   9   1  -3   38.30    1.11
  -9  -1   3   36.64    1.15
  -9  -1   3   37.10    0.92
   8   1  -3   17.48    0.69
  -8  -1   3   16.88    0.52
  -8  -1   3   17.58    0.69
   7   1  -3   61.00    1.51
  -7  -1   3   63.74    1.55
   6   1  -3    9.62    0.45
  -6  -1   3    9.63    0.46
   5   1  -3   13.62    0.49
  -5  -1   3   13.19    0.49
   4   1  -3    7.52    0.33
  -4  -1   3    7.64    0.33
   3   1  -3   38.86    0.93
  -3  -1   3   37.86    0.90
   2   1  -3    0.12    0.09
  -2  -1   3    0.14    0.08
   1   1  -3   14.60    0.41
  -1  -1   3   14.61    0.39
  -1  -1   3   15.32    0.40
  -1  -1   3   14.93    0.35
  -1  -1   3   14.77    0.35
   0   1  -3    5.93    0.21
   0   1  -3    6.25    0.20
   0   1  -3    5.90    0.22
   0  -1   3    5.85    0.21
   0  -1   3    5.93    0.20
   0  -1   3    5.94    0.21
  -1   1  -3   44.72    0.95
  -1   1  -3   43.10    0.94
   1  -1   3   43.37    0.92
   1  -1   3   43.58    0.95
   1  -1   3   43.58    0.95
   1  -1   3   43.29    0.94
  -2   1  -3    3.37    0.19
  -2   1  -3    2.74    0.16
  -2   1  -3    3.23    0.19
   2  -1   3    3.18    0.17
  -3   1  -3   11.91    0.39
  -3   1  -3   11.64    0.38
   3  -1   3   11.72    0.37
  -4   1  -3    1.35    0.19
  -4   1  -3    1.21    0.20
   4  -1   3    0.95    0.17
  -5   1  -3    0.07    0.13
  -5   1  -3    0.08    0.13
  -6   1  -3    2.58    0.28
  -6   1  -3    2.41    0.28
  -7   1  -3    0.31    0.17
  -7   1  -3    0.18    0.19
  -8   1  -3    1.97    0.29
  -8   1  -3    2.57    0.37
  -9   1  -3    4.32    0.50
 -10   1  -3    0.16    0.27
 -10   1  -3   -0.35    0.30
 -11   1  -3    6.57    0.66
 -11   1  -3    6.92    0.64
 -12   1  -3   -0.47    0.47
 -12   1  -3   -0.59    0.42
 -13   1  -3   13.27    1.01
  13  -1   3   11.84    0.95
 -14   1  -3    1.35    0.63
  14  -1   3   -0.10    0.58
 -15   1  -3   24.43    1.41
 -16   1  -3   -0.05    0.86
 -16   0   3    2.37    0.86
 -15   0   3    0.56    0.72
 -14   0   3    0.30    0.62
 -13   0   3    0.85    0.55
 -12   0   3    3.43    0.54
  11   0  -3    7.12    0.67
 -11   0   3    7.19    0.69
  10   0  -3    8.82    0.50
  10   0  -3    8.34    0.62
 -10   0   3    8.12    0.62
   9   0  -3    6.87    0.54
  -9   0   3    6.36    0.51
   8   0  -3   11.38    0.56
  -8   0   3   10.82    0.55
   7   0  -3    0.22    0.22
  -7   0   3    0.32    0.19
   6   0  -3    9.98    0.44
  -6   0   3   10.63    0.48
   5   0  -3   58.19    1.37
  -5   0   3   59.54    1.37
   4   0  -3   18.97    0.55
  -4   0   3   18.90    0.55
   3   0  -3   98.72    2.13
  -3   0   3   99.38    2.06
   2   0  -3   83.26    1.78
   2   0  -3   82.19    1.70
  -2   0   3   80.05    1.77
  -2   0   3   85.35    1.71
   1   0  -3   89.72    1.92
   1   0  -3   92.15    1.81
  -1   0   3   92.16    1.93
  -1   0   3   90.69    1.81
  -1   0   3   89.40    1.84
  -1   0   3   93.81    1.85
   0   0  -3   10.64    0.30
   0   0  -3   10.92    0.29
   0   0  -3   10.91    0.28
   0   0   3   10.81    0.31
   0   0   3   10.61    0.28
  -1   0  -3   67.88    1.42
  -1   0  -3   67.13    1.40
  -1   0  -3   69.60    1.42
   1   0   3   69.62    1.40
   1   0   3   66.45    1.42
   1   0   3   67.33    1.41
   1   0   3   68.38    1.42
  -2   0  -3    9.89    0.32
  -2   0  -3   10.16    0.30
   2   0   3    9.46    0.31
   2   0   3    9.62    0.30
  -3   0  -3  263.60    5.17
  -3   0  -3  259.92    5.18
   3   0   3  257.65    5.15
  -4   0  -3    2.04    0.21
  -4   0  -3    1.98    0.20
   4   0   3    2.23    0.22
  -5   0  -3  225.14    4.47
  -5   0  -3  213.94    4.44
  -6   0  -3   46.22    1.15
  -6   0  -3   47.66    1.18
  -7   0  -3  145.43    3.10
  -7   0  -3  141.22    3.04
  -8   0  -3   35.87    1.02
  -8   0  -3   34.99    1.06
  -9   0  -3   82.68    2.01
  -9   0  -3   78.81    1.96
 -10   0  -3    0.70    0.30
 -10   0  -3   -0.12    0.33
 -11   0  -3   56.17    1.52
 -11   0  -3   54.84    1.64
 -12   0  -3   -0.08    0.46
 -12   0  -3    0.33    0.39
 -13   0  -3   28.82    1.18
 -13   0  -3   27.70    1.26
 -14   0  -3    3.30    0.71
  14   0   3    3.10    0.62
 -15   0  -3   21.69    1.33
 -16   0  -3    2.17    0.89
 -16   1   3   33.06    1.67
 -15   1   3    1.07    0.76
 -13   1   3    2.23    0.58
 -13   1   3    2.16    0.50
 -12   1   3   36.76    1.33
  11  -1  -3   16.26    0.65
 -11   1   3   17.32    0.85
 -11   1   3   17.28    0.83
  10  -1  -3   67.01    1.53
 -10   1   3   71.16    1.81
   9  -1  -3    8.45    0.43
   9  -1  -3    9.20    0.55
  -9   1   3    9.79    0.57
   8  -1  -3   92.64    2.12
   8  -1  -3   91.86    1.91
   7  -1  -3    5.01    0.39
  -7   1   3    5.08    0.39
   6  -1  -3   56.95    1.34
  -6   1   3   54.01    1.33
   5  -1  -3   67.49    1.54
  -5   1   3   66.37    1.52
   4  -1  -3   41.33    1.01
  -4   1   3   42.44    0.99
   3  -1  -3   27.43    0.70
  -3   1   3   26.70    0.65
   2  -1  -3  100.61    2.08
   2  -1  -3  102.94    2.03
   2  -1  -3  106.73    2.19
  -2   1   3  102.07    2.19
  -2   1   3  104.31    2.09
   1  -1  -3   67.59    1.47
  -1   1   3   68.90    1.39
  -1   1   3   67.50    1.38
  -1   1   3   70.63    1.48
   0  -1  -3    0.92    0.12
   0  -1  -3    1.00    0.08
   0   1   3    0.97    0.12
   0   1   3    0.83    0.11
   0   1   3    0.92    0.11
   0   1   3    0.94    0.09
  -1  -1  -3    3.17    0.14
  -1  -1  -3    3.38    0.19
  -1  -1  -3    3.62    0.15
   1   1   3    3.36    0.14
   1   1   3    3.39    0.14
   1   1   3    3.33    0.19
  -2  -1  -3    3.97    0.22
  -2  -1  -3    4.02    0.19
   2   1   3    3.72    0.21
   2   1   3    3.79    0.19
  -3  -1  -3    2.17    0.20
  -3  -1  -3    2.54    0.19
   3   1   3    1.93    0.19
  -4  -1  -3    1.46    0.21
  -4  -1  -3    1.21    0.17
   4   1   3    1.31    0.20
  -5  -1  -3   -0.02    0.13
  -5  -1  -3   -0.07    0.14
   5   1   3    0.13    0.15
  -6  -1  -3    0.12    0.18
  -6  -1  -3    0.42    0.17
  -7  -1  -3    0.25    0.21
  -7  -1  -3    0.21    0.21
  -8  -1  -3    1.89    0.29
  -8  -1  -3    1.79    0.33
  -9  -1  -3   12.27    0.62
  -9  -1  -3   11.98    0.68
 -10  -1  -3    0.04    0.31
 -10  -1  -3   -0.64    0.35
 -11  -1  -3   15.49    0.80
 -11  -1  -3   14.48    0.90
 -12  -1  -3    0.50    0.49
 -12  -1  -3   -0.54    0.42
 -13  -1  -3    5.97    0.84
 -13  -1  -3    6.27    0.86
 -14  -1  -3    1.50    0.66
 -14  -1  -3    0.37    0.61
 -15  -1  -3   16.24    1.32
 -16   2   3    0.05    0.83
 -15   2   3    1.15    0.74
 -13   2   3    0.24    0.47
 -13   2   3    1.04    0.54
 -12   2   3    0.59    0.44
  11  -2  -3   -0.52    0.28
 -11   2   3   -0.37    0.39
 -11   2   3   -0.56    0.32
  10  -2  -3   12.54    0.55
 -10   2   3   14.76    0.72
 -10   2   3   15.41    0.74
   9  -2  -3    0.28    0.20
  -9   2   3    0.16    0.23
  -9   2   3    0.15    0.27
   8  -2  -3   27.38    0.71
  -8   2   3   29.16    0.87
   7  -2  -3    1.49    0.23
   7  -2  -3    1.40    0.23
  -7   2   3    1.05    0.23
  -7   2   3    1.10    0.19
   6  -2  -3   31.42    0.70
  -6   2   3   29.73    0.82
  -6   2   3   29.20    0.83
   5  -2  -3   -0.08    0.09
  -5   2   3    0.14    0.13
  -5   2   3   -0.01    0.11
   4  -2  -3   30.85    0.69
  -4   2   3   30.92    0.77
  -4   2   3   32.62    0.80
   3  -2  -3    0.24    0.09
   3  -2  -3    0.09    0.06
  -3   2   3    0.19    0.09
  -3   2   3    0.25    0.07
  -3   2   3    0.19    0.09
   2  -2  -3  575.72   11.76
   2  -2  -3  590.84   11.79
  -2   2   3  611.62   11.82
  -2   2   3  596.31   11.81
  -2   2   3  635.81   12.28
   1  -2  -3  190.95    3.87
   1  -2  -3  182.93    3.71
  -1   2   3  180.83    3.71
  -1   2   3  198.72    3.88
   0  -2  -3   41.92    0.94
   0  -2  -3   43.71    0.96
   0   2   3   44.97    0.97
   0   2   3   40.45    0.93
  -1  -2  -3   10.80    0.32
  -1  -2  -3   10.93    0.35
   1   2   3   11.40    0.29
   1   2   3   11.21    0.32
  -2  -2  -3   26.86    0.62
  -2  -2  -3   26.70    0.68
  -2  -2  -3   25.79    0.62
   2   2   3   25.41    0.61
   2   2   3   26.47    0.62
   2   2   3   26.82    0.68
  -3  -2  -3   30.84    0.72
  -3  -2  -3   31.49    0.75
  -3  -2  -3   31.80    0.80
   3   2   3   30.02    0.71
   3   2   3   31.62    0.80
  -4  -2  -3  116.74    2.40
  -4  -2  -3  111.95    2.42
   4   2   3  113.33    2.43
  -5  -2  -3   79.07    1.81
  -5  -2  -3   81.22    1.80
   5   2   3   81.94    1.84
  -6  -2  -3   64.35    1.52
  -6  -2  -3   60.99    1.49
  -7  -2  -3   24.97    0.80
  -7  -2  -3   25.16    0.84
  -8  -2  -3   75.63    1.86
  -9  -2  -3   53.22    1.48
  -9  -2  -3   52.05    1.39
 -10  -2  -3   64.86    1.69
 -10  -2  -3   66.42    1.80
 -11  -2  -3   25.76    1.13
 -11  -2  -3   26.50    1.00
 -12  -2  -3   16.18    1.04
 -12  -2  -3   19.04    0.95
 -13  -2  -3   16.39    1.08
 -13  -2  -3   17.68    1.00
 -14  -2  -3   10.01    1.13
 -14  -2  -3   14.36    1.13
 -15  -2  -3    6.80    0.94
 -16   3   3   28.65    1.56
 -15   3   3    1.79    0.69
 -14   3   3   50.40    1.79
 -13   3   3    2.62    0.60
 -13   3   3    2.75    0.49
 -12   3   3   71.59    1.98
  11  -3  -3    4.01    0.52
 -11   3   3    3.05    0.45
 -11   3   3    4.04    0.66
  10  -3  -3   88.34    1.94
 -10   3   3   90.98    2.15
 -10   3   3   87.85    2.18
   9  -3  -3   -0.07    0.21
  -9   3   3    0.10    0.25
  -9   3   3    0.41    0.27
   8  -3  -3   78.66    1.68
  -8   3   3   79.12    1.86
  -8   3   3   76.19    1.84
   7  -3  -3   -0.02    0.15
  -7   3   3    0.11    0.20
  -7   3   3    0.13    0.17
   6  -3  -3   73.86    1.49
  -6   3   3   67.50    1.59
  -6   3   3   68.65    1.63
   5  -3  -3    0.18    0.11
  -5   3   3    0.26    0.14
  -5   3   3    0.00    0.13
  -5   3   3    0.12    0.10
   4  -3  -3  118.34    2.40
  -4   3   3  116.19    2.45
  -4   3   3  121.02    2.41
  -4   3   3  122.19    2.58
   3  -3  -3   41.95    0.94
   3  -3  -3   43.12    0.94
  -3   3   3   43.65    0.94
  -3   3   3   42.79    0.94
  -3   3   3   43.15    1.03
   2  -3  -3  198.15    3.83
  -2   3   3  186.20    3.82
  -2   3   3  193.83    4.00
   1  -3  -3    4.84    0.21
  -1   3   3    4.86    0.24
   0  -3  -3   26.43    0.65
   0   3   3   27.06    0.67
   1   3   3    0.80    0.14
  -2  -3  -3   43.47    1.02
  -2  -3  -3   44.29    0.95
   2   3   3   42.44    0.95
   2   3   3   44.23    1.03
   2   3   3   42.24    0.99
  -3  -3  -3   -0.11    0.12
  -3  -3  -3   -0.01    0.13
   3   3   3   -0.24    0.09
   3   3   3   -0.17    0.12
  -4  -3  -3    9.92    0.42
  -4  -3  -3   10.09    0.41
   4   3   3    9.63    0.41
   4   3   3    9.61    0.35
  -5  -3  -3    0.29    0.18
  -5  -3  -3    0.18    0.18
   5   3   3    0.40    0.14
   5   3   3    0.26    0.17
  -6  -3  -3    0.14    0.22
  -6  -3  -3    0.24    0.18
   6   3   3   -0.22    0.17
  -7  -3  -3    0.50    0.24
  -7  -3  -3   -0.01    0.27
  -8  -3  -3    0.43    0.29
  -8  -3  -3    0.11    0.24
  -9  -3  -3    0.36    0.34
  -9  -3  -3    0.25    0.31
 -10  -3  -3    6.75    0.67
 -10  -3  -3    5.09    0.61
 -11  -3  -3    0.77    0.42
 -11  -3  -3    1.19    0.50
 -12  -3  -3    9.78    0.87
 -12  -3  -3    7.77    0.93
 -13  -3  -3    3.56    0.63
 -14  -3  -3    9.24    1.09
 -14  -3  -3   10.76    1.16
 -15  -3  -3    2.75    0.87
 -16   4   3   -0.90    0.78
 -15   4   3   -0.35    0.67
 -14   4   3    0.79    0.60
 -13   4   3   -0.39    0.51
 -13   4   3   -0.36    0.50
  12  -4  -3   -0.22    0.38
 -12   4   3   -0.27    0.42
 -12   4   3    1.04    0.44
  11  -4  -3   -0.01    0.33
 -11   4   3   -0.21    0.38
  10  -4  -3    4.99    0.50
 -10   4   3    5.51    0.59
 -10   4   3    5.46    0.61
   9  -4  -3    1.11    0.26
  -9   4   3    0.83    0.31
  -9   4   3    0.94    0.30
   8  -4  -3   18.71    0.60
  -8   4   3   18.69    0.72
  -8   4   3   18.53    0.69
   7  -4  -3    6.60    0.36
  -7   4   3    6.08    0.44
  -7   4   3    6.16    0.42
   6  -4  -3   36.70    0.87
  -6   4   3   36.41    0.95
  -6   4   3   36.28    0.98
   5  -4  -3   25.98    0.66
  -5   4   3   26.08    0.70
  -5   4   3   25.47    0.74
   4  -4  -3   85.75    1.82
  -4   4   3   87.55    1.83
  -4   4   3   87.87    1.95
   3  -4  -3   30.62    0.71
   3  -4  -3   30.50    0.74
  -3   4   3   31.21    0.70
  -3   4   3   30.46    0.81
   2  -4  -3   81.40    1.71
  -2   4   3   80.27    1.79
   1  -4  -3    0.40    0.11
  -1   4   3    0.39    0.11
   0  -4  -3  162.79    3.32
   0   4   3  163.15    3.42
  -1  -4  -3    2.80    0.21
   1   4   3    3.13    0.23
   1   4   3    3.52    0.23
  -2  -4  -3  216.64    4.19
  -2  -4  -3  209.99    4.29
   2   4   3  217.96    4.28
   2   4   3  194.55    4.18
   2   4   3  218.01    4.39
  -3  -4  -3   27.24    0.70
  -3  -4  -3   27.20    0.77
   3   4   3   27.55    0.77
   3   4   3   28.78    0.74
  -4  -4  -3   81.24    1.78
  -4  -4  -3   81.38    1.84
   4   4   3   79.21    1.84
   4   4   3   84.38    1.82
  -5  -4  -3    0.26    0.18
  -5  -4  -3    0.15    0.21
   5   4   3    0.53    0.17
   5   4   3    0.63    0.19
  -6  -4  -3   84.25    1.97
  -6  -4  -3   87.66    1.97
   6   4   3   85.81    1.90
   6   4   3   83.41    2.01
  -7  -4  -3    0.56    0.24
  -8  -4  -3   62.91    1.64
  -8  -4  -3   65.33    1.66
  -9  -4  -3   13.36    0.78
  -9  -4  -3   13.60    0.76
 -10  -4  -3   54.05    1.55
 -10  -4  -3   54.03    1.62
 -11  -4  -3    0.67    0.43
 -11  -4  -3    0.38    0.51
 -12  -4  -3   33.70    1.43
 -12  -4  -3   34.19    1.31
 -13  -4  -3    1.36    0.63
 -13  -4  -3   -1.09    0.63
 -14  -4  -3   21.65    1.44
 -16   5   3   17.31    1.33
 -15   5   3   20.42    1.29
 -14   5   3   14.57    1.09
 -13   5   3   20.83    1.03
 -13   5   3   18.15    1.07
 -12   5   3   28.47    1.08
 -12   5   3   26.75    1.14
  11  -5  -3   34.99    1.04
 -11   5   3   34.79    1.17
 -11   5   3   33.29    1.19
  10  -5  -3   46.15    1.21
 -10   5   3   45.88    1.35
 -10   5   3   47.82    1.37
   9  -5  -3   29.57    0.87
  -9   5   3   26.88    0.93
  -9   5   3   29.73    0.99
   8  -5  -3   63.79    1.46
  -8   5   3   62.82    1.59
  -8   5   3   61.41    1.56
   7  -5  -3   11.89    0.47
  -7   5   3   11.84    0.54
  -7   5   3   12.39    0.56
   6  -5  -3   72.12    1.58
  -6   5   3   70.35    1.70
  -6   5   3   71.90    1.63
   5  -5  -3   25.35    0.69
  -5   5   3   27.28    0.71
  -5   5   3   24.69    0.76
   4  -5  -3   34.18    0.85
  -4   5   3   36.14    0.83
  -4   5   3   33.98    0.92
   3  -5  -3    0.61    0.14
   3  -5  -3    0.47    0.12
  -3   5   3    0.54    0.15
  -3   5   3    0.61    0.12
   2  -5  -3   57.97    1.29
  -2   5   3   56.48    1.36
   1  -5  -3   16.25    0.50
  -1   5   3   16.46    0.53
   0  -5  -3   18.42    0.55
   0   5   3   19.30    0.58
  -1  -5  -3    6.23    0.32
   1   5   3    6.13    0.31
   1   5   3    6.07    0.31
  -2  -5  -3   10.08    0.42
  -2  -5  -3    9.78    0.34
   2   5   3    8.88    0.32
   2   5   3    9.81    0.41
   2   5   3   10.27    0.41
  -3  -5  -3    4.04    0.31
  -3  -5  -3    4.25    0.29
   3   5   3    4.10    0.31
   3   5   3    4.09    0.31
  -4  -5  -3   15.95    0.58
  -4  -5  -3   16.32    0.56
   4   5   3   15.64    0.59
   4   5   3   16.24    0.57
  -5  -5  -3   -0.02    0.19
  -5  -5  -3   -0.01    0.23
   5   5   3   -0.01    0.18
   5   5   3   -0.22    0.20
  -6  -5  -3    1.44    0.31
   6   5   3    0.82    0.27
   6   5   3    1.28    0.25
  -7  -5  -3    0.42    0.25
   7   5   3    0.34    0.27
  -8  -5  -3    1.45    0.33
  -8  -5  -3    1.60    0.39
   8   5   3    1.66    0.34
  -9  -5  -3    0.66    0.37
  -9  -5  -3    1.15    0.41
 -10  -5  -3    2.29    0.50
 -10  -5  -3    2.02    0.45
 -11  -5  -3   -0.07    0.44
 -11  -5  -3    1.29    0.55
 -12  -5  -3    2.04    0.56
 -12  -5  -3    1.93    0.69
 -13  -5  -3    0.34    0.65
 -13  -5  -3   -0.35    0.70
 -14  -5  -3   10.79    1.32
 -16   6   3    0.08    0.78
 -15   6   3    0.06    0.69
 -14   6   3    0.20    0.56
 -13   6   3    1.14    0.54
 -13   6   3    1.16    0.55
  12  -6  -3    1.46    0.43
 -12   6   3    0.11    0.45
 -12   6   3    0.69    0.43
  11  -6  -3    1.22    0.39
 -11   6   3    1.65    0.40
 -11   6   3    0.97    0.39
  10  -6  -3    4.12    0.55
 -10   6   3    3.24    0.46
 -10   6   3    4.19    0.57
   9  -6  -3    8.21    0.54
  -9   6   3    7.17    0.60
  -9   6   3    7.51    0.57
   8  -6  -3   14.31    0.59
  -8   6   3   13.45    0.67
  -8   6   3   15.66    0.66
   7  -6  -3    4.92    0.39
  -7   6   3    5.49    0.43
  -7   6   3    4.83    0.45
   6  -6  -3   17.18    0.58
  -6   6   3   17.85    0.60
  -6   6   3   16.80    0.64
   5  -6  -3   49.27    1.18
  -5   6   3   51.44    1.16
  -5   6   3   49.15    1.28
   4  -6  -3   10.16    0.41
  -4   6   3   10.42    0.36
  -4   6   3   10.74    0.47
   3  -6  -3   51.56    1.22
  -3   6   3   53.01    1.31
   2  -6  -3   61.84    1.40
  -2   6   3   59.40    1.46
   1  -6  -3   32.76    0.86
  -1   6   3   32.71    0.90
   0  -6  -3  102.60    2.21
   0   6   3  101.51    2.28
  -1  -6  -3   24.14    0.72
   1   6   3   23.75    0.71
   1   6   3   24.03    0.69
  -2  -6  -3   30.65    0.86
  -2  -6  -3   30.45    0.74
   2   6   3   31.19    0.85
   2   6   3   30.47    0.86
  -3  -6  -3   55.14    1.39
  -3  -6  -3   57.70    1.30
   3   6   3   56.99    1.39
   3   6   3   58.23    1.40
  -4  -6  -3   73.40    1.64
  -4  -6  -3   72.34    1.73
   4   6   3   73.92    1.73
   4   6   3   71.05    1.72
  -5  -6  -3   41.92    1.10
  -5  -6  -3   39.77    1.14
   5   6   3   41.70    1.12
   5   6   3   41.38    1.16
  -6  -6  -3   53.69    1.44
  -6  -6  -3   53.31    1.40
   6   6   3   57.59    1.43
   6   6   3   52.80    1.47
  -7  -6  -3   20.84    0.82
  -7  -6  -3   19.00    0.81
   7   6   3   20.61    0.80
  -8  -6  -3   59.13    1.62
  -8  -6  -3   57.09    1.60
   8   6   3   60.93    1.57
  -9  -6  -3    8.72    0.74
  -9  -6  -3    7.75    0.75
   9   6   3    7.33    0.73
 -10  -6  -3   42.35    1.41
 -10  -6  -3   42.12    1.46
 -11  -6  -3    4.42    0.67
 -11  -6  -3    3.36    0.64
 -12  -6  -3   19.02    1.30
 -12  -6  -3   22.03    1.23
 -13  -6  -3    2.71    0.75
 -13  -6  -3    0.59    0.76
 -16   7   3    1.35    0.83
 -15   7   3   49.90    1.82
 -14   7   3   -0.20    0.55
 -13   7   3   43.91    1.50
 -13   7   3   44.16    1.53
 -12   7   3    3.34    0.56
 -12   7   3    3.80    0.56
  11  -7  -3   43.91    1.27
 -11   7   3   45.40    1.41
 -11   7   3   46.02    1.41
  10  -7  -3    1.99    0.38
 -10   7   3    1.58    0.38
 -10   7   3    1.31    0.37
   9  -7  -3   44.02    1.19
  -9   7   3   43.95    1.25
  -9   7   3   43.60    1.29
   8  -7  -3   15.47    0.66
  -8   7   3   15.49    0.68
   7  -7  -3   72.34    1.69
  -7   7   3   73.51    1.71
  -7   7   3   72.82    1.83
   6  -7  -3   12.24    0.53
  -6   7   3   12.83    0.52
  -6   7   3   12.80    0.59
   5  -7  -3   45.82    1.16
  -5   7   3   47.73    1.11
  -5   7   3   47.93    1.27
   4  -7  -3   17.97    0.61
  -4   7   3   17.76    0.65
  -4   7   3   17.96    0.52
   3  -7  -3   15.91    0.55
  -3   7   3   15.77    0.58
   2  -7  -3   31.25    0.85
  -2   7   3   30.22    0.89
   1  -7  -3   21.30    0.66
  -1   7   3   21.01    0.70
   0  -7  -3   24.25    0.73
   0   7   3   22.63    0.73
  -1  -7  -3   11.73    0.49
   1   7   3   11.62    0.48
   1   7   3   10.86    0.49
  -2  -7  -3    5.02    0.38
   2   7   3    4.94    0.38
   2   7   3    4.95    0.38
  -3  -7  -3    4.38    0.37
   3   7   3    4.33    0.41
   3   7   3    3.74    0.40
  -4  -7  -3    8.25    0.47
  -4  -7  -3    6.94    0.47
   4   7   3    6.69    0.49
  -5  -7  -3    0.42    0.29
  -5  -7  -3    0.32    0.25
   5   7   3    0.52    0.30
   5   7   3   -0.13    0.26
  -6  -7  -3    2.27    0.39
  -6  -7  -3    2.51    0.40
   6   7   3    3.41    0.54
   6   7   3    1.48    0.37
  -7  -7  -3    0.11    0.34
  -7  -7  -3    0.62    0.34
   7   7   3    0.01    0.35
  -8  -7  -3   -0.06    0.38
  -8  -7  -3   -0.27    0.39
   8   7   3    0.54    0.40
  -9  -7  -3    1.02    0.47
  -9  -7  -3    1.33    0.48
 -10  -7  -3    2.92    0.60
 -10  -7  -3    2.09    0.58
 -11  -7  -3    2.03    0.60
 -11  -7  -3    1.61    0.70
 -12  -7  -3    0.57    0.71
 -13  -7  -3    1.98    0.75
 -13  -7  -3    0.67    0.88
 -16   8   3   -0.38    0.86
 -15   8   3   -0.07    0.75
 -14   8   3   -0.19    0.60
 -13   8   3    0.01    0.57
 -13   8   3    0.10    0.55
  12  -8  -3    0.80    0.41
 -12   8   3    1.40    0.50
 -12   8   3    0.73    0.49
  11  -8  -3    2.99    0.43
 -11   8   3    3.27    0.50
 -11   8   3    3.29    0.52
 -10   8   3    1.73    0.43
 -10   8   3    2.03    0.41
   9  -8  -3    4.86    0.58
  -9   8   3    4.81    0.59
  -9   8   3    5.07    0.55
   8  -8  -3    3.52    0.50
  -8   8   3    3.32    0.49
  -8   8   3    3.00    0.41
   7  -8  -3   23.79    0.82
  -7   8   3   25.10    0.80
  -7   8   3   24.31    0.88
   6  -8  -3    5.90    0.44
  -6   8   3    5.99    0.43
   5  -8  -3   16.92    0.64
  -5   8   3   19.31    0.59
   4  -8  -3    2.81    0.35
  -4   8   3    2.94    0.28
  -4   8   3    2.20    0.30
   3  -8  -3   64.51    1.55
  -3   8   3   65.48    1.63
   2  -8  -3    1.74    0.28
  -2   8   3    1.40    0.24
   1  -8  -3  148.29    3.13
  -1   8   3  142.93    3.23
   0  -8  -3   13.32    0.54
   0   8   3   13.49    0.56
   1   8   3   43.61    1.14
   1   8   3   43.05    1.19
  -2  -8  -3   16.24    0.64
   2   8   3   16.85    0.67
   2   8   3   15.24    0.63
  -3  -8  -3   70.25    1.76
  -3  -8  -3   72.74    1.62
   3   8   3   71.81    1.79
   3   8   3   72.49    1.76
  -4  -8  -3   30.33    0.99
  -4  -8  -3   31.06    0.91
   4   8   3   30.32    0.96
   4   8   3   29.92    1.02
  -5  -8  -3   97.26    2.33
  -5  -8  -3  100.71    2.24
   5   8   3   96.51    2.32
  -6  -8  -3   27.56    1.00
   6   8   3   26.57    1.00
   6   8   3   25.19    1.00
  -7  -8  -3   46.04    1.43
  -7  -8  -3   47.15    1.36
   7   8   3   47.55    1.39
  -8  -8  -3   15.15    0.91
  -8  -8  -3   14.79    0.93
   8   8   3   17.03    0.86
  -9  -8  -3   26.60    1.18
  -9  -8  -3   28.68    1.21
   9   8   3   25.45    1.12
 -10  -8  -3   14.34    1.06
 -10  -8  -3   13.72    1.08
 -11  -8  -3   29.06    1.37
 -11  -8  -3   25.31    1.40
 -12  -8  -3   11.77    1.35
 -12  -8  -3   12.14    1.35
 -16   9   3    3.32    0.90
 -15   9   3   37.22    1.64
 -14   9   3    0.04    0.64
 -13   9   3   36.89    1.45
 -13   9   3   38.71    1.50
  12  -9  -3    2.76    0.48
 -12   9   3    3.11    0.58
 -12   9   3    1.32    0.52
  11  -9  -3   63.27    1.66
 -11   9   3   64.65    1.84
 -11   9   3   62.18    1.75
  10  -9  -3    8.28    0.65
 -10   9   3    8.10    0.75
 -10   9   3    6.51    0.62
   9  -9  -3   62.47    1.61
  -9   9   3   63.34    1.63
  -9   9   3   63.96    1.77
   8  -9  -3    3.74    0.49
  -8   9   3    3.13    0.54
  -8   9   3    3.24    0.54
  -7   9   3  102.54    2.23
  -7   9   3   95.06    2.39
  -6   9   3    0.18    0.24
  -6   9   3    0.08    0.23
  -5   9   3   54.64    1.52
  -5   9   3   57.71    1.31
  -4   9   3    0.17    0.20
  -3   9   3   43.62    1.24
  -2   9   3    2.09    0.34
   1  -9  -3   18.01    0.68
  -1   9   3   17.80    0.69
   0  -9  -3    4.69    0.44
   0   9   3    4.45    0.41
   0   9   3    4.04    0.38
  -1  -9  -3   21.42    0.78
   1   9   3   21.11    0.77
   1   9   3   22.75    0.76
  -2  -9  -3    0.15    0.24
   2   9   3    0.16    0.27
   2   9   3   -0.12    0.22
  -3  -9  -3   10.35    0.61
  -3  -9  -3   10.40    0.55
   3   9   3   10.79    0.60
   3   9   3    9.95    0.58
  -4  -9  -3    0.23    0.28
  -4  -9  -3    0.24    0.31
   4   9   3    0.26    0.29
   4   9   3    0.92    0.31
  -5  -9  -3    1.23    0.39
  -5  -9  -3    0.88    0.39
   5   9   3    1.23    0.35
   5   9   3    1.89    0.38
  -6  -9  -3    1.48    0.42
  -6  -9  -3    1.29    0.39
   6   9   3    1.26    0.44
   6   9   3    0.86    0.38
  -7  -9  -3   -0.36    0.43
  -7  -9  -3    0.62    0.40
   7   9   3   -0.49    0.39
  -8  -9  -3   -0.14    0.48
  -8  -9  -3   -0.08    0.49
   8   9   3   -0.49    0.45
  -9  -9  -3    0.56    0.56
  -9  -9  -3    0.18    0.54
 -10  -9  -3    0.03    0.59
 -10  -9  -3    2.38    0.72
 -11  -9  -3    3.51    0.86
 -12  -9  -3   -0.83    0.78
 -12  -9  -3    1.54    0.93
 -16  10   3    1.50    0.93
 -15  10   3   -0.71    0.78
 -13  10   3    0.12    0.63
 -13  10   3   -0.14    0.61
  12 -10  -3    0.67    0.49
 -12  10   3   -0.11    0.51
 -12  10   3    0.59    0.54
  11 -10  -3    1.07    0.45
 -11  10   3    0.72    0.46
 -11  10   3    1.60    0.48
  10 -10  -3    0.52    0.40
 -10  10   3    0.02    0.40
 -10  10   3   -0.12    0.39
   9 -10  -3    7.12    0.63
  -9  10   3    6.46    0.70
  -9  10   3    5.22    0.60
   8 -10  -3    7.61    0.61
  -8  10   3    6.99    0.67
   7 -10  -3   15.18    0.70
  -7  10   3   16.24    0.70
  -7  10   3   14.38    0.78
   6 -10  -3    4.40    0.51
  -6  10   3    4.37    0.48
  -6  10   3    4.90    0.55
   5 -10  -3   19.01    0.77
  -5  10   3   20.29    0.83
  -5  10   3   19.08    0.64
   4 -10  -3    2.83    0.45
  -4  10   3    2.72    0.45
   3 -10  -3   40.08    1.17
  -3  10   3   40.01    1.21
   2 -10  -3    1.86    0.31
  -2  10   3    1.62    0.29
   1 -10  -3   49.53    1.35
  -1  10   3   49.32    1.41
   0 -10  -3    3.56    0.48
   0  10   3    2.94    0.44
   0  10   3    3.67    0.45
  -1 -10  -3   63.75    1.65
   1  10   3   65.65    1.60
   1  10   3   61.79    1.69
  -2 -10  -3    3.33    0.53
   2  10   3    2.37    0.39
   2  10   3    3.97    0.44
  -3 -10  -3   81.93    2.06
  -3 -10  -3   82.31    1.87
   3  10   3   82.37    1.98
   3  10   3   81.88    2.10
  -4 -10  -3    0.45    0.37
  -4 -10  -3    0.53    0.36
   4  10   3    0.74    0.37
   4  10   3    0.20    0.34
  -5 -10  -3   37.91    1.19
  -5 -10  -3   37.64    1.28
   5  10   3   38.22    1.25
   5  10   3   38.38    1.24
  -6 -10  -3    0.23    0.45
  -6 -10  -3   -0.02    0.40
   6  10   3   -0.19    0.41
   6  10   3    0.65    0.44
  -7 -10  -3   72.35    2.05
  -7 -10  -3   70.92    1.88
   7  10   3   72.42    2.00
  -8 -10  -3   -1.02    0.51
  -8 -10  -3    0.69    0.55
   8  10   3   -0.97    0.51
  -9 -10  -3   50.14    1.74
  -9 -10  -3   46.04    1.64
 -10 -10  -3    0.17    0.75
 -10 -10  -3    1.50    0.73
 -11 -10  -3   21.03    1.53
 -15  11   3   15.84    1.39
  13 -11  -3   19.26    1.22
 -13  11   3   20.27    1.22
 -13  11   3   21.84    1.35
  12 -11  -3   25.06    1.13
 -12  11   3   22.66    1.16
 -12  11   3   22.19    1.23
  11 -11  -3   22.41    1.04
 -11  11   3   20.17    1.02
 -11  11   3   21.26    1.15
  10 -11  -3   32.47    1.16
 -10  11   3   32.36    1.16
 -10  11   3   32.50    1.30
   9 -11  -3   26.81    1.03
  -9  11   3   25.93    1.13
  -9  11   3   26.23    0.95
   8 -11  -3   23.99    0.93
  -8  11   3   23.54    1.05
   7 -11  -3   61.13    1.64
  -7  11   3   62.02    1.77
  -7  11   3   63.66    1.55
   6 -11  -3   18.67    0.83
  -6  11   3   18.03    0.87
  -6  11   3   17.23    0.69
   5 -11  -3   30.30    1.00
  -5  11   3   28.46    0.81
  -5  11   3   28.76    1.06
   4 -11  -3   24.51    0.90
  -4  11   3   23.58    0.93
   3 -11  -3   22.85    0.88
  -3  11   3   21.97    0.89
   2 -11  -3   18.42    0.79
  -2  11   3   18.27    0.81
   1 -11  -3   13.51    0.68
  -1  11   3   13.07    0.72
   0 -11  -3    4.09    0.55
   0  11   3    3.99    0.50
  -1 -11  -3    4.59    0.55
   1  11   3    5.74    0.58
   1  11   3    6.57    0.51
  -2 -11  -3    0.26    0.32
   2  11   3    0.66    0.33
   2  11   3    0.49    0.32
  -3 -11  -3    6.88    0.63
  -3 -11  -3    6.65    0.65
   3  11   3    9.10    0.64
   3  11   3    8.64    0.68
  -4 -11  -3    2.50    0.46
  -4 -11  -3    2.62    0.49
   4  11   3    2.82    0.46
   4  11   3    3.11    0.48
  -5 -11  -3    0.05    0.45
   5  11   3    0.59    0.40
   5  11   3    0.95    0.44
  -6 -11  -3   -0.18    0.50
  -6 -11  -3    0.17    0.48
   6  11   3   -0.08    0.50
   6  11   3    0.05    0.48
  -7 -11  -3   -0.03    0.56
  -7 -11  -3    0.60    0.57
   7  11   3   -1.01    0.52
  -8 -11  -3    0.77    0.65
   8  11   3   -1.00    0.59
  -9 -11  -3   -0.26    0.68
 -10 -11  -3    0.12    0.80
 -15  12   3   -0.44    0.85
 -14  12   3    0.57    0.87
 -14  12   3    0.85    0.74
  13 -12  -3    0.10    0.66
 -13  12   3    0.30    0.71
 -13  12   3    0.26    0.67
  12 -12  -3    0.50    0.59
 -12  12   3    0.19    0.55
 -12  12   3    0.45    0.63
  11 -12  -3   -0.31    0.53
 -11  12   3    0.69    0.59
 -11  12   3    0.90    0.52
  10 -12  -3    1.20    0.48
 -10  12   3   -0.07    0.44
 -10  12   3    0.53    0.53
   9 -12  -3    4.75    0.74
  -9  12   3    3.00    0.45
  -9  12   3    2.87    0.55
  -8  12   3    3.25    0.53
  -8  12   3    3.32    0.53
   7 -12  -3    4.85    0.69
  -7  12   3    3.51    0.59
  -7  12   3    5.14    0.67
   6 -12  -3   29.14    1.08
  -6  12   3   29.38    1.12
  -6  12   3   26.43    0.87
   5 -12  -3   17.44    0.83
  -5  12   3   16.99    0.85
   4 -12  -3   11.76    0.78
  -4  12   3   13.66    0.76
   3 -12  -3   19.24    0.85
  -3  12   3   19.70    0.90
   2 -12  -3   16.71    0.84
  -2  12   3   18.41    0.88
   1 -12  -3   10.17    0.71
  -1  12   3   11.07    0.70
   0 -12  -3   29.97    1.08
   0  12   3   29.62    0.97
   0  12   3   28.61    1.12
  -1 -12  -3   29.61    1.13
   1  12   3   31.74    1.02
   1  12   3   30.65    1.17
  -2 -12  -3   29.23    1.12
   2  12   3   27.56    1.14
   2  12   3   27.52    1.01
  -3 -12  -3   37.09    1.31
   3  12   3   36.96    1.33
   3  12   3   37.18    1.20
  -4 -12  -3    8.30    0.84
   4  12   3    8.78    0.78
   4  12   3    7.70    0.79
  -5 -12  -3   22.00    1.15
   5  12   3   21.77    1.11
   5  12   3   21.15    1.08
  -6 -12  -3   12.53    1.07
   6  12   3   12.44    1.01
   7  12   3   29.66    1.37
  -8 -12  -3    4.18    0.78
   8  12   3    4.03    0.80
  -9 -12  -3   22.09    1.52
 -14  13   3   27.88    1.48
 -13  13   3    3.49    0.76
 -13  13   3    5.24    0.94
  12 -13  -3   37.86    1.47
 -12  13   3   34.36    1.41
 -12  13   3   37.25    1.63
  11 -13  -3    2.92    0.62
 -11  13   3    1.30    0.62
 -11  13   3    1.32    0.53
  10 -13  -3   62.95    1.84
 -10  13   3   60.57    1.71
 -10  13   3   61.14    1.97
   9 -13  -3    4.69    0.65
  -9  13   3    6.05    0.87
  -9  13   3    5.03    0.69
   8 -13  -3   40.11    1.41
  -8  13   3   40.18    1.21
  -8  13   3   41.91    1.50
   7 -13  -3    7.20    0.78
  -7  13   3    7.96    0.80
  -7  13   3    6.67    0.64
   6 -13  -3   35.94    1.27
  -6  13   3   34.87    1.32
   5 -13  -3   11.06    0.80
  -5  13   3   11.32    0.83
   4 -13  -3   10.10    0.77
  -4  13   3   10.24    0.78
   3 -13  -3   20.02    0.94
  -3  13   3   18.52    0.96
   2 -13  -3   37.48    1.26
  -2  13   3   35.28    1.28
   1 -13  -3    0.26    0.40
  -1  13   3   -0.43    0.33
  -1  13   3   -0.05    0.37
   0 -13  -3   14.29    0.85
   0  13   3   13.50    0.73
   0  13   3   14.24    0.86
  -1 -13  -3   -0.05    0.44
   1  13   3    1.15    0.40
   1  13   3    0.69    0.41
  -2 -13  -3    2.77    0.54
   2  13   3    3.59    0.50
   2  13   3    2.31    0.52
  -3 -13  -3    0.94    0.52
   3  13   3    1.54    0.51
   3  13   3    1.86    0.49
  -4 -13  -3    1.33    0.57
   4  13   3    0.53    0.53
   4  13   3    0.62    0.51
  -5 -13  -3    1.01    0.59
   5  13   3    1.23    0.61
   5  13   3    0.53    0.55
  -6 -13  -3    0.57    0.67
   6  13   3    0.92    0.64
  -7 -13  -3    0.70    0.74
   7  13   3    1.15    0.71
  -8 -13  -3   -0.40    0.75
 -13  14   3    0.14    0.86
  12 -14  -3    1.47    0.76
 -12  14   3    1.08    0.77
  11 -14  -3    0.06    0.67
 -11  14   3   -0.24    0.70
  10 -14  -3    3.18    0.68
 -10  14   3    3.84    0.72
   9 -14  -3   -0.17    0.56
  -9  14   3    0.34    0.56
   8 -14  -3    3.94    0.62
  -8  14   3    4.49    0.68
   7 -14  -3    0.36    0.52
  -7  14   3    0.50    0.51
   6 -14  -3   13.97    0.95
  -6  14   3   12.47    0.96
   5 -14  -3    0.36    0.49
  -5  14   3    0.59    0.46
   4 -14  -3   15.57    0.97
  -4  14   3   16.30    0.95
   3 -14  -3    0.48    0.47
  -3  14   3    0.64    0.43
   2 -14  -3   37.91    1.33
  -2  14   3   36.08    1.15
  -2  14   3   37.01    1.38
   1 -14  -3    4.26    0.61
  -1  14   3    4.35    0.75
  -1  14   3    3.90    0.63
   0 -14  -3   26.48    1.14
   0  14   3   26.14    1.19
   0  14   3   27.41    1.02
  -1 -14  -3    2.62    0.60
   1  14   3    2.52    0.50
   1  14   3    1.42    0.53
  -2 -14  -3   39.25    1.44
   2  14   3   38.01    1.46
   2  14   3   37.90    1.30
  -3 -14  -3    4.00    0.69
   3  14   3    3.72    0.65
   3  14   3    6.20    0.86
  -4 -14  -3   36.52    1.47
   4  14   3   34.88    1.46
   4  14   3   32.86    1.36
  -5 -14  -3    5.03    0.77
   5  14   3    5.99    1.00
  -6 -14  -3   26.30    1.51
  -7 -14  -3    4.56    0.90
   7  14   3    5.51    0.90
  13 -15  -3    1.26    0.92
 -13  15   3    0.98    0.93
  12 -15  -3   20.88    1.44
 -12  15   3   23.28    1.65
  11 -15  -3    3.39    0.80
 -11  15   3    3.80    0.84
 -10  15   3   38.09    1.70
   9 -15  -3    1.86    0.64
   8 -15  -3   54.62    1.79
   7 -15  -3    2.84    0.62
  -7  15   3    2.41    0.61
   6 -15  -3   27.38    1.30
  -6  15   3   27.38    1.32
   5 -15  -3    0.79    0.54
  -5  15   3    0.68    0.49
   4 -15  -3   28.77    1.27
  -4  15   3   29.11    1.29
   3 -15  -3    1.29    0.51
  -3  15   3    0.35    0.43
  -3  15   3    0.06    0.47
   2 -15  -3   32.03    1.32
  -2  15   3   31.67    1.14
  -2  15   3   31.93    1.36
   1 -15  -3    1.52    0.51
  -1  15   3    1.91    0.49
  -1  15   3    0.39    0.50
   0 -15  -3   14.81    1.04
   0  15   3   16.26    0.93
   0  15   3   16.17    1.07
   1  15   3    1.73    0.54
   1  15   3   -0.56    0.51
  -2 -15  -3    7.93    1.04
   2  15   3    8.66    0.96
  -3 -15  -3   -0.77    0.61
   3  15   3    0.40    0.62
   3  15   3   -0.23    0.63
  -4 -15  -3    1.18    0.65
   4  15   3    0.98    0.66
   4  15   3    1.01    0.75
  -5 -15  -3    0.13    0.72
   5  15   3   -0.30    0.69
  -6 -15  -3    0.30    0.85
   6  15   3    0.19    0.80
  12 -16  -3    0.64    0.80
 -12  16   3   -0.33    0.94
  11 -16  -3    1.24    0.78
 -11  16   3    1.00    0.87
  10 -16  -3    1.89    0.77
 -10  16   3    0.60    0.81
   9 -16  -3    1.78    0.73
  -9  16   3    0.85    0.74
   8 -16  -3    4.99    0.73
  -8  16   3    4.19    0.76
   7 -16  -3   -0.13    0.63
  -7  16   3    0.80    0.63
   6 -16  -3    5.78    0.91
  -6  16   3    5.81    1.00
   5 -16  -3   -0.25    0.61
  -5  16   3    1.10    0.58
   4 -16  -3   12.37    1.03
  -4  16   3   11.75    1.07
   3 -16  -3    5.76    0.73
  -3  16   3    5.59    0.91
   2 -16  -3   20.97    1.22
  -2  16   3   20.74    1.25
   1 -16  -3    1.37    0.59
  -1  16   3    0.42    0.57
   0 -16  -3   17.38    1.23
   0  16   3   17.20    1.20
  -1 -16  -3    0.05    0.65
   1  16   3    0.34    0.61
  -2 -16  -3   32.98    1.55
   2  16   3   34.25    1.59
  -3 -16  -3    0.64    0.70
   3  16   3    1.50    0.70
  -4 -16  -3   33.65    1.66
   4  16   3   32.45    1.63
  -5 -16  -3    0.18    0.86
   5  16   3   -1.00    0.82
  10 -17  -3   14.74    1.38
 -10  17   3   15.85    1.51
   9 -17  -3   10.86    1.31
  -9  17   3   12.96    1.39
   8 -17  -3   24.80    1.46
  -8  17   3   26.04    1.51
   7 -17  -3    8.81    1.16
  -7  17   3   10.02    1.21
   6 -17  -3   15.94    1.28
  -6  17   3   18.27    1.35
   5 -17  -3   10.33    1.12
  -5  17   3   10.70    1.17
   4 -17  -3    7.09    1.03
  -4  17   3    6.68    1.09
   3 -17  -3    5.71    0.81
  -3  17   3    5.73    0.79
   2 -17  -3   13.91    1.17
  -2  17   3   14.26    1.18
   1 -17  -3    4.68    0.74
  -1  17   3    3.09    0.74
   0 -17  -3    8.52    1.20
   0  17   3   10.91    1.14
  -1 -17  -3    3.78    0.83
   1  17   3    2.90    0.80
  -2 -17  -3   12.83    1.35
   2  17   3   10.82    1.26
  -3 -17  -3    3.76    0.83
   3  17   3    1.94    0.84
   8 -18  -3    3.48    0.85
  -8  18   3    1.83    0.89
   7 -18  -3    1.18    0.84
  -7  18   3    2.36    0.83
   6 -18  -3   -1.46    0.71
  -6  18   3    0.55    0.72
   5 -18  -3    8.59    1.22
  -5  18   3    6.09    0.87
   4 -18  -3    1.92    0.79
  -4  18   3    3.64    0.82
   3 -18  -3    5.76    0.84
  -3  18   3    7.63    1.20
   2 -18  -3    9.98    1.26
  -2  18   3    8.99    1.24
   1 -18  -3    6.70    0.99
  -1  18   3    8.77    1.22
   0 -18  -3    9.63    1.32
   0  18   3    7.90    1.27
  -1 -18  -3    9.61    1.34
   1  18   3   12.79    1.38
   1  18  -4   12.08    1.39
  -1 -18   4   12.52    1.30
   0  18  -4    6.99    0.98
   0 -18   4    7.57    0.93
  -1  18  -4   22.10    1.50
   1 -18   4   24.61    1.42
  -2  18  -4    3.34    0.86
   2 -18   4    5.58    0.90
  -3  18  -4   13.10    1.32
   3 -18   4   16.49    1.32
  -4  18  -4    5.23    0.89
   4 -18   4    4.72    0.89
  -5  18  -4   30.97    1.62
   5 -18   4   27.39    1.64
  -6  18  -4    9.37    1.28
   6 -18   4   12.85    1.39
  -7  18  -4   19.31    1.48
   7 -18   4   22.82    1.52
  -8  18  -4    4.37    0.94
   8 -18   4    5.39    0.93
   3  17  -4    1.14    0.86
  -3 -17   4    1.27    0.75
   2  17  -4    3.38    0.86
  -2 -17   4    3.47    0.82
   1  17  -4    0.44    0.71
  -1 -17   4    1.86    0.71
   0  17  -4    2.79    0.79
   0 -17   4    2.42    0.70
  -1  17  -4    2.83    0.74
   1 -17   4    3.98    0.76
  -2  17  -4    0.13    0.67
   2 -17   4    1.07    0.64
  -3  17  -4    1.55    0.68
   3 -17   4    2.64    0.72
  -4  17  -4    0.50    0.64
   4 -17   4    0.22    0.71
  -5  17  -4    1.86    0.69
  -5  17  -4    1.57    0.60
   5 -17   4    2.55    0.70
  -6  17  -4    0.48    0.62
  -6  17  -4    1.66    0.72
   6 -17   4    1.47    0.69
  -7  17  -4    0.95    0.75
  -7  17  -4   -0.30    0.60
   7 -17   4    0.45    0.72
  -8  17  -4   -0.11    0.75
   8 -17   4    1.16    0.73
  -9  17  -4    0.94    0.86
  -9  17  -4   -0.70    0.68
   9 -17   4    0.92    0.79
 -10  17  -4    1.88    0.91
 -10  17  -4    1.11    0.79
  10 -17   4    1.70    0.90
   5  16  -4    0.36    0.82
  -5 -16   4    0.24    0.80
   4  16  -4   13.77    1.37
  -4 -16   4   14.70    1.26
   3  16  -4    2.11    0.71
  -3 -16   4    2.24    0.73
   2  16  -4   11.82    1.18
  -2 -16   4   14.82    1.08
  -2 -16   4   15.94    1.14
   1  16  -4    4.76    0.74
  -1 -16   4    3.49    0.67
  -1 -16   4    4.97    0.72
   0  16  -4   32.73    1.51
   0 -16   4   33.75    1.46
   0 -16   4   31.95    1.27
  -1  16  -4    0.79    0.64
   1 -16   4    1.54    0.59
   1 -16   4    3.03    0.64
  -2  16  -4   30.76    1.40
   2 -16   4   27.47    1.18
   2 -16   4   30.67    1.36
  -3  16  -4    7.11    0.95
   3 -16   4    8.93    1.06
   3 -16   4    6.06    0.82
  -4  16  -4   18.78    1.00
  -4  16  -4   19.16    1.26
   4 -16   4   19.71    1.19
  -5  16  -4   10.15    0.88
   5 -16   4   10.24    1.05
  -6  16  -4   21.52    1.12
   6 -16   4   23.88    1.27
  -7  16  -4   12.16    0.97
   7 -16   4   12.33    1.18
  -8  16  -4   27.99    1.30
   8 -16   4   31.86    1.49
  -9  16  -4   13.87    1.31
   9 -16   4   14.18    1.26
 -10  16  -4   23.54    1.57
 -10  16  -4   25.97    1.38
  10 -16   4   26.40    1.52
 -11  16  -4   18.16    1.34
  11 -16   4   17.83    1.50
   7  15  -4   -0.20    0.86
  -7 -15   4    0.61    0.82
   6  15  -4    9.38    1.35
  -6 -15   4   10.22    1.29
   5  15  -4    2.25    0.77
  -5 -15   4    2.19    0.75
  -5 -15   4    1.10    0.74
   4  15  -4   17.75    1.30
  -4 -15   4   17.73    1.19
   3  15  -4    0.84    0.62
  -3 -15   4   -0.36    0.57
  -3 -15   4    0.21    0.55
   2  15  -4   15.68    1.16
  -2 -15   4   18.18    1.06
  -2 -15   4   19.09    1.10
  -1 -15   4    0.96    0.48
  -1 -15   4    0.50    0.54
   0  15  -4    4.68    0.67
   0 -15   4    6.29    0.74
   0 -15   4    6.30    0.91
  -1  15  -4    0.15    0.50
   1 -15   4    0.38    0.43
   1 -15   4    0.11    0.49
  -2  15  -4    2.42    0.57
   2 -15   4    1.49    0.50
   2 -15   4    2.20    0.57
  -3  15  -4    2.16    0.53
  -3  15  -4    1.39    0.46
   3 -15   4    2.50    0.56
  -4  15  -4    2.37    0.56
  -4  15  -4    2.77    0.47
   4 -15   4    2.63    0.54
  -5  15  -4    0.25    0.57
  -5  15  -4   -0.40    0.45
   5 -15   4    0.67    0.47
  -6  15  -4    0.20    0.56
  -6  15  -4    0.52    0.44
   6 -15   4    0.29    0.56
  -7  15  -4    0.46    0.58
  -7  15  -4   -0.23    0.49
   7 -15   4    0.43    0.58
  -8  15  -4   -0.63    0.51
  -8  15  -4    0.46    0.63
   8 -15   4    1.22    0.65
  -9  15  -4    0.77    0.65
  -9  15  -4    0.50    0.59
   9 -15   4    0.27    0.67
 -10  15  -4    2.52    0.78
  10 -15   4    2.96    0.78
 -11  15  -4    1.84    0.67
  11 -15   4    0.74    0.76
 -12  15  -4    5.89    0.89
  12 -15   4    4.77    0.92
   8  14  -4    4.31    0.92
  -8 -14   4    3.09    0.93
   7  14  -4   -0.56    0.76
  -7 -14   4    1.07    0.84
   6  14  -4    9.57    1.21
  -6 -14   4    8.54    1.14
  -6 -14   4   10.83    1.11
   5  14  -4    1.28    0.63
  -5 -14   4    0.22    0.63
  -5 -14   4    0.81    0.61
  -4 -14   4   16.15    1.04
  -4 -14   4   15.21    1.08
   3  14  -4    2.57    0.60
  -3 -14   4    2.08    0.57
  -3 -14   4    2.32    0.53
   2  14  -4   32.54    1.38
  -2 -14   4   32.86    1.28
  -2 -14   4   29.83    1.19
   1  14  -4    0.79    0.51
  -1 -14   4    0.10    0.48
  -1 -14   4    0.74    0.44
   0  14  -4   39.71    1.48
   0 -14   4   38.61    1.37
   0 -14   4   37.91    1.24
  -1  14  -4    0.75    0.48
   1 -14   4    0.48    0.45
   1 -14   4    0.70    0.41
  -2  14  -4   47.17    1.59
   2 -14   4   45.09    1.46
  -3  14  -4    0.02    0.37
  -3  14  -4    0.47    0.50
   3 -14   4   -0.13    0.41
  -4  14  -4   66.35    1.98
  -4  14  -4   63.61    1.74
   4 -14   4   63.79    1.84
  -5  14  -4    0.69    0.50
  -5  14  -4    1.02    0.39
   5 -14   4    0.54    0.45
  -6  14  -4   41.07    1.52
  -6  14  -4   42.97    1.37
   6 -14   4   42.68    1.49
  -7  14  -4   -0.97    0.46
  -7  14  -4    0.49    0.49
   7 -14   4   -0.24    0.49
  -8  14  -4   31.70    1.26
  -8  14  -4   32.00    1.37
   8 -14   4   32.14    1.33
  -9  14  -4    1.19    0.61
  -9  14  -4    1.46    0.55
 -10  14  -4   32.27    1.46
 -10  14  -4   30.88    1.33
  10 -14   4   33.41    1.46
 -11  14  -4    1.60    0.67
  11 -14   4    2.21    0.68
 -12  14  -4   32.97    1.54
  12 -14   4   32.18    1.54
 -13  14  -4    3.10    0.81
  13 -14   4    4.09    0.85
   9  13  -4   10.75    1.38
  -9 -13   4   10.15    1.39
   8  13  -4   15.36    1.30
  -8 -13   4   14.97    1.31
  -8 -13   4   15.54    1.27
   7  13  -4    6.04    0.87
  -7 -13   4    8.79    1.07
  -7 -13   4    8.11    1.07
  -6 -13   4   19.73    1.10
  -6 -13   4   20.40    1.19
   5  13  -4    1.45    0.59
  -5 -13   4    0.25    0.51
  -5 -13   4   -0.41    0.57
   4  13  -4   17.34    1.08
  -4 -13   4   17.57    0.98
  -4 -13   4   16.87    0.98
   3  13  -4    4.02    0.63
  -3 -13   4    4.96    0.72
  -3 -13   4    5.28    0.74
   2  13  -4    9.05    0.84
  -2 -13   4   10.99    0.76
  -2 -13   4   10.82    0.81
   1  13  -4    3.59    0.54
  -1 -13   4    5.32    0.69
  -1 -13   4    3.74    0.60
   0  13  -4   15.28    0.93
   0 -13   4   15.86    0.78
   0 -13   4   17.78    0.88
  -1  13  -4    1.54    0.46
   1 -13   4    2.04    0.42
   1 -13   4    1.01    0.38
  -2  13  -4    1.33    0.44
  -2  13  -4    1.52    0.35
   2 -13   4    0.87    0.39
  -3  13  -4    0.19    0.40
  -3  13  -4    0.15    0.31
   3 -13   4    0.32    0.37
  -4  13  -4   -0.03    0.40
  -4  13  -4    0.13    0.33
   4 -13   4    0.27    0.37
  -5  13  -4   -0.07    0.34
  -5  13  -4    0.65    0.42
   5 -13   4   -0.28    0.37
  -6  13  -4    0.16    0.39
  -6  13  -4    0.49    0.45
   6 -13   4    0.12    0.41
  -7  13  -4    0.72    0.41
  -7  13  -4    0.64    0.46
   7 -13   4    0.59    0.47
  -8  13  -4    2.73    0.49
  -8  13  -4    2.79    0.53
   8 -13   4    2.26    0.54
  -9  13  -4    0.80    0.54
  -9  13  -4    0.44    0.47
   9 -13   4    0.05    0.53
 -10  13  -4    6.62    0.89
 -10  13  -4    6.27    0.95
  10 -13   4    5.13    0.70
 -11  13  -4    0.39    0.57
 -12  13  -4    3.83    0.73
  12 -13   4    1.74    0.71
 -13  13  -4    1.31    0.74
  13 -13   4   -1.41    0.71
 -14  13  -4   15.09    1.33
  14 -13   4   10.35    1.35
  10  12  -4    1.15    0.85
 -10 -12   4    1.16    0.86
   9  12  -4    1.91    0.79
  -9 -12   4   -0.38    0.84
  -8 -12   4    5.70    0.77
  -8 -12   4    4.71    0.80
   7  12  -4    4.32    0.75
  -7 -12   4    6.79    0.93
  -7 -12   4    5.21    0.76
   6  12  -4   10.51    1.04
  -6 -12   4   11.24    0.92
  -6 -12   4   11.07    0.96
   5  12  -4    7.44    0.85
  -5 -12   4    7.55    0.79
  -5 -12   4    8.01    0.81
   4  12  -4   13.35    0.94
  -4 -12   4   12.81    0.82
  -4 -12   4   12.23    0.84
   3  12  -4   21.67    1.06
  -3 -12   4   21.42    0.92
  -3 -12   4   20.52    0.95
   2  12  -4   21.93    1.01
  -2 -12   4   22.23    0.88
  -2 -12   4   20.62    0.94
   1  12  -4   14.44    0.86
  -1 -12   4   14.12    0.71
  -1 -12   4   13.50    0.77
   0  12  -4   33.59    1.20
   0 -12   4   32.46    1.04
   0 -12   4   32.56    1.12
  -1  12  -4    6.75    0.63
   1 -12   4    7.02    0.61
  -2  12  -4   52.94    1.57
  -2  12  -4   52.03    1.40
   2 -12   4   50.93    1.45
  -3  12  -4   38.06    1.30
  -3  12  -4   36.42    1.13
   3 -12   4   36.60    1.19
  -4  12  -4   55.83    1.50
  -4  12  -4   57.07    1.66
   4 -12   4   55.62    1.58
  -5  12  -4   20.70    0.86
  -5  12  -4   22.76    0.97
   5 -12   4   21.50    0.93
  -6  12  -4   43.28    1.30
  -6  12  -4   46.19    1.43
   6 -12   4   43.48    1.38
  -7  12  -4   10.38    0.79
  -7  12  -4   10.66    0.70
   7 -12   4    9.86    0.79
  -8  12  -4   49.98    1.50
  -8  12  -4   51.62    1.59
   8 -12   4   50.07    1.59
  -9  12  -4    8.44    0.77
  -9  12  -4    6.12    0.81
   9 -12   4    6.02    0.86
 -10  12  -4   32.06    1.26
 -10  12  -4   32.45    1.29
  10 -12   4   31.54    1.36
 -11  12  -4    6.06    0.87
  11 -12   4    5.17    0.71
 -12  12  -4   31.32    1.37
 -13  12  -4    2.56    0.73
  13 -12   4    2.39    0.74
 -14  12  -4   21.56    1.38
  14 -12   4   17.46    1.45
  11  11  -4   17.19    1.54
 -11 -11   4   17.09    1.48
  10  11  -4    0.01    0.73
 -10 -11   4    0.69    0.77
   9  11  -4   24.51    1.37
   8  11  -4    1.10    0.64
  -8 -11   4    0.98    0.59
  -8 -11   4    1.79    0.66
   7  11  -4   30.18    1.35
  -7 -11   4   31.40    1.23
  -7 -11   4   32.36    1.31
   6  11  -4   10.99    0.93
  -6 -11   4   11.67    0.84
  -6 -11   4   12.13    0.87
   5  11  -4   37.88    1.36
  -5 -11   4   36.69    1.20
  -5 -11   4   36.57    1.26
   4  11  -4    8.58    0.75
  -4 -11   4    7.70    0.67
  -4 -11   4    6.33    0.68
   3  11  -4   19.36    0.96
  -3 -11   4   20.08    0.87
  -3 -11   4   20.07    0.86
   2  11  -4   13.28    0.76
  -2 -11   4   12.95    0.71
  -2 -11   4   13.08    0.69
   1  11  -4    4.63    0.58
  -1 -11   4    5.84    0.56
  -1 -11   4    5.68    0.49
   0  11  -4    1.47    0.36
   0 -11   4    1.85    0.32
   0 -11   4    2.34    0.35
  -1  11  -4    5.89    0.57
  -1  11  -4    6.76    0.48
   1 -11   4    6.73    0.52
  -2  11  -4    5.07    0.55
  -2  11  -4    4.71    0.46
   2 -11   4    4.87    0.52
  -3  11  -4    8.58    0.51
  -3  11  -4    7.87    0.62
   3 -11   4    8.49    0.58
  -4  11  -4    2.34    0.32
  -4  11  -4    2.45    0.39
   4 -11   4    3.30    0.52
  -5  11  -4    0.67    0.34
  -5  11  -4    0.61    0.27
   5 -11   4    0.46    0.32
  -6  11  -4   -0.20    0.33
  -6  11  -4    0.37    0.29
   6 -11   4   -0.33    0.32
  -7  11  -4    0.73    0.35
  -7  11  -4    0.41    0.37
   7 -11   4    0.32    0.36
  -8  11  -4    0.32    0.42
  -8  11  -4    1.34    0.37
   8 -11   4    0.56    0.42
  -9  11  -4    1.80    0.49
  -9  11  -4    2.40    0.47
   9 -11   4    1.86    0.52
 -10  11  -4    3.95    0.54
 -10  11  -4    4.17    0.56
  10 -11   4    4.62    0.64
 -11  11  -4    4.67    0.77
  11 -11   4    5.64    0.93
  12 -11   4    5.20    0.76
 -13  11  -4    1.91    0.64
 -14  11  -4   10.34    1.14
  14 -11   4   10.70    1.34
 -15  11  -4    2.84    0.89
  15 -11   4    1.73    0.92
 -11 -10   4    4.40    0.87
  10  10  -4    0.48    0.68
 -10 -10   4    0.35    0.72
   9  10  -4    5.26    0.74
  -9 -10   4    6.97    0.94
  -9 -10   4    6.12    0.79
   8  10  -4    0.14    0.54
  -8 -10   4    0.28    0.54
  -8 -10   4    0.63    0.52
   7  10  -4   11.99    0.90
  -7 -10   4   11.54    0.83
  -7 -10   4   11.14    0.90
   6  10  -4   -0.12    0.42
  -6 -10   4    0.17    0.40
  -6 -10   4    0.40    0.41
   5  10  -4   22.53    1.00
  -5 -10   4   22.48    0.96
  -5 -10   4   22.91    0.90
   4  10  -4    0.77    0.36
  -4 -10   4    1.24    0.37
  -4 -10   4    1.18    0.35
   3  10  -4   47.82    1.44
  -3 -10   4   46.45    1.31
  -3 -10   4   46.34    1.30
   2  10  -4    1.29    0.33
  -2 -10   4    1.61    0.34
  -2 -10   4    1.05    0.27
   1  10  -4   58.88    1.62
  -1 -10   4   55.41    1.47
  -1 -10   4   56.07    1.44
   0  10  -4    5.89    0.51
   0 -10   4    4.45    0.46
  -1  10  -4   67.73    1.76
   1 -10   4   65.29    1.65
  -2  10  -4   20.23    0.82
   2 -10   4   19.48    0.76
  -3  10  -4   78.19    1.97
   3 -10   4   76.62    1.88
  -4  10  -4   24.35    0.83
  -4  10  -4   24.07    0.90
   4 -10   4   24.25    0.88
  -5  10  -4   49.56    1.40
  -5  10  -4   47.62    1.31
   5 -10   4   49.13    1.38
  -6  10  -4   16.52    0.77
  -6  10  -4   17.15    0.73
   6 -10   4   16.64    0.79
  -7  10  -4   30.98    1.06
  -7  10  -4   29.53    1.00
   7 -10   4   30.21    1.07
  -8  10  -4    4.29    0.61
  -8  10  -4    6.52    0.60
   8 -10   4    5.35    0.68
  -9  10  -4   68.73    1.88
  -9  10  -4   73.88    1.89
   9 -10   4   70.60    1.93
 -10  10  -4   31.98    1.16
 -10  10  -4   31.30    1.18
  10 -10   4   33.43    1.26
 -11  10  -4   23.29    1.10
  11 -10   4   23.64    1.17
 -12  10  -4   11.76    0.96
  12 -10   4   11.36    1.05
 -13  10  -4   12.32    1.07
  13 -10   4   15.35    1.22
 -14  10  -4   10.76    1.16
  14 -10   4   14.14    1.27
 -15  10  -4    6.98    0.97
  15 -10   4   11.01    1.36
 -12  -9   4    2.42    0.88
  11   9  -4   42.12    1.67
 -11  -9   4   41.29    1.67
 -10  -9   4    2.61    0.70
   9   9  -4   35.83    1.42
  -9  -9   4   36.17    1.46
  -9  -9   4   36.99    1.29
   8   9  -4    0.47    0.46
  -8  -9   4    1.03    0.51
  -8  -9   4    0.69    0.44
   7   9  -4   53.60    1.66
  -7  -9   4   52.56    1.47
  -7  -9   4   54.97    1.63
   6   9  -4    5.98    0.68
  -6  -9   4    8.77    0.66
  -6  -9   4    8.62    0.65
   5   9  -4   25.54    1.00
  -5  -9   4   24.92    0.88
  -5  -9   4   25.16    0.96
   4   9  -4   -0.38    0.29
  -4  -9   4    0.27    0.29
  -4  -9   4    0.05    0.28
   3   9  -4   33.55    1.10
  -3  -9   4   33.30    1.00
  -3  -9   4   31.87    1.00
   2   9  -4    0.94    0.29
   1   9  -4   18.67    0.78
  -1  -9   4   20.24    0.71
   0   9  -4   -0.11    0.20
   0   9  -4   -0.28    0.20
  -1   9  -4   15.26    0.60
  -1   9  -4   15.20    0.64
   1  -9   4   13.81    0.60
  -2   9  -4   -0.02    0.19
   2  -9   4    0.12    0.18
  -3   9  -4   12.19    0.54
   3  -9   4   10.83    0.56
  -4   9  -4    0.55    0.28
   4  -9   4    0.45    0.23
  -5   9  -4    4.38    0.50
  -5   9  -4    4.44    0.41
   5  -9   4    4.86    0.48
  -6   9  -4    0.86    0.26
  -6   9  -4    0.57    0.32
   6  -9   4    0.72    0.31
  -7   9  -4   -0.15    0.32
  -7   9  -4    0.13    0.27
   7  -9   4   -0.55    0.28
  -8   9  -4    0.35    0.30
  -8   9  -4    0.59    0.35
   8  -9   4    0.00    0.31
  -9   9  -4    1.02    0.42
  -9   9  -4    0.72    0.36
   9  -9   4    1.40    0.44
 -10   9  -4   -0.11    0.38
 -10   9  -4    1.17    0.45
  10  -9   4   -0.29    0.40
 -11   9  -4    3.28    0.54
  11  -9   4    3.89    0.57
 -12   9  -4   -0.20    0.48
 -13   9  -4    9.61    0.98
  13  -9   4    8.46    1.03
 -14   9  -4    1.08    0.69
  14  -9   4    0.61    0.80
 -15   9  -4   15.25    1.29
  15  -9   4   13.66    1.35
 -13  -8   4    0.48    0.88
 -12  -8   4    0.40    0.75
  11   8  -4    4.60    0.72
 -11  -8   4    6.55    0.98
  10   8  -4    2.21    0.61
 -10  -8   4    1.99    0.65
   9   8  -4    6.29    0.78
  -9  -8   4    5.71    0.72
  -9  -8   4    5.94    0.70
   8   8  -4    2.34    0.47
  -8  -8   4    2.46    0.43
  -8  -8   4    2.86    0.53
   7   8  -4   24.66    1.02
  -7  -8   4   24.55    1.04
   6   8  -4    8.11    0.67
  -6  -8   4    9.61    0.67
   5   8  -4    8.71    0.62
  -5  -8   4    7.41    0.54
  -5  -8   4    8.89    0.60
   4   8  -4    0.43    0.29
  -4  -8   4    0.63    0.27
   3   8  -4   41.61    1.22
  -3  -8   4   41.78    1.11
   2   8  -4    3.40    0.39
  -2  -8   4    3.39    0.38
  -2  -8   4    4.15    0.38
  -1  -8   4   57.25    1.39
  -1  -8   4   55.47    1.36
   0   8  -4   35.97    1.03
   0   8  -4   34.03    0.94
   0  -8   4   34.38    0.95
  -1   8  -4   67.64    1.57
  -1   8  -4   66.68    1.65
   1  -8   4   65.53    1.57
  -2   8  -4   13.79    0.54
  -2   8  -4   13.75    0.58
   2  -8   4   13.60    0.56
  -3   8  -4   92.21    2.06
  -3   8  -4   92.94    2.16
   3  -8   4   89.42    2.17
  -4   8  -4    0.23    0.17
  -4   8  -4   -0.11    0.21
  -5   8  -4  144.80    3.17
   5  -8   4  139.09    3.10
  -6   8  -4    5.75    0.44
  -6   8  -4    5.36    0.50
   6  -8   4    4.96    0.46
  -7   8  -4   56.34    1.43
  -7   8  -4   51.11    1.42
   7  -8   4   54.23    1.46
  -8   8  -4    0.63    0.30
  -8   8  -4    0.56    0.33
   8  -8   4    0.63    0.33
  -9   8  -4   79.88    2.05
  -9   8  -4   83.06    1.98
   9  -8   4   80.48    2.04
 -10   8  -4    1.48    0.41
 -10   8  -4    0.20    0.39
  10  -8   4    0.74    0.38
 -11   8  -4   38.05    1.33
  11  -8   4   37.87    1.33
 -12   8  -4    1.81    0.56
  12  -8   4    2.11    0.55
  13  -8   4   35.46    1.42
 -14   8  -4    2.68    0.76
  14  -8   4    2.43    0.74
 -15   8  -4   17.90    1.39
  15  -8   4   18.17    1.39
 -13  -7   4   12.03    1.27
  12   7  -4   16.35    1.29
 -12  -7   4   20.83    1.33
  11   7  -4   19.70    1.17
 -11  -7   4   20.64    1.15
  10   7  -4   11.41    0.89
 -10  -7   4   11.77    0.96
   9   7  -4   31.98    1.18
  -9  -7   4   29.32    1.24
   8   7  -4   34.68    1.22
  -8  -7   4   36.68    1.28
  -8  -7   4   36.08    1.10
   7   7  -4   48.93    1.45
  -7  -7   4   48.45    1.45
  -7  -7   4   49.17    1.29
   6   7  -4   22.76    0.88
  -6  -7   4   23.17    0.89
  -6  -7   4   23.02    0.79
   5   7  -4   41.78    1.25
  -5  -7   4   41.83    1.20
  -5  -7   4   41.86    1.11
   4   7  -4    9.39    0.53
  -4  -7   4    9.13    0.49
  -3  -7   4   40.29    1.08
  -3  -7   4   41.01    1.05
   2   7  -4    5.21    0.39
  -2  -7   4    4.64    0.34
  -2  -7   4    5.12    0.37
   1   7  -4   26.93    0.84
  -1  -7   4   27.41    0.79
  -1  -7   4   25.86    0.76
   0   7  -4    0.67    0.18
   0   7  -4    0.88    0.20
   0  -7   4    0.72    0.16
  -1   7  -4   14.96    0.52
  -1   7  -4   15.00    0.57
   1  -7   4   16.09    0.56
  -2   7  -4    0.66    0.19
  -2   7  -4    1.00    0.18
   2  -7   4    0.71    0.18
  -3   7  -4    4.69    0.33
  -3   7  -4    4.66    0.37
   3  -7   4    4.94    0.36
  -4   7  -4    0.49    0.19
  -4   7  -4    0.40    0.21
   4  -7   4    0.59    0.19
  -5   7  -4    7.01    0.42
  -5   7  -4    6.96    0.45
  -6   7  -4   -0.20    0.17
  -6   7  -4    0.10    0.23
   6  -7   4    0.25    0.23
  -7   7  -4   -0.20    0.22
  -7   7  -4   -0.20    0.24
   7  -7   4    0.23    0.24
  -8   7  -4    1.64    0.32
  -8   7  -4    1.33    0.32
   8  -7   4    1.31    0.33
  -9   7  -4    0.59    0.33
  -9   7  -4    0.91    0.34
   9  -7   4    1.33    0.33
 -10   7  -4   -0.10    0.34
  10  -7   4   -0.27    0.34
 -11   7  -4    4.20    0.70
  11  -7   4    5.06    0.71
 -12   7  -4    0.41    0.50
  12  -7   4    0.41    0.48
 -13   7  -4    7.44    0.98
  13  -7   4    6.62    0.93
 -14   7  -4    0.16    0.66
  14  -7   4   -0.41    0.61
 -15   7  -4   10.15    1.23
 -16   7  -4   -1.46    0.86
 -14  -6   4    0.10    0.83
 -13  -6   4    0.33    0.72
  12   6  -4    2.14    0.67
 -12  -6   4    2.35    0.68
  11   6  -4    3.30    0.64
 -11  -6   4    3.75    0.60
  10   6  -4    2.27    0.51
 -10  -6   4    2.34    0.56
 -10  -6   4    2.29    0.51
   9   6  -4    4.45    0.65
  -9  -6   4    4.56    0.65
  -9  -6   4    2.90    0.53
   8   6  -4   12.16    0.73
  -8  -6   4   12.94    0.80
  -8  -6   4   13.48    0.68
   7   6  -4    6.64    0.57
  -7  -6   4    6.22    0.50
  -7  -6   4    5.52    0.59
   6   6  -4   23.28    0.85
  -6  -6   4   22.81    0.84
  -6  -6   4   23.49    0.74
  -5  -6   4   26.13    0.76
  -5  -6   4   25.54    0.90
   4   6  -4   17.63    0.68
  -4  -6   4   18.31    0.60
  -4  -6   4   17.53    0.65
   3   6  -4   56.06    1.41
  -3  -6   4   54.24    1.27
  -3  -6   4   52.95    1.32
   2   6  -4   66.01    1.58
  -2  -6   4   62.70    1.45
  -2  -6   4   64.68    1.50
   1   6  -4   58.04    1.39
  -1  -6   4   53.42    1.28
  -1  -6   4   54.80    1.31
   0   6  -4   84.86    1.91
   0   6  -4   80.52    1.80
   0  -6   4   80.84    1.81
  -1   6  -4   61.76    1.46
  -1   6  -4   59.73    1.39
   1  -6   4   59.94    1.40
  -2   6  -4   35.83    0.93
  -2   6  -4   36.30    0.96
   2  -6   4   36.53    0.95
  -3   6  -4   62.77    1.48
  -3   6  -4   61.24    1.44
   3  -6   4   62.42    1.47
  -4   6  -4   37.62    1.00
  -4   6  -4   37.76    0.99
   4  -6   4   38.42    1.00
  -5   6  -4   94.35    2.13
  -5   6  -4   96.67    2.13
   5  -6   4   94.18    2.12
  -6   6  -4   26.69    0.92
  -6   6  -4   29.26    0.81
   6  -6   4   26.80    0.83
  -7   6  -4  129.92    2.73
  -7   6  -4  122.15    2.78
   7  -6   4  122.74    2.76
  -8   6  -4   20.75    0.69
  -8   6  -4   19.74    0.78
   8  -6   4   19.48    0.78
  -9   6  -4   30.84    1.06
   9  -6   4   31.08    1.03
 -10   6  -4    9.19    0.68
  10  -6   4    8.47    0.68
 -11   6  -4   57.28    1.70
  11  -6   4   58.49    1.65
 -12   6  -4    4.00    0.62
  12  -6   4    5.45    0.77
 -13   6  -4   33.33    1.41
  13  -6   4   34.18    1.31
 -14   6  -4    4.01    0.74
 -15   6  -4   16.83    1.31
  15  -6   4   17.77    1.29
 -16   6  -4    2.01    0.88
 -14  -5   4   30.09    1.58
 -13  -5   4    4.87    0.80
  12   5  -4   50.80    1.66
 -12  -5   4   51.91    1.84
  11   5  -4    4.36    0.59
 -11  -5   4    5.00    0.82
  10   5  -4   43.78    1.41
 -10  -5   4   43.78    1.46
 -10  -5   4   40.46    1.18
   9   5  -4    1.29    0.38
  -9  -5   4    0.92    0.36
  -9  -5   4    1.05    0.43
   8   5  -4   55.37    1.53
  -8  -5   4   56.11    1.35
  -8  -5   4   55.60    1.57
   7   5  -4   25.91    0.90
  -7  -5   4   25.69    0.94
  -7  -5   4   26.45    0.77
   6   5  -4   53.29    1.48
  -6  -5   4   51.80    1.39
  -6  -5   4   55.36    1.26
   5   5  -4   24.96    0.83
  -5  -5   4   24.42    0.70
  -5  -5   4   25.45    0.80
   4   5  -4   49.72    1.28
  -4  -5   4   49.11    1.14
  -4  -5   4   47.07    1.21
   3   5  -4   15.31    0.56
  -3  -5   4   14.63    0.52
  -3  -5   4   15.20    0.49
   2   5  -4   70.29    1.61
  -2  -5   4   69.35    1.54
  -2  -5   4   67.91    1.47
  -2  -5   4   61.42    1.40
   1   5  -4   25.04    0.73
  -1  -5   4   24.74    0.66
  -1  -5   4   24.89    0.69
   0   5  -4   34.23    0.91
   0   5  -4   35.30    0.88
   0  -5   4   34.69    0.86
  -1   5  -4   32.49    0.85
  -1   5  -4   31.11    0.81
   1  -5   4   32.08    0.82
  -2   5  -4    0.11    0.14
  -2   5  -4    0.09    0.12
   2  -5   4    0.18    0.13
  -3   5  -4    3.61    0.28
  -3   5  -4    3.24    0.27
   3  -5   4    3.17    0.26
  -4   5  -4    3.03    0.27
  -4   5  -4    2.85    0.28
   4  -5   4    2.11    0.24
  -5   5  -4    0.62    0.18
  -5   5  -4    0.46    0.17
   5  -5   4    0.60    0.17
  -6   5  -4    0.17    0.18
  -6   5  -4    0.13    0.16
   6  -5   4    0.03    0.15
  -7   5  -4    0.64    0.22
  -8   5  -4    3.83    0.43
   8  -5   4    3.21    0.41
  -9   5  -4    0.25    0.29
   9  -5   4    0.01    0.25
 -10   5  -4    2.77    0.44
  10  -5   4    3.33    0.54
 -11   5  -4    2.59    0.49
  11  -5   4    3.00    0.44
 -12   5  -4    2.52    0.53
  12  -5   4    4.31    0.71
 -13   5  -4    4.90    0.67
  13  -5   4    7.45    0.92
 -14   5  -4    3.84    0.73
  14  -5   4    4.07    0.67
 -15   5  -4    5.81    0.87
  15  -5   4    9.25    1.16
 -16   5  -4    3.23    0.93
 -15  -4   4    0.15    0.84
 -14  -4   4   -0.17    0.73
  13   4  -4    0.10    0.66
 -13  -4   4    0.56    0.65
  12   4  -4    0.40    0.52
 -12  -4   4    0.50    0.56
  11   4  -4    0.11    0.42
 -11  -4   4   -0.09    0.49
  10   4  -4    3.02    0.49
 -10  -4   4    3.45    0.54
 -10  -4   4    4.24    0.55
   9   4  -4    1.41    0.38
  -9  -4   4    1.77    0.45
  -9  -4   4    1.32    0.31
   8   4  -4   15.92    0.71
  -8  -4   4   16.05    0.59
  -8  -4   4   15.08    0.77
   7   4  -4    1.88    0.33
  -7  -4   4    1.81    0.33
  -7  -4   4    2.20    0.35
   6   4  -4   31.91    0.97
  -6  -4   4   32.25    0.81
   5   4  -4    0.19    0.19
  -5  -4   4    0.30    0.16
  -5  -4   4    0.08    0.19
   4   4  -4   92.58    2.11
  -4  -4   4   90.14    2.03
  -4  -4   4   92.59    1.92
   3   4  -4    5.66    0.34
  -3  -4   4    4.69    0.30
  -3  -4   4    5.10    0.26
   2   4  -4  127.96    2.83
  -2  -4   4  133.43    2.74
  -2  -4   4  131.72    2.67
   1   4  -4   27.84    0.72
   1   4  -4   27.71    0.76
  -1  -4   4   28.26    0.69
   0   4  -4   55.78    1.27
   0   4  -4   55.36    1.31
   0  -4   4   57.86    1.25
  -1   4  -4   81.83    1.77
  -1   4  -4   82.81    1.81
   1  -4   4   81.39    1.75
  -2   4  -4  605.24   12.04
  -2   4  -4  629.59   12.42
   2  -4   4  609.45   12.03
  -4   4  -4  122.94    2.60
  -4   4  -4  125.79    2.63
   4  -4   4  122.02    2.62
  -5   4  -4   23.26    0.71
   5  -4   4   23.03    0.69
  -6   4  -4  103.95    2.32
   6  -4   4  105.27    2.32
   7  -4   4   29.35    0.89
  -8   4  -4   67.19    1.71
   8  -4   4   68.73    1.70
  -9   4  -4   33.30    1.08
   9  -4   4   34.31    1.06
 -10   4  -4   60.78    1.68
  10  -4   4   62.17    1.64
 -11   4  -4   27.41    1.09
  11  -4   4   27.35    1.03
 -12   4  -4   25.74    1.13
  12  -4   4   26.83    1.06
 -13   4  -4    5.08    0.83
  13  -4   4    4.52    0.61
 -14   4  -4   16.28    1.13
  14  -4   4   17.53    1.11
 -15   4  -4   14.82    1.26
  15  -4   4   14.69    1.25
 -16   4  -4    6.10    1.02
 -15  -3   4   11.97    1.29
 -14  -3   4   36.69    1.61
  13   3  -4    2.97    0.61
 -13  -3   4    3.68    0.69
  12   3  -4   47.18    1.51
 -12  -3   4   48.21    1.63
  11   3  -4   12.04    0.81
 -11  -3   4   12.85    0.90
  10   3  -4   54.86    1.54
 -10  -3   4   55.77    1.61
   9   3  -4    6.38    0.57
  -9  -3   4    6.04    0.63
   8   3  -4   82.67    2.04
  -8  -3   4   83.27    2.06
   7   3  -4   -0.20    0.23
  -7  -3   4    0.02    0.23
  -7  -3   4    0.16    0.18
   6   3  -4   76.56    1.86
  -6  -3   4   78.43    1.64
  -6  -3   4   79.09    1.85
   5   3  -4    5.76    0.30
   5   3  -4    5.81    0.38
  -5  -3   4    6.64    0.37
  -5  -3   4    6.50    0.28
   4   3  -4  134.76    2.89
  -4  -3   4  127.11    2.78
  -4  -3   4  133.56    2.65
   3   3  -4    0.37    0.14
   3   3  -4    0.33    0.13
  -3  -3   4    0.43    0.13
  -3  -3   4    0.39    0.10
   2   3  -4   53.69    1.25
   2   3  -4   51.91    1.13
  -2  -3   4   53.43    1.21
  -2  -3   4   51.53    1.12
   1   3  -4   -0.07    0.08
   1   3  -4    0.10    0.09
  -1  -3   4   -0.02    0.08
   0   3  -4   19.56    0.53
   0   3  -4   19.13    0.54
   0  -3   4   18.93    0.50
  -1   3  -4    0.17    0.09
  -1   3  -4    0.16    0.09
   1  -3   4    0.06    0.08
  -2   3  -4   51.36    1.14
  -2   3  -4   52.46    1.16
  -2   3  -4   50.44    1.06
   2  -3   4   50.01    1.06
   2  -3   4   47.77    1.14
   2  -3   4   52.71    1.16
  -3   3  -4    7.90    0.33
  -3   3  -4    7.88    0.28
   3  -3   4    8.21    0.34
   3  -3   4    7.12    0.28
  -4   3  -4   -0.03    0.12
   4  -3   4    0.07    0.12
  -5   3  -4   -0.25    0.14
   5  -3   4   -0.04    0.12
  -6   3  -4    0.87    0.20
   6  -3   4    0.68    0.17
   7  -3   4    1.46    0.24
  -8   3  -4    0.40    0.23
  -9   3  -4    0.89    0.29
   9  -3   4    0.77    0.29
 -10   3  -4    6.22    0.59
  10  -3   4    6.15    0.62
 -11   3  -4   -0.28    0.40
  11  -3   4    0.03    0.36
 -12   3  -4    8.34    0.83
  12  -3   4    6.95    0.78
 -13   3  -4   -0.16    0.54
  13  -3   4    0.07    0.49
 -14   3  -4    9.52    1.00
  14  -3   4    8.57    0.98
 -15   3  -4    1.45    0.71
  15  -3   4    0.99    0.71
 -16   3  -4   11.57    1.31
 -15  -2   4    0.27    0.79
 -14  -2   4    0.59    0.69
  13   2  -4    0.09    0.51
 -13  -2   4    0.27    0.56
  12   2  -4    0.16    0.45
 -12  -2   4    0.53    0.48
  11   2  -4    0.93    0.41
 -11  -2   4    1.05    0.47
  10   2  -4    6.27    0.61
 -10  -2   4    6.15    0.65
  -9  -2   4    0.45    0.30
   8   2  -4   13.79    0.66
  -8  -2   4   13.74    0.70
   7   2  -4    0.51    0.25
   6   2  -4   43.10    1.15
  -6  -2   4   43.93    1.15
   5   2  -4   12.15    0.49
  -5  -2   4   12.87    0.49
   4   2  -4   96.64    2.15
  -4  -2   4   96.12    2.09
   3   2  -4   23.16    0.52
   3   2  -4   22.44    0.65
  -3  -2   4   23.43    0.64
  -3  -2   4   22.08    0.51
   2   2  -4   52.21    1.22
   2   2  -4   51.22    1.08
  -2  -2   4   51.91    1.17
  -2  -2   4   52.23    1.08
   1   2  -4    4.22    0.23
   1   2  -4    4.51    0.20
   1   2  -4    4.06    0.20
  -1  -2   4    3.87    0.17
   0   2  -4   96.64    2.03
   0   2  -4   94.63    1.96
   0  -2   4   95.84    1.94
   0  -2   4   91.89    1.93
  -1   2  -4    6.46    0.25
  -1   2  -4    6.12    0.25
   1  -2   4    6.27    0.25
   1  -2   4    5.88    0.20
   1  -2   4    6.41    0.26
  -2   2  -4  197.91    3.95
  -2   2  -4  195.83    3.89
  -2   2  -4  184.95    3.81
  -2   2  -4  204.24    3.90
   2  -2   4  191.42    3.81
   2  -2   4  185.31    3.94
  -3   2  -4    0.38    0.12
  -3   2  -4    0.32    0.11
   3  -2   4    0.27    0.10
  -4   2  -4  224.34    4.51
  -4   2  -4  222.53    4.50
   4  -2   4  220.74    4.45
  -5   2  -4    9.80    0.41
  -5   2  -4    9.88    0.42
  -6   2  -4   82.78    1.88
  -6   2  -4   82.13    1.86
  -7   2  -4    7.22    0.43
  -7   2  -4    7.81    0.45
  -8   2  -4  108.55    2.49
  -9   2  -4   -0.15    0.25
  -9   2  -4   -0.09    0.27
 -10   2  -4   80.88    1.98
 -10   2  -4   79.57    2.05
 -11   2  -4    0.27    0.41
  11  -2   4   -0.50    0.35
 -12   2  -4   37.81    1.39
  12  -2   4   37.31    1.29
 -13   2  -4    0.77    0.58
  13  -2   4    1.26    0.55
 -14   2  -4   36.07    1.55
  14  -2   4   33.82    1.41
 -15   2  -4    0.02    0.73
  15  -2   4   -0.45    0.70
 -16   2  -4   18.58    1.42
 -16  -1   4    6.69    1.04
 -15  -1   4   24.23    1.41
 -14  -1   4   16.37    1.22
  13   1  -4   48.28    1.50
 -13  -1   4   50.70    1.68
  12   1  -4   17.34    0.86
 -12  -1   4   17.28    0.97
  11   1  -4   27.07    1.01
 -11  -1   4   26.42    1.09
 -10  -1   4   39.54    1.28
   9   1  -4   37.80    1.14
  -9  -1   4   35.73    1.14
   8   1  -4   36.24    1.06
  -8  -1   4   35.40    1.08
   7   1  -4   45.73    1.23
  -7  -1   4   48.64    1.27
   6   1  -4    7.26    0.43
  -6  -1   4    7.86    0.43
   5   1  -4   14.99    0.54
  -5  -1   4   14.82    0.53
   4   1  -4   91.86    2.04
  -4  -1   4   90.49    1.97
   3   1  -4   39.25    0.98
  -3  -1   4   40.12    0.94
   2   1  -4   31.24    0.78
  -2  -1   4   31.05    0.74
  -2  -1   4   30.86    0.65
   1   1  -4   24.09    0.63
   1   1  -4   23.84    0.59
  -1  -1   4   24.81    0.55
  -1  -1   4   25.21    0.56
   0   1  -4   32.60    0.74
   0   1  -4   32.69    0.72
   0   1  -4   32.33    0.76
   0  -1   4   32.09    0.72
   0  -1   4   30.12    0.72
   0  -1   4   31.68    0.76
  -1   1  -4   15.09    0.41
  -1   1  -4   14.73    0.40
  -1   1  -4   14.51    0.41
   1  -1   4   15.15    0.40
  -2   1  -4   12.07    0.33
  -2   1  -4   12.86    0.40
  -2   1  -4   12.67    0.38
   2  -1   4   12.38    0.33
   2  -1   4   12.45    0.36
  -3   1  -4    1.86    0.19
  -3   1  -4    1.68    0.20
   3  -1   4    1.50    0.17
  -4   1  -4    6.90    0.34
  -4   1  -4    7.11    0.33
   4  -1   4    6.66    0.31
  -5   1  -4    0.12    0.13
  -5   1  -4    0.09    0.14
   5  -1   4   -0.13    0.13
  -6   1  -4    0.69    0.19
  -6   1  -4    0.59    0.20
  -7   1  -4    0.97    0.22
  -7   1  -4    0.91    0.23
  -8   1  -4    0.74    0.25
  -9   1  -4    0.49    0.24
  -9   1  -4    0.48    0.30
 -10   1  -4    4.18    0.56
 -10   1  -4    3.25    0.52
 -11   1  -4    1.37    0.43
 -11   1  -4    1.82    0.38
 -12   1  -4    5.49    0.76
 -12   1  -4    3.40    0.53
 -13   1  -4    2.96    0.61
  13  -1   4    2.75    0.54
 -14   1  -4   14.80    1.13
  14  -1   4   11.05    1.11
 -15   1  -4   -0.94    0.72
  15  -1   4    1.12    0.74
 -16   1  -4   12.21    1.39
 -16   0   4   -0.53    0.85
 -15   0   4    1.28    0.72
 -14   0   4   -0.14    0.59
 -13   0   4    0.06    0.46
 -13   0   4   -0.10    0.51
 -12   0   4    2.23    0.50
  11   0  -4    1.31    0.34
 -11   0   4    0.45    0.38
 -10   0   4    0.62    0.33
   9   0  -4   12.40    0.67
  -9   0   4   11.52    0.65
   8   0  -4    5.23    0.48
  -8   0   4    4.73    0.45
   7   0  -4   13.38    0.57
  -7   0   4   13.30    0.59
   6   0  -4    9.57    0.46
  -6   0   4    9.76    0.46
   5   0  -4   16.19    0.55
  -5   0   4   16.90    0.56
   4   0  -4   63.23    1.45
  -4   0   4   60.86    1.39
   3   0  -4   43.04    1.03
  -3   0   4   41.66    0.97
   2   0  -4   42.12    1.00
  -2   0   4   42.99    0.95
   1   0  -4  102.11    2.06
   1   0  -4  101.86    2.18
  -1   0   4  104.17    2.09
  -1   0   4  103.13    2.06
  -1   0   4  103.32    2.09
   0   0  -4   22.96    0.57
   0   0  -4   23.75    0.55
   0   0  -4   23.41    0.55
   0   0   4   23.07    0.54
   0   0   4   22.98    0.56
   0   0   4   23.51    0.59
  -1   0  -4   75.23    1.55
  -1   0  -4   72.72    1.54
  -1   0  -4   73.02    1.51
   1   0   4   72.66    1.55
   1   0   4   71.36    1.51
  -2   0  -4   51.55    1.16
  -2   0  -4   51.99    1.13
   2   0   4   51.59    1.14
  -3   0  -4   57.09    1.31
  -3   0  -4   58.81    1.29
   3   0   4   58.94    1.30
  -4   0  -4  142.49    3.01
  -4   0  -4  148.26    3.00
   4   0   4  144.57    3.00
  -5   0  -4   17.90    0.57
  -5   0  -4   16.74    0.56
   5   0   4   18.30    0.59
  -6   0  -4  113.91    2.51
  -6   0  -4  117.78    2.53
  -7   0  -4   37.80    1.05
  -7   0  -4   36.52    1.02
  -8   0  -4   56.20    1.47
  -9   0  -4   10.37    0.65
  -9   0  -4   10.98    0.62
 -10   0  -4   48.69    1.37
 -10   0  -4   48.46    1.46
 -11   0  -4   14.13    0.89
 -11   0  -4   15.66    0.81
 -12   0  -4   45.00    1.40
 -12   0  -4   43.62    1.52
 -13   0  -4    7.28    0.89
 -13   0  -4    7.72    0.89
 -14   0  -4   28.98    1.43
 -15   0  -4    0.26    0.75
 -16   1   4    2.75    0.88
 -15   1   4   43.74    1.76
 -14   1   4    0.86    0.62
 -13   1   4   68.40    1.89
 -13   1   4   69.76    2.05
 -12   1   4    9.87    0.79
 -12   1   4    8.40    0.74
 -11   1   4   61.91    1.63
 -11   1   4   62.45    1.75
  10  -1  -4    1.01    0.36
 -10   1   4    0.95    0.33
   9  -1  -4   84.72    2.01
  -9   1   4   81.74    2.02
   8  -1  -4    6.05    0.47
  -8   1   4    6.55    0.45
   7  -1  -4  115.50    2.56
  -7   1   4  111.77    2.51
   6  -1  -4   12.87    0.51
  -6   1   4   13.00    0.52
   5  -1  -4  105.63    2.34
  -5   1   4  105.22    2.27
   4  -1  -4   10.49    0.41
  -4   1   4   11.21    0.39
   3  -1  -4   48.20    1.13
  -3   1   4   46.87    1.06
   2  -1  -4   65.78    1.39
   2  -1  -4   67.75    1.48
  -2   1   4   66.62    1.34
  -2   1   4   65.54    1.39
   1  -1  -4   14.70    0.38
   1  -1  -4   14.58    0.42
  -1   1   4   14.27    0.37
  -1   1   4   14.65    0.37
   0  -1  -4    5.75    0.19
   0  -1  -4    5.49    0.23
   0   1   4    5.16    0.22
   0   1   4    5.24    0.21
   0   1   4    5.91    0.23
  -1  -1  -4   22.50    0.52
  -1  -1  -4   22.04    0.57
   1   1   4   21.51    0.54
   1   1   4   23.19    0.53
   1   1   4   22.42    0.55
  -2  -1  -4    6.30    0.28
  -2  -1  -4    6.21    0.24
   2   1   4    6.30    0.26
   2   1   4    6.17    0.28
   2   1   4    5.98    0.22
   2   1   4    6.10    0.21
  -3  -1  -4   22.86    0.64
  -3  -1  -4   23.43    0.60
   3   1   4   22.48    0.63
  -4  -1  -4    7.44    0.34
  -4  -1  -4    6.95    0.35
   4   1   4    6.54    0.34
  -5  -1  -4    3.93    0.32
  -5  -1  -4    3.05    0.31
   5   1   4    3.73    0.30
  -6  -1  -4    0.17    0.18
  -6  -1  -4    0.15    0.16
   6   1   4    0.13    0.17
  -7  -1  -4    0.05    0.21
  -7  -1  -4    0.29    0.23
  -8  -1  -4    0.09    0.20
  -8  -1  -4   -0.46    0.25
  -9  -1  -4    0.41    0.29
  -9  -1  -4    0.29    0.31
 -10  -1  -4    3.38    0.57
 -10  -1  -4    3.58    0.48
 -11  -1  -4    0.95    0.44
 -11  -1  -4    0.76    0.40
 -12  -1  -4    3.61    0.51
 -12  -1  -4    4.34    0.64
 -13  -1  -4    1.63    0.59
 -13  -1  -4    0.87    0.56
 -14  -1  -4   10.44    1.04
 -14  -1  -4   10.52    1.10
 -15  -1  -4    4.58    0.88
 -16   2   4   -0.71    0.78
 -15   2   4    0.57    0.75
 -13   2   4    0.27    0.47
 -13   2   4   -0.15    0.49
 -12   2   4    0.17    0.41
 -12   2   4    0.02    0.44
 -11   2   4    4.71    0.62
 -11   2   4    5.63    0.62
 -10   2   4    0.13    0.31
 -10   2   4   -0.03    0.29
  -9   2   4    6.54    0.51
  -9   2   4    6.29    0.53
  -8   2   4   -0.26    0.22
  -7   2   4   13.10    0.55
  -7   2   4   13.85    0.56
  -6   2   4    0.07    0.14
  -5   2   4   21.62    0.63
  -4   2   4    8.71    0.36
  -4   2   4    9.49    0.35
   3  -2  -4  132.36    2.70
  -3   2   4  137.82    2.76
  -3   2   4  140.44    2.90
  -3   2   4  135.69    2.70
   2  -2  -4   26.88    0.62
   2  -2  -4   26.90    0.62
  -2   2   4   26.68    0.61
  -2   2   4   26.70    0.61
  -2   2   4   28.69    0.71
   1  -2  -4   66.70    1.39
  -1   2   4   67.94    1.46
  -1   2   4   63.36    1.38
   0  -2  -4    1.60    0.16
   0   2   4    1.87    0.16
  -1  -2  -4  159.95    3.34
  -1  -2  -4  161.00    3.28
  -1  -2  -4  163.30    3.20
   1   2   4  164.07    3.20
   1   2   4  160.46    3.34
  -2  -2  -4    6.00    0.24
  -2  -2  -4    6.32    0.26
  -2  -2  -4    6.26    0.30
   2   2   4    6.01    0.24
   2   2   4    6.26    0.25
   2   2   4    5.85    0.29
  -3  -2  -4  135.89    2.85
  -3  -2  -4  138.72    2.79
   3   2   4  135.23    2.84
  -4  -2  -4    7.57    0.37
  -4  -2  -4    7.76    0.35
   4   2   4    6.98    0.35
  -5  -2  -4  117.14    2.56
  -5  -2  -4  119.77    2.53
   5   2   4  117.66    2.57
  -6  -2  -4   52.59    1.34
  -6  -2  -4   54.51    1.34
   6   2   4   54.50    1.39
  -7  -2  -4  122.99    2.73
  -8  -2  -4    3.33    0.41
  -8  -2  -4    2.51    0.36
  -9  -2  -4   52.91    1.42
  -9  -2  -4   51.96    1.48
 -10  -2  -4   30.55    1.13
 -10  -2  -4   31.35    1.07
 -11  -2  -4   55.11    1.56
 -11  -2  -4   53.07    1.65
 -12  -2  -4   15.63    0.93
 -12  -2  -4   13.23    0.95
 -13  -2  -4   25.68    1.20
 -14  -2  -4   15.66    1.19
 -14  -2  -4   13.84    1.20
 -15  -2  -4   13.20    1.35
 -16   3   4    7.46    1.27
 -15   3   4   30.47    1.49
 -14   3   4   14.02    1.21
 -13   3   4   44.61    1.54
 -13   3   4   42.76    1.42
 -12   3   4    2.18    0.47
 -12   3   4    2.39    0.47
 -11   3   4   61.17    1.73
 -11   3   4   62.57    1.66
 -10   3   4    8.04    0.60
 -10   3   4    8.28    0.66
  -9   3   4   96.97    2.26
  -9   3   4   93.09    2.23
  -8   3   4    3.53    0.40
  -8   3   4    3.17    0.43
   7  -3  -4   85.88    1.91
  -7   3   4   98.22    2.17
  -7   3   4   95.75    2.11
   6  -3  -4   16.22    0.45
  -6   3   4   15.84    0.56
  -6   3   4   16.51    0.58
   5  -3  -4  151.44    3.03
  -5   3   4  146.89    3.02
  -5   3   4  155.83    3.14
  -5   3   4  153.93    3.27
   4  -3  -4   55.11    1.18
  -4   3   4   57.83    1.19
  -4   3   4   54.14    1.23
  -4   3   4   56.51    1.33
   3  -3  -4  271.77    5.31
   3  -3  -4  254.42    5.31
  -3   3   4  270.84    5.31
  -3   3   4  279.99    5.59
  -3   3   4  274.35    5.33
   2  -3  -4   13.95    0.40
  -2   3   4   14.54    0.46
   1  -3  -4   76.44    1.61
  -1   3   4   75.74    1.68
   0  -3  -4    0.32    0.11
   0   3   4    0.34    0.10
  -1  -3  -4   55.15    1.24
   1   3   4   54.57    1.24
  -2  -3  -4    1.11    0.13
  -2  -3  -4    1.03    0.17
   2   3   4    1.07    0.13
   2   3   4    1.10    0.17
   2   3   4    1.26    0.17
  -3  -3  -4   16.14    0.48
  -3  -3  -4   16.21    0.54
   3   3   4   15.87    0.46
   3   3   4   16.40    0.54
  -4  -3  -4    0.24    0.16
  -4  -3  -4    0.02    0.16
   4   3   4   -0.11    0.12
   4   3   4   -0.10    0.13
  -5  -3  -4    6.63    0.41
  -5  -3  -4    6.49    0.40
   5   3   4    6.70    0.39
  -6  -3  -4    0.35    0.20
  -6  -3  -4   -0.11    0.21
   6   3   4    0.10    0.19
  -7  -3  -4    0.31    0.21
  -7  -3  -4    0.07    0.26
   7   3   4    0.17    0.25
  -8  -3  -4    0.08    0.27
  -8  -3  -4    0.43    0.33
  -9  -3  -4   -0.23    0.34
  -9  -3  -4    0.08    0.31
 -10  -3  -4    0.02    0.32
 -10  -3  -4   -0.51    0.39
 -11  -3  -4    1.74    0.53
 -11  -3  -4    2.67    0.49
 -12  -3  -4    0.62    0.60
 -12  -3  -4    0.47    0.51
 -13  -3  -4    5.86    0.72
 -14  -3  -4    6.70    1.13
 -14  -3  -4    5.22    0.74
 -15  -3  -4    4.39    0.96
 -15   4   4   -0.08    0.69
 -14   4   4    4.29    0.72
 -13   4   4    1.02    0.50
 -13   4   4    1.08    0.54
 -12   4   4    0.62    0.44
 -12   4   4    1.13    0.41
  11  -4  -4    0.57    0.31
 -11   4   4   -0.24    0.35
 -11   4   4    0.66    0.37
  10  -4  -4    0.62    0.27
 -10   4   4    0.28    0.32
   9  -4  -4   10.80    0.48
  -9   4   4   11.00    0.65
  -9   4   4   10.35    0.61
   8  -4  -4    2.41    0.32
  -8   4   4    3.41    0.43
  -8   4   4    2.25    0.32
   7  -4  -4   18.65    0.55
  -7   4   4   19.46    0.68
  -7   4   4   19.64    0.70
   6  -4  -4    1.49    0.22
  -6   4   4    1.34    0.22
  -6   4   4    1.40    0.21
   5  -4  -4    8.22    0.33
  -5   4   4    9.02    0.37
  -5   4   4    8.96    0.41
   4  -4  -4   65.85    1.42
  -4   4   4   65.75    1.42
  -4   4   4   66.43    1.55
   3  -4  -4   82.15    1.70
   3  -4  -4   77.72    1.65
  -3   4   4   80.38    1.65
  -3   4   4   80.40    1.82
   2  -4  -4   13.40    0.42
  -2   4   4   13.33    0.46
   1  -4  -4  104.20    2.17
  -1   4   4  102.63    2.25
   0  -4  -4   26.64    0.71
   0   4   4   28.56    0.74
  -1  -4  -4  130.66    2.77
   1   4   4  134.89    2.83
  -2  -4  -4   58.74    1.36
  -2  -4  -4   60.25    1.24
   2   4   4   59.32    1.34
   2   4   4   57.48    1.35
   2   4   4   54.34    1.23
  -3  -4  -4  119.18    2.62
  -3  -4  -4  124.21    2.53
   3   4   4  122.09    2.63
   3   4   4  125.24    2.63
  -4  -4  -4    1.81    0.28
  -4  -4  -4    1.91    0.23
   4   4   4    1.88    0.28
   4   4   4    1.59    0.26
  -5  -4  -4  135.54    2.84
  -5  -4  -4  132.42    2.89
   5   4   4  128.80    2.90
   5   4   4  136.01    2.85
  -6  -4  -4    0.41    0.25
   6   4   4    0.78    0.23
  -7  -4  -4   39.23    1.15
   7   4   4   40.98    1.21
  -8  -4  -4    4.10    0.53
  -8  -4  -4    5.01    0.54
  -9  -4  -4  107.84    2.57
  -9  -4  -4  106.59    2.54
 -10  -4  -4    4.95    0.74
 -10  -4  -4    6.04    0.71
 -11  -4  -4   42.14    1.38
 -11  -4  -4   40.05    1.44
 -12  -4  -4    0.47    0.60
 -12  -4  -4    1.07    0.55
 -13  -4  -4   30.35    1.46
 -13  -4  -4   32.04    1.40
 -14  -4  -4    0.53    0.80
 -16   5   4   25.44    1.50
 -15   5   4    9.46    1.13
 -14   5   4   39.16    1.55
 -14   5   4   40.35    1.61
 -13   5   4   18.11    1.09
 -13   5   4   19.35    1.04
 -12   5   4   41.02    1.37
 -12   5   4   41.27    1.40
  11  -5  -4   14.18    0.68
 -11   5   4   16.58    0.85
 -11   5   4   16.40    0.86
  10  -5  -4   33.91    0.96
 -10   5   4   36.38    1.14
 -10   5   4   34.71    1.15
   9  -5  -4   38.94    1.01
  -9   5   4   38.56    1.15
   8  -5  -4   52.76    1.24
  -8   5   4   51.81    1.41
  -8   5   4   53.20    1.38
   7  -5  -4   69.85    1.54
  -7   5   4   69.23    1.71
  -7   5   4   69.19    1.63
   6  -5  -4   23.54    0.65
  -6   5   4   24.52    0.78
  -6   5   4   23.54    0.72
   5  -5  -4   39.51    0.96
  -5   5   4   40.29    0.97
  -5   5   4   39.14    1.06
   4  -5  -4   42.14    1.01
  -4   5   4   42.10    1.10
  -4   5   4   43.60    0.97
   3  -5  -4  107.43    2.22
  -3   5   4  102.74    2.33
   2  -5  -4   49.02    1.14
  -2   5   4   49.27    1.21
   1  -5  -4   33.84    0.85
  -1   5   4   33.84    0.90
   0  -5  -4   26.91    0.73
   0   5   4   26.41    0.74
  -1  -5  -4   19.53    0.60
   1   5   4   19.55    0.60
   1   5   4   19.50    0.60
  -2  -5  -4   23.99    0.72
   2   5   4   24.95    0.72
   2   5   4   23.47    0.69
  -3  -5  -4    8.65    0.37
  -3  -5  -4    9.09    0.43
   3   5   4    9.17    0.43
   3   5   4    9.08    0.41
  -4  -5  -4    6.90    0.40
  -4  -5  -4    7.22    0.43
   4   5   4    7.12    0.42
   4   5   4    7.56    0.41
  -5  -5  -4    3.40    0.41
   5   5   4    3.88    0.37
   5   5   4    3.61    0.38
  -6  -5  -4    1.01    0.28
  -6  -5  -4    1.14    0.32
   6   5   4    1.08    0.32
  -7  -5  -4    1.49    0.32
   7   5   4    1.54    0.31
   7   5   4    1.63    0.36
  -8  -5  -4    0.30    0.32
  -8  -5  -4    0.58    0.32
  -9  -5  -4    0.51    0.40
  -9  -5  -4    0.71    0.38
 -10  -5  -4   -0.19    0.49
 -10  -5  -4    0.06    0.44
 -11  -5  -4    1.67    0.52
 -11  -5  -4   -0.13    0.55
 -12  -5  -4    1.48    0.67
 -12  -5  -4    3.02    0.61
 -13  -5  -4    2.46    0.78
 -13  -5  -4    2.60    0.74
 -14  -5  -4   -0.34    0.78
 -14  -5  -4    0.51    0.83
 -16   6   4    1.23    0.82
 -15   6   4   -0.61    0.68
 -14   6   4   -0.32    0.57
 -14   6   4   -0.67    0.62
 -13   6   4    1.20    0.53
 -13   6   4    0.12    0.54
 -12   6   4    0.44    0.45
 -12   6   4    1.29    0.47
  11  -6  -4    5.26    0.59
 -11   6   4    3.37    0.48
 -11   6   4    3.78    0.49
  10  -6  -4    0.43    0.31
 -10   6   4   -0.07    0.34
 -10   6   4    0.47    0.34
   9  -6  -4    0.63    0.29
  -9   6   4    0.48    0.30
  -9   6   4    0.36    0.31
   8  -6  -4    6.39    0.45
  -8   6   4    6.24    0.52
   7  -6  -4   12.02    0.50
  -7   6   4   11.99    0.60
  -7   6   4   12.88    0.58
   6  -6  -4   22.90    0.69
  -6   6   4   25.61    0.73
  -6   6   4   23.13    0.78
   5  -6  -4   15.41    0.54
  -5   6   4   13.87    0.56
  -5   6   4   15.90    0.50
   4  -6  -4   10.58    0.43
  -4   6   4   11.07    0.48
  -4   6   4   10.98    0.37
   3  -6  -4    7.84    0.37
  -3   6   4    7.98    0.41
   2  -6  -4   57.02    1.33
  -2   6   4   57.84    1.42
   1  -6  -4   34.65    0.90
  -1   6   4   34.73    0.95
   0  -6  -4   46.15    1.15
   0   6   4   45.96    1.17
  -1  -6  -4   36.65    0.97
   1   6   4   36.43    0.96
   1   6   4   37.66    0.99
  -2  -6  -4   38.52    1.04
   2   6   4   40.61    1.05
   2   6   4   39.24    1.04
  -3  -6  -4   40.83    0.97
  -3  -6  -4   40.25    1.09
   3   6   4   40.56    1.09
   3   6   4   39.70    1.06
  -4  -6  -4   59.05    1.39
   4   6   4   59.91    1.47
  -5  -6  -4   41.87    1.20
  -5  -6  -4   41.98    1.12
   5   6   4   42.91    1.14
   5   6   4   40.72    1.19
  -6  -6  -4   43.23    1.22
  -6  -6  -4   42.84    1.26
   6   6   4   43.10    1.28
   6   6   4   46.20    1.21
  -7  -6  -4   51.46    1.39
  -7  -6  -4   51.34    1.44
   7   6   4   49.23    1.47
   7   6   4   50.94    1.36
  -8  -6  -4   15.47    0.81
  -8  -6  -4   14.76    0.82
   8   6   4   14.99    0.77
  -9  -6  -4   27.14    1.11
  -9  -6  -4   26.93    1.10
 -10  -6  -4    9.55    0.92
 -10  -6  -4   11.96    0.94
 -11  -6  -4   32.36    1.38
 -11  -6  -4   32.02    1.39
 -12  -6  -4   16.53    1.18
 -12  -6  -4   14.25    1.18
 -13  -6  -4   25.35    1.49
 -13  -6  -4   23.78    1.49
 -16   7   4   29.69    1.57
 -15   7   4    0.92    0.71
 -14   7   4   36.52    1.52
 -14   7   4   38.99    1.53
 -13   7   4    0.30    0.54
 -13   7   4   -0.44    0.52
  12  -7  -4   52.84    1.54
 -12   7   4   56.67    1.69
 -12   7   4   56.02    1.67
  11  -7  -4    9.62    0.70
 -11   7   4    6.54    0.71
 -11   7   4    8.46    0.78
  10  -7  -4   76.34    1.82
 -10   7   4   78.87    2.02
 -10   7   4   76.35    1.95
   9  -7  -4    6.08    0.55
  -9   7   4    6.23    0.60
  -9   7   4    5.50    0.54
   8  -7  -4   49.41    1.27
  -8   7   4   53.01    1.35
  -8   7   4   49.61    1.41
   7  -7  -4    8.86    0.48
  -7   7   4    9.06    0.52
   6  -7  -4   88.43    2.00
  -6   7   4   92.98    1.99
  -6   7   4   89.93    2.18
   5  -7  -4   12.38    0.51
  -5   7   4   11.63    0.44
  -5   7   4   11.27    0.53
   4  -7  -4   38.85    1.00
  -4   7   4   38.14    1.08
   3  -7  -4   20.74    0.66
  -3   7   4   21.31    0.72
   2  -7  -4   46.68    1.15
  -2   7   4   45.12    1.21
   1  -7  -4   32.29    0.89
  -1   7   4   31.74    0.93
   0  -7  -4   25.33    0.77
   0   7   4   25.34    0.79
  -1  -7  -4    4.03    0.32
   1   7   4    3.64    0.34
   1   7   4    3.79    0.33
   2   7   4   12.01    0.53
   2   7   4   12.42    0.54
  -3  -7  -4    5.43    0.42
  -3  -7  -4    5.18    0.36
   3   7   4    5.99    0.45
   3   7   4    6.07    0.43
  -4  -7  -4   11.80    0.60
  -4  -7  -4   12.56    0.55
   4   7   4   12.72    0.60
   4   7   4   12.95    0.60
  -5  -7  -4    2.04    0.33
  -5  -7  -4    2.44    0.36
   5   7   4    1.87    0.32
   5   7   4    1.97    0.35
  -6  -7  -4    6.52    0.58
  -6  -7  -4    8.07    0.64
   6   7   4    8.38    0.60
   6   7   4    8.38    0.61
  -7  -7  -4    0.94    0.35
  -7  -7  -4    0.02    0.35
   7   7   4    0.33    0.37
   7   7   4    0.60    0.38
  -8  -7  -4    0.34    0.41
  -8  -7  -4    0.35    0.44
   8   7   4    0.26    0.41
  -9  -7  -4   -0.13    0.46
  -9  -7  -4   -0.14    0.43
 -10  -7  -4    0.03    0.53
 -10  -7  -4   -0.45    0.49
 -11  -7  -4    0.67    0.67
 -11  -7  -4    0.61    0.62
 -13  -7  -4    1.18    0.90
 -13  -7  -4    3.43    0.79
 -16   8   4    4.53    0.95
 -15   8   4    0.60    0.74
 -14   8   4    0.28    0.67
 -14   8   4    1.21    0.64
 -13   8   4   -0.60    0.54
 -13   8   4    0.99    0.53
  12  -8  -4    0.49    0.40
 -12   8   4   -0.67    0.48
 -12   8   4    0.28    0.43
 -11   8   4   -0.23    0.38
 -11   8   4   -0.30    0.43
  10  -8  -4    3.50    0.45
 -10   8   4    4.07    0.60
 -10   8   4    3.30    0.49
   9  -8  -4    1.13    0.34
  -9   8   4    0.99    0.36
  -9   8   4    1.82    0.35
   8  -8  -4    4.73    0.52
  -8   8   4    4.27    0.55
  -8   8   4    5.12    0.55
   7  -8  -4   -0.07    0.25
  -7   8   4    0.43    0.26
  -7   8   4   -0.14    0.26
   6  -8  -4   21.69    0.77
  -6   8   4   21.79    0.83
  -6   8   4   23.04    0.70
   5  -8  -4    1.97    0.28
  -5   8   4    2.05    0.32
  -5   8   4    1.80    0.27
   4  -8  -4   33.94    0.96
   3  -8  -4    0.04    0.17
  -3   8   4   -0.14    0.16
   2  -8  -4   45.75    1.17
  -2   8   4   44.29    1.23
   1  -8  -4   -0.03    0.17
  -1   8   4    0.21    0.18
   0   8   4   25.65    0.83
  -1  -8  -4   12.51    0.56
   1   8   4   12.29    0.57
   1   8   4   12.45    0.56
  -2  -8  -4   99.31    2.31
   2   8   4   99.47    2.34
   2   8   4  102.08    2.29
  -3  -8  -4   13.91    0.65
   3   8   4   13.78    0.61
   3   8   4   14.76    0.66
  -4  -8  -4   57.39    1.54
  -4  -8  -4   58.38    1.39
   4   8   4   55.95    1.50
   4   8   4   58.69    1.57
  -5  -8  -4    1.42    0.34
  -5  -8  -4    1.74    0.36
   5   8   4    1.72    0.36
  -6  -8  -4   52.63    1.42
  -6  -8  -4   50.25    1.51
   6   8   4   51.13    1.50
  -7  -8  -4    7.24    0.68
  -7  -8  -4    8.68    0.73
   7   8   4    7.72    0.67
   7   8   4    8.21    0.71
  -8  -8  -4   50.21    1.59
  -8  -8  -4   50.49    1.52
   8   8   4   50.52    1.49
  -9  -8  -4   12.40    0.98
  -9  -8  -4   11.01    0.96
 -10  -8  -4   37.31    1.49
 -10  -8  -4   37.77    1.49
 -11  -8  -4   10.51    1.22
 -12  -8  -4   19.85    1.51
 -12  -8  -4   20.59    1.46
 -16   9   4   17.32    1.46
 -15   9   4   12.62    1.28
 -14   9   4   29.54    1.45
 -14   9   4   33.17    1.51
 -13   9   4    6.20    0.95
  12  -9  -4   37.51    1.22
 -12   9   4   36.04    1.37
 -12   9   4   39.12    1.45
  11  -9  -4   15.73    0.78
 -11   9   4   11.61    0.84
 -11   9   4   13.29    0.92
  10  -9  -4   37.46    1.13
 -10   9   4   35.97    1.20
 -10   9   4   38.62    1.33
   9  -9  -4   19.93    0.80
  -9   9   4   19.25    0.93
  -9   9   4   20.44    0.82
   8  -9  -4   63.12    1.66
  -8   9   4   69.83    1.66
  -8   9   4   65.49    1.81
  -7   9   4    1.72    0.31
  -7   9   4    2.03    0.37
  -6   9   4   73.94    1.64
  -6   9   4   69.52    1.86
  -5   9   4    9.46    0.57
  -4   9   4   65.95    1.71
  -3   9   4   11.14    0.57
   2  -9  -4   44.31    1.20
  -2   9   4   43.41    1.26
   1  -9  -4    2.09    0.32
  -1   9   4    1.65    0.27
   0  -9  -4   28.12    0.91
   0   9   4   28.42    0.93
  -1  -9  -4    1.59    0.30
   1   9   4    1.92    0.30
   1   9   4    1.26    0.29
  -2  -9  -4   28.03    0.94
   2   9   4   27.31    0.93
   2   9   4   28.45    0.90
  -3  -9  -4    0.09    0.28
   3   9   4    0.71    0.31
   3   9   4   -0.06    0.26
  -4  -9  -4   13.56    0.67
  -4  -9  -4   13.91    0.74
   4   9   4   14.86    0.70
   4   9   4   13.84    0.71
  -5  -9  -4    0.13    0.35
  -5  -9  -4    0.05    0.38
   5   9   4    0.19    0.32
   5   9   4    0.18    0.37
  -6  -9  -4    5.01    0.71
   6   9   4    4.01    0.62
   6   9   4    4.71    0.64
  -7  -9  -4    0.69    0.47
  -7  -9  -4    0.08    0.41
   7   9   4    0.31    0.42
   7   9   4    1.05    0.50
  -8  -9  -4    0.51    0.55
  -8  -9  -4    1.55    0.52
   8   9   4    0.81    0.50
  -9  -9  -4    0.17    0.57
  -9  -9  -4   -0.25    0.56
 -10  -9  -4    1.45    0.68
 -11  -9  -4   -0.57    0.69
 -11  -9  -4   -1.29    0.78
 -12  -9  -4   -0.56    0.87
 -15  10   4    2.15    0.84
 -14  10   4    0.42    0.75
 -14  10   4    1.08    0.72
 -13  10   4    0.13    0.59
 -13  10   4    1.16    0.66
  12 -10  -4    0.37    0.48
 -12  10   4    0.29    0.50
 -12  10   4    1.08    0.58
  11 -10  -4    0.33    0.41
 -11  10   4    1.56    0.53
 -11  10   4   -0.33    0.44
  10 -10  -4    0.61    0.37
 -10  10   4    0.27    0.43
 -10  10   4    0.90    0.46
   9 -10  -4    1.20    0.36
  -9  10   4   -0.04    0.39
  -9  10   4    0.29    0.34
   8 -10  -4    2.77    0.41
  -8  10   4    2.63    0.44
  -8  10   4    2.52    0.39
   7 -10  -4   -0.47    0.29
  -7  10   4    0.30    0.30
  -7  10   4    0.59    0.30
   6 -10  -4    1.56    0.35
  -6  10   4    1.25    0.28
  -6  10   4    1.67    0.32
   5 -10  -4    5.90    0.52
  -5  10   4    5.73    0.55
   4 -10  -4   22.07    0.84
  -4  10   4   22.40    0.88
   3 -10  -4    5.64    0.52
  -3  10   4    6.09    0.52
   2 -10  -4   31.38    0.99
  -2  10   4   29.88    1.02
   1 -10  -4    6.37    0.53
  -1  10   4    6.46    0.51
   0 -10  -4   27.64    0.95
   0  10   4   28.09    0.99
  -1 -10  -4    5.95    0.54
   1  10   4    5.46    0.51
   1  10   4    5.79    0.46
  -2 -10  -4   35.85    1.15
   2  10   4   35.05    1.15
   2  10   4   36.06    1.09
  -3 -10  -4    4.85    0.58
   3  10   4    5.13    0.55
   3  10   4    3.86    0.54
  -4 -10  -4   68.19    1.82
   4  10   4   65.78    1.81
   4  10   4   65.78    1.76
  -5 -10  -4    3.33    0.47
  -5 -10  -4    3.30    0.50
   5  10   4    3.61    0.63
   5  10   4    3.66    0.54
  -6 -10  -4   49.43    1.52
  -6 -10  -4   40.79    1.36
   6  10   4   47.29    1.51
   6  10   4   45.15    1.45
  -7 -10  -4    0.66    0.49
  -7 -10  -4    0.43    0.48
   7  10   4    2.25    0.61
   7  10   4    0.90    0.50
  -8 -10  -4   44.49    1.51
  -8 -10  -4   44.71    1.61
   8  10   4   45.17    1.55
 -10 -10  -4   58.53    1.99
 -11 -10  -4   -0.48    0.82
 -15  11   4   20.99    1.52
 -14  11   4    8.38    1.35
 -13  11   4   38.42    1.52
 -13  11   4   36.29    1.63
  12 -11  -4   13.08    0.91
 -12  11   4   11.32    0.98
 -12  11   4   10.78    1.14
  11 -11  -4   41.80    1.34
 -11  11   4   41.24    1.56
 -11  11   4   41.36    1.40
  10 -11  -4   19.33    0.93
 -10  11   4   18.32    1.07
 -10  11   4   17.42    0.88
   9 -11  -4   35.92    1.20
  -9  11   4   34.82    1.33
  -9  11   4   34.62    1.11
   8 -11  -4   31.85    1.12
  -8  11   4   32.86    1.05
  -8  11   4   30.70    1.23
   7 -11  -4   68.73    1.78
  -7  11   4   69.96    1.65
  -7  11   4   66.93    1.91
   6 -11  -4   15.13    0.77
  -6  11   4   13.99    0.62
  -6  11   4   13.81    0.79
   5 -11  -4   61.91    1.64
  -5  11   4   61.83    1.75
   4 -11  -4   34.90    1.11
  -4  11   4   34.08    1.17
   3 -11  -4   13.12    0.72
  -3  11   4   13.15    0.71
   2 -11  -4   38.72    1.18
  -2  11   4   37.43    1.22
   1 -11  -4   43.74    1.29
  -1  11   4   40.48    1.31
   0 -11  -4   10.89    0.67
   0  11   4   10.83    0.68
   0  11   4   12.31    0.62
  -1 -11  -4    2.53    0.40
   1  11   4    2.37    0.37
   1  11   4    2.48    0.39
  -2 -11  -4   16.31    0.82
   2  11   4   16.28    0.74
   2  11   4   15.68    0.83
  -3 -11  -4    4.58    0.66
   3  11   4    3.86    0.62
   3  11   4    4.31    0.61
  -4 -11  -4    1.45    0.47
   4  11   4    2.18    0.46
   4  11   4    2.50    0.47
  -5 -11  -4    0.52    0.47
   5  11   4    1.85    0.47
   5  11   4    1.57    0.48
  -6 -11  -4    2.43    0.57
   6  11   4    2.09    0.56
   6  11   4    1.42    0.52
  -7 -11  -4   -0.31    0.55
   7  11   4   -0.56    0.52
   8  11   4    1.66    0.74
  -9 -11  -4   -0.50    0.70
 -10 -11  -4    0.33    0.83
 -15  12   4    1.80    0.90
 -14  12   4   -0.55    0.79
 -13  12   4   -0.75    0.64
 -13  12   4    0.46    0.75
  12 -12  -4    0.80    0.58
 -12  12   4    0.64    0.64
 -12  12   4    0.13    0.57
  11 -12  -4    0.21    0.56
 -11  12   4    0.28    0.57
 -11  12   4    0.17    0.48
  10 -12  -4   -0.48    0.49
 -10  12   4   -0.33    0.41
 -10  12   4    0.20    0.53
   9 -12  -4    2.24    0.50
  -9  12   4    2.24    0.54
  -9  12   4    2.03    0.41
   8 -12  -4    1.05    0.44
  -8  12   4    0.61    0.45
  -8  12   4    0.91    0.41
   7 -12  -4    4.29    0.54
  -7  12   4    4.18    0.72
  -7  12   4    3.60    0.42
   6 -12  -4    0.66    0.37
  -6  12   4    0.65    0.36
   5 -12  -4   13.53    0.82
  -5  12   4   14.70    0.83
   4 -12  -4    3.90    0.59
  -4  12   4    3.96    0.58
   3 -12  -4    3.65    0.57
  -3  12   4    4.23    0.59
   2 -12  -4   20.79    0.92
  -2  12   4   21.42    0.95
   1 -12  -4   35.61    1.19
  -1  12   4   35.94    1.08
  -1  12   4   34.22    1.22
   0 -12  -4    8.84    0.69
   0  12   4    8.90    0.62
   0  12   4    8.90    0.71
  -1 -12  -4   29.05    1.13
   1  12   4   29.68    1.01
   1  12   4   29.03    1.13
  -2 -12  -4   12.10    0.83
   2  12   4   12.96    0.75
   2  12   4   12.16    0.81
  -3 -12  -4   12.83    0.87
   3  12   4   12.65    0.86
   3  12   4   14.75    0.81
  -4 -12  -4    8.89    0.88
   4  12   4    8.21    0.82
   4  12   4    9.32    0.82
  -5 -12  -4   14.51    1.07
   5  12   4   16.01    0.98
   5  12   4   15.83    0.97
  -6 -12  -4   23.00    1.21
   6  12   4   20.75    1.14
   6  12   4   18.65    1.17
  -7 -12  -4   19.11    1.28
   7  12   4   20.51    1.22
  -8 -12  -4   21.68    1.38
  -9 -12  -4    7.47    0.95
 -14  13   4    0.00    0.89
 -14  13   4    0.62    0.78
 -13  13   4   34.39    1.80
 -13  13   4   32.63    1.47
  12 -13  -4   -0.31    0.66
 -12  13   4   -0.11    0.70
 -12  13   4    0.24    0.63
  11 -13  -4   48.10    1.63
 -11  13   4   48.42    1.80
 -11  13   4   47.10    1.53
  10 -13  -4    0.60    0.57
 -10  13   4    0.89    0.47
 -10  13   4    0.65    0.61
   9 -13  -4   52.53    1.64
  -9  13   4   52.18    1.47
  -9  13   4   53.49    1.78
   8 -13  -4    4.18    0.62
  -8  13   4    5.61    0.85
   7 -13  -4   55.81    1.64
  -7  13   4   52.90    1.74
   6 -13  -4    0.01    0.44
  -6  13   4    0.37    0.41
   5 -13  -4   59.61    1.69
  -5  13   4   56.94    1.76
   4 -13  -4    1.81    0.46
  -4  13   4    1.36    0.42
   3 -13  -4   36.52    1.25
  -3  13   4   34.52    1.29
   2 -13  -4    8.09    0.76
  -2  13   4    8.57    0.76
   1 -13  -4   33.64    1.22
  -1  13   4   32.36    1.08
  -1  13   4   32.23    1.22
   0 -13  -4   -0.51    0.41
   0  13   4    0.26    0.37
   0  13   4   -0.10    0.38
  -1 -13  -4   21.42    1.05
   1  13   4   21.70    0.92
   1  13   4   20.10    1.03
  -2 -13  -4    0.91    0.48
   2  13   4    1.06    0.46
   2  13   4    0.45    0.46
  -3 -13  -4    7.32    0.85
   3  13   4    7.35    0.82
   3  13   4    7.49    0.78
  -4 -13  -4    3.41    0.67
   4  13   4    2.74    0.58
   4  13   4    3.46    0.65
   5  13   4    2.75    0.61
   5  13   4    2.03    0.65
  -6 -13  -4    0.02    0.66
   6  13   4    1.35    0.68
   6  13   4   -0.97    0.63
  -7 -13  -4   -0.93    0.73
   7  13   4   -0.11    0.71
  -8 -13  -4    0.34    0.77
 -13  14   4    1.80    0.85
  12 -14  -4    1.23    0.70
 -12  14   4    1.77    0.77
  11 -14  -4    1.28    0.64
 -11  14   4    1.92    0.75
  10 -14  -4    0.06    0.61
 -10  14   4    0.92    0.64
   9 -14  -4    1.01    0.59
  -9  14   4    1.57    0.61
   8 -14  -4    0.96    0.53
  -8  14   4    1.52    0.55
   7 -14  -4    3.96    0.64
  -7  14   4    5.50    0.85
   6 -14  -4   -0.20    0.49
  -6  14   4    1.17    0.47
   5 -14  -4   12.04    0.94
  -5  14   4   12.49    0.94
   4 -14  -4    0.47    0.46
  -4  14   4    0.10    0.43
   3 -14  -4   36.67    1.34
  -3  14   4   36.47    1.40
   2 -14  -4    0.38    0.47
  -2  14   4    0.36    0.39
  -2  14   4    0.28    0.40
   1 -14  -4   11.37    0.90
  -1  14   4   12.32    0.78
  -1  14   4   11.70    0.91
   0 -14  -4   -0.38    0.48
   0  14   4    1.04    0.45
   0  14   4    0.19    0.45
  -1 -14  -4   29.52    1.27
   1  14   4   28.69    1.25
   1  14   4   25.64    1.11
  -2 -14  -4    0.87    0.53
   2  14   4    0.05    0.50
   2  14   4    1.51    0.52
   3  14   4   27.97    1.28
   3  14   4   28.65    1.32
  -4 -14  -4    0.68    0.62
   4  14   4    0.75    0.62
   4  14   4    0.78    0.61
  -5 -14  -4   35.72    1.59
   5  14   4   30.92    1.44
   5  14   4   33.44    1.52
  -6 -14  -4    7.30    1.18
  -7 -14  -4   33.54    1.78
   7  14   4   34.60    1.70
  12 -15  -4    8.27    1.30
 -12  15   4    8.38    1.43
 -11  15   4   35.30    1.73
 -10  15   4   13.84    1.33
   9 -15  -4   26.50    1.35
  -9  15   4   26.76    1.42
   8 -15  -4    8.05    1.06
   7 -15  -4   32.04    1.35
   6 -15  -4    1.29    0.58
  -6  15   4    1.21    0.56
   5 -15  -4   42.85    1.53
  -5  15   4   41.25    1.61
  -4  15   4    3.01    0.58
   3 -15  -4   52.38    1.71
  -3  15   4   49.00    1.48
  -3  15   4   49.68    1.71
   2 -15  -4    1.13    0.53
  -2  15   4   -0.48    0.46
  -2  15   4    0.65    0.51
   1 -15  -4   15.37    1.02
  -1  15   4   14.67    0.90
  -1  15   4   16.39    1.05
   0  15   4    1.26    0.50
   0  15   4   -0.01    0.51
  -1 -15  -4   16.82    1.14
   1  15   4   15.14    1.16
   1  15   4   16.09    1.02
  -2 -15  -4   -1.09    0.56
   2  15   4    1.39    0.60
  -3 -15  -4    8.74    1.08
   3  15   4    8.07    1.03
   3  15   4    6.10    1.03
  -4 -15  -4   -0.94    0.67
   4  15   4    1.30    0.68
   4  15   4   -0.12    0.74
  -5 -15  -4    2.65    0.80
   5  15   4    1.51    0.80
  -6 -15  -4    0.94    0.82
   6  15   4   -0.65    0.83
  11 -16  -4    1.20    0.77
 -11  16   4    0.31    0.88
  10 -16  -4   -0.50    0.78
 -10  16   4   -0.15    0.78
   9 -16  -4    1.58    0.74
  -9  16   4    2.43    0.80
   8 -16  -4    0.47    0.65
  -8  16   4    1.12    0.71
   7 -16  -4    3.62    0.69
  -7  16   4    3.77    0.76
  -6  16   4   -0.01    0.56
   5 -16  -4    2.57    0.63
  -5  16   4    2.98    0.64
   4 -16  -4    9.77    1.03
  -4  16   4   11.52    1.05
   3 -16  -4   16.35    1.18
  -3  16   4   15.47    1.14
   2 -16  -4    2.51    0.62
  -2  16   4    1.38    0.59
   1 -16  -4    9.31    1.10
  -1  16   4   10.12    1.05
   0 -16  -4    0.22    0.64
   0  16   4    0.33    0.63
  -1 -16  -4   13.37    1.21
   1  16   4   15.44    1.19
  -2 -16  -4    3.27    0.75
   2  16   4    3.93    0.76
  -3 -16  -4   23.89    1.48
   3  16   4   23.60    1.42
  -4 -16  -4    6.22    0.98
   4  16   4    5.45    0.93
  10 -17  -4   20.06    1.52
 -10  17   4   23.07    1.70
   9 -17  -4   13.16    1.31
  -9  17   4   11.00    1.42
   8 -17  -4   20.15    1.41
  -8  17   4   17.91    1.41
   7 -17  -4    7.11    1.18
  -7  17   4   11.21    1.24
   6 -17  -4   21.36    1.31
  -6  17   4   21.10    1.36
   5 -17  -4    5.67    0.79
  -5  17   4    4.12    0.77
   4 -17  -4   23.34    1.36
  -4  17   4   24.04    1.41
   3 -17  -4   25.05    1.40
  -3  17   4   25.09    1.44
   2 -17  -4    9.83    1.15
  -2  17   4    7.73    1.14
   1 -17  -4    6.74    0.88
  -1  17   4    6.97    1.07
   0 -17  -4    4.98    0.85
   0  17   4    4.07    0.79
  -1 -17  -4   11.85    1.28
   1  17   4   13.58    1.27
  -2 -17  -4    4.40    0.86
   2  17   4    3.40    0.90
  -3 -17  -4   12.89    1.42
   3  17   4   13.70    1.39
   8 -18  -4   -1.29    0.82
  -8  18   4    1.62    0.86
   7 -18  -4    1.59    0.78
  -7  18   4    0.78    0.80
   6 -18  -4    3.72    0.80
  -6  18   4    3.51    0.85
   5 -18  -4    1.51    0.78
  -5  18   4    0.85    0.75
   4 -18  -4    5.25    0.82
  -4  18   4    4.42    0.85
   3 -18  -4    4.27    0.82
  -3  18   4    3.94    0.85
   2 -18  -4    6.46    0.94
  -2  18   4    5.17    0.88
   1 -18  -4    4.80    0.88
  -1  18   4    3.23    0.85
   0 -18  -4    9.08    1.38
   0  18   4    9.70    1.31
   1  18  -5    8.23    1.30
  -1 -18   5   11.23    1.30
   0  18  -5   16.01    1.41
   0 -18   5   17.67    1.38
  -1  18  -5   10.62    1.28
   1 -18   5   10.43    1.35
  -2  18  -5    6.57    0.96
  -3  18  -5    8.24    1.27
   3 -18   5    9.40    1.24
  -4  18  -5   10.14    1.31
  -5  18  -5   10.79    1.34
   5 -18   5   14.92    1.47
  -6  18  -5   11.03    1.39
  -6  18  -5   13.51    1.24
  -7  18  -5    6.01    1.01
  -7  18  -5    4.30    0.81
   7 -18   5    5.41    0.92
   3  17  -5    7.35    1.05
   2  17  -5    2.23    0.85
  -2 -17   5    2.94    0.75
   1  17  -5    4.77    0.86
  -1 -17   5    4.25    0.82
   0  17  -5    2.66    0.77
   0 -17   5    2.86    0.75
   0 -17   5    4.37    0.69
  -1  17  -5    2.27    0.76
   1 -17   5    1.68    0.70
   1 -17   5    2.77    0.64
  -2  17  -5    0.77    0.72
   2 -17   5    1.14    0.66
   2 -17   5   -0.03    0.60
  -3  17  -5    2.78    0.74
   3 -17   5    3.80    0.77
   3 -17   5    2.74    0.68
  -4  17  -5    1.73    0.73
   4 -17   5    3.63    0.75
  -5  17  -5    0.04    0.67
  -5  17  -5    1.35    0.61
   5 -17   5    0.54    0.65
  -6  17  -5    1.05    0.75
  -6  17  -5   -0.27    0.59
   6 -17   5    1.16    0.73
  -7  17  -5    0.83    0.71
   7 -17   5    2.07    0.73
  -8  17  -5    1.70    0.79
  -8  17  -5    0.54    0.64
   8 -17   5   -0.27    0.77
  -9  17  -5    1.29    0.83
  -9  17  -5   -0.23    0.74
   9 -17   5   -0.07    0.78
   5  16  -5   10.46    1.42
  -5 -16   5    9.73    1.34
   4  16  -5    2.02    0.81
  -4 -16   5    1.62    0.75
   3  16  -5   13.94    1.33
  -3 -16   5   15.89    1.23
  -3 -16   5   13.87    1.22
   2  16  -5    0.69    0.65
  -2 -16   5    0.64    0.68
  -2 -16   5    2.23    0.71
   1  16  -5   20.63    1.34
  -1 -16   5   22.22    1.24
  -1 -16   5   21.06    1.14
   0  16  -5    1.35    0.64
   0 -16   5    1.85    0.64
   0 -16   5    1.62    0.58
  -1  16  -5   25.70    1.34
   1 -16   5   24.90    1.17
   1 -16   5   26.47    1.29
  -2  16  -5    0.53    0.62
   2 -16   5    0.55    0.59
   2 -16   5    0.16    0.54
  -3  16  -5   39.52    1.63
   3 -16   5   41.78    1.56
   3 -16   5   39.42    1.42
  -4  16  -5    6.19    0.85
  -4  16  -5    6.09    0.95
   4 -16   5    6.04    1.01
  -5  16  -5   27.40    1.20
  -5  16  -5   28.22    1.42
   5 -16   5   28.67    1.35
  -6  16  -5    5.02    0.81
  -6  16  -5    4.35    0.66
   6 -16   5    4.45    0.73
  -7  16  -5   32.75    1.33
   7 -16   5   32.31    1.49
  -8  16  -5    3.17    0.75
   8 -16   5    2.23    0.70
  -9  16  -5   27.48    1.52
  -9  16  -5   24.51    1.36
   9 -16   5   27.59    1.54
 -10  16  -5    3.85    0.85
 -10  16  -5    5.42    0.89
  10 -16   5    3.94    0.89
 -11  16  -5   17.28    1.40
  11 -16   5   16.62    1.52
   6  15  -5    1.34    0.80
  -6 -15   5    2.34    0.78
  -6 -15   5    2.32    0.90
   5  15  -5   14.75    1.32
  -5 -15   5   13.12    1.27
   4  15  -5    1.64    0.69
  -4 -15   5    0.66    0.69
   3  15  -5   16.27    1.22
  -3 -15   5   16.32    1.15
  -3 -15   5   16.78    1.08
   2  15  -5    1.58    0.64
  -2 -15   5    0.67    0.58
  -2 -15   5    0.90    0.59
   1  15  -5   16.19    1.12
  -1 -15   5   14.55    0.95
  -1 -15   5   15.38    1.10
   0 -15   5    0.67    0.46
   0 -15   5    1.05    0.58
  -1  15  -5    7.35    0.91
   1 -15   5    8.51    0.95
   1 -15   5    6.79    0.80
  -2  15  -5    0.05    0.55
   2 -15   5    1.42    0.52
   2 -15   5   -0.53    0.46
  -3  15  -5    4.24    0.72
   3 -15   5    5.12    0.81
  -4  15  -5    1.34    0.56
  -4  15  -5    0.20    0.45
   4 -15   5    0.72    0.50
  -5  15  -5    1.17    0.58
  -5  15  -5    0.31    0.47
  -6  15  -5    1.51    0.48
  -6  15  -5    3.23    0.63
  -7  15  -5    0.83    0.62
  -7  15  -5    0.35    0.50
   7 -15   5    1.01    0.58
  -8  15  -5   -0.17    0.55
  -8  15  -5    1.50    0.68
   8 -15   5   -0.11    0.60
  -9  15  -5    1.09    0.71
   9 -15   5    1.36    0.69
 -10  15  -5    0.92    0.76
 -10  15  -5    2.14    0.64
  10 -15   5   -0.45    0.72
 -11  15  -5    3.10    0.79
  11 -15   5    2.99    0.83
 -12  15  -5    0.55    0.74
  12 -15   5    1.04    0.85
   8  14  -5   -0.55    0.83
  -8 -14   5   -0.40    0.86
   7  14  -5    4.84    0.87
  -7 -14   5    3.83    0.88
   6  14  -5    0.92    0.75
  -6 -14   5    2.71    0.73
  -6 -14   5    3.14    0.79
   5  14  -5    4.82    0.78
  -5 -14   5    3.79    0.74
  -5 -14   5    4.18    0.69
   4  14  -5    0.63    0.62
  -4 -14   5    0.29    0.59
  -4 -14   5    1.73    0.59
  -3 -14   5   18.69    1.05
  -3 -14   5   18.31    1.03
   2  14  -5    2.58    0.60
  -2 -14   5    2.17    0.51
  -2 -14   5    2.50    0.56
   1  14  -5   22.48    1.15
  -1 -14   5   24.21    1.08
  -1 -14   5   21.46    1.01
   0  14  -5    2.60    0.58
   0 -14   5    3.39    0.55
   0 -14   5    2.37    0.48
  -1  14  -5   30.69    1.29
   1 -14   5   28.38    1.09
   1 -14   5   30.27    1.22
  -2  14  -5    2.11    0.52
   2 -14   5    1.92    0.47
  -3  14  -5   46.00    1.38
  -3  14  -5   44.64    1.58
   3 -14   5   42.97    1.43
  -4  14  -5   -0.71    0.38
  -4  14  -5    0.38    0.49
   4 -14   5    0.42    0.46
  -5  14  -5   36.26    1.39
  -5  14  -5   35.30    1.22
   5 -14   5   35.19    1.32
  -6  14  -5    1.35    0.53
  -6  14  -5    0.88    0.47
   6 -14   5    1.17    0.51
  -7  14  -5   49.40    1.57
  -7  14  -5   50.84    1.73
   7 -14   5   49.49    1.66
  -8  14  -5    0.57    0.51
  -8  14  -5    0.66    0.58
  -9  14  -5   35.99    1.51
  -9  14  -5   34.64    1.37
   9 -14   5   36.28    1.45
 -10  14  -5    0.41    0.66
  10 -14   5    0.56    0.62
 -11  14  -5   28.51    1.37
  11 -14   5   27.84    1.47
 -12  14  -5    1.55    0.77
  12 -14   5    1.20    0.78
 -13  14  -5   31.21    1.65
  13 -14   5   29.52    1.66
   9  13  -5    4.97    0.98
  -9 -13   5    5.11    1.00
   8  13  -5    9.26    1.20
  -8 -13   5   10.86    1.25
   7  13  -5   15.07    1.20
  -7 -13   5   14.59    1.18
   6  13  -5    6.39    0.82
  -6 -13   5    7.07    0.98
  -6 -13   5    7.37    0.97
   5  13  -5   15.38    1.08
  -5 -13   5   15.10    0.98
  -5 -13   5   14.01    1.03
   4  13  -5   12.72    1.00
  -4 -13   5   12.94    0.96
  -4 -13   5   14.33    0.94
   3  13  -5   12.19    0.95
  -3 -13   5    9.37    0.84
  -3 -13   5   11.70    0.83
   2  13  -5   10.09    0.90
  -2 -13   5   11.50    0.75
  -2 -13   5   10.62    0.86
   1  13  -5    8.67    0.83
  -1 -13   5   10.32    0.80
  -1 -13   5    9.55    0.68
   0  13  -5   15.26    0.94
   0 -13   5   15.70    0.90
   0 -13   5   16.47    0.81
  -1  13  -5    9.30    0.82
   1 -13   5   11.17    0.74
   1 -13   5   10.35    0.71
  -2  13  -5    4.04    0.56
   2 -13   5    4.08    0.61
  -3  13  -5    9.52    0.67
  -3  13  -5    9.11    0.80
   3 -13   5    9.37    0.73
  -4  13  -5    0.46    0.37
  -4  13  -5    1.36    0.44
   4 -13   5    0.50    0.39
  -5  13  -5    0.11    0.43
  -5  13  -5   -0.03    0.36
   5 -13   5    0.01    0.39
  -6  13  -5    1.78    0.45
  -6  13  -5    2.06    0.49
   6 -13   5    2.43    0.48
  -7  13  -5   -0.53    0.46
  -7  13  -5    0.25    0.41
   7 -13   5   -0.67    0.42
  -8  13  -5   -0.33    0.50
   8 -13   5    0.00    0.53
  -9  13  -5   -0.01    0.48
  -9  13  -5   -0.12    0.55
 -10  13  -5    2.08    0.61
 -10  13  -5    1.17    0.62
 -11  13  -5    6.13    0.98
  11 -13   5    3.72    0.74
 -12  13  -5    1.23    0.67
  12 -13   5    0.43    0.72
  13 -13   5    2.68    0.84
  10  12  -5    1.23    0.86
 -10 -12   5    1.37    0.92
  -9 -12   5   -1.14    0.74
   8  12  -5    1.92    0.69
  -8 -12   5    2.04    0.70
   7  12  -5    1.94    0.66
  -7 -12   5    1.81    0.63
  -7 -12   5    2.31    0.68
   6  12  -5    3.30    0.67
  -6 -12   5    4.50    0.65
  -6 -12   5    6.12    0.86
   5  12  -5    7.72    0.88
  -5 -12   5    7.50    0.86
  -5 -12   5    7.73    0.78
   4  12  -5   10.63    0.90
  -4 -12   5   11.44    0.81
  -4 -12   5   11.94    0.80
   3  12  -5    3.14    0.54
  -3 -12   5    3.90    0.66
  -3 -12   5    3.50    0.50
   2  12  -5   11.99    0.85
  -2 -12   5   13.35    0.77
  -2 -12   5   11.80    0.72
   1  12  -5   14.28    0.85
  -1 -12   5   13.64    0.72
  -1 -12   5   13.29    0.78
   0  12  -5   24.99    1.06
   0 -12   5   25.47    0.95
   0 -12   5   24.51    0.92
  -1  12  -5   17.39    0.90
   1 -12   5   16.39    0.77
  -2  12  -5   21.69    0.85
  -2  12  -5   22.22    0.98
   2 -12   5   22.92    0.91
  -3  12  -5   40.32    1.20
  -3  12  -5   39.89    1.32
   3 -12   5   38.52    1.25
  -4  12  -5   30.52    1.03
  -4  12  -5   30.75    1.15
   4 -12   5   29.01    1.07
  -5  12  -5   44.28    1.34
  -5  12  -5   46.61    1.46
   5 -12   5   44.26    1.39
  -6  12  -5   30.95    1.17
  -6  12  -5   29.45    1.07
   6 -12   5   30.19    1.17
  -7  12  -5   26.25    1.03
  -7  12  -5   26.07    1.11
   7 -12   5   25.50    1.12
  -8  12  -5    8.89    0.74
  -8  12  -5    7.49    0.82
   8 -12   5    7.92    0.86
  -9  12  -5   46.56    1.52
  -9  12  -5   47.06    1.55
   9 -12   5   47.92    1.59
 -10  12  -5   13.48    0.93
 -10  12  -5   12.21    1.00
  10 -12   5   12.74    1.04
 -12  12  -5    7.70    0.99
  12 -12   5    5.99    0.85
 -13  12  -5   18.49    1.26
  13 -12   5   16.93    1.40
 -14  12  -5    6.68    0.98
  14 -12   5    6.87    0.99
  11  11  -5    1.64    0.92
 -11 -11   5   -0.04    0.84
  10  11  -5   46.32    1.82
 -10 -11   5   42.47    1.83
  -9 -11   5   -0.43    0.69
   8  11  -5   46.84    1.71
  -8 -11   5   48.13    1.67
  -8 -11   5   45.07    1.53
   7  11  -5    4.00    0.65
  -7 -11   5    4.08    0.61
  -7 -11   5    4.21    0.69
   6  11  -5   38.74    1.46
  -6 -11   5   38.55    1.37
  -6 -11   5   38.24    1.29
   5  11  -5    2.79    0.54
  -5 -11   5    2.80    0.52
  -5 -11   5    3.53    0.51
   4  11  -5   23.60    1.07
  -4 -11   5   24.76    0.99
  -4 -11   5   23.66    0.96
   3  11  -5    4.36    0.66
  -3 -11   5    2.43    0.43
  -3 -11   5    2.91    0.42
   2  11  -5   43.84    1.43
  -2 -11   5   44.03    1.27
  -2 -11   5   43.12    1.28
   1  11  -5   14.01    0.77
  -1 -11   5   13.64    0.70
  -1 -11   5   13.54    0.72
   0  11  -5   14.77    0.78
   0 -11   5   14.68    0.71
   0 -11   5   14.20    0.70
  -1  11  -5    2.50    0.42
  -1  11  -5    3.88    0.45
   1 -11   5    3.76    0.50
  -2  11  -5   19.08    0.75
  -2  11  -5   19.45    0.87
   2 -11   5   19.00    0.80
  -3  11  -5    0.67    0.34
  -3  11  -5    0.97    0.27
   3 -11   5    0.92    0.32
  -4  11  -5    6.56    0.53
  -4  11  -5    5.75    0.60
   4 -11   5    6.22    0.58
  -5  11  -5    2.72    0.43
  -5  11  -5    3.02    0.39
   5 -11   5    2.55    0.40
  -6  11  -5   -0.13    0.33
  -6  11  -5   -0.03    0.28
   6 -11   5   -0.09    0.34
  -7  11  -5    0.09    0.32
  -7  11  -5   -0.30    0.37
   7 -11   5    0.20    0.38
  -8  11  -5   -0.11    0.39
  -8  11  -5    0.50    0.39
   8 -11   5    0.21    0.40
  -9  11  -5    5.53    0.68
  -9  11  -5    4.58    0.73
   9 -11   5    5.78    0.83
 -10  11  -5   -0.06    0.49
 -10  11  -5    0.25    0.47
  10 -11   5    0.90    0.53
 -11  11  -5    1.16    0.53
  11 -11   5    1.23    0.63
 -12  11  -5    1.96    0.64
 -13  11  -5    3.24    0.71
  13 -11   5    4.29    0.80
 -14  11  -5    6.35    0.90
  14 -11   5    8.15    1.30
  11  10  -5    1.81    0.83
 -11 -10   5   -1.26    0.75
  10  10  -5    3.63    0.79
 -10 -10   5    2.22    0.81
   9  10  -5   -0.64    0.59
  -9 -10   5   -1.15    0.62
   8  10  -5    8.48    0.92
  -8 -10   5    8.77    0.94
  -8 -10   5    8.32    0.86
   7  10  -5    0.23    0.50
  -7 -10   5    0.93    0.46
  -7 -10   5    0.55    0.51
   6  10  -5   17.18    0.97
  -6 -10   5   16.26    0.86
  -6 -10   5   18.16    0.94
   5  10  -5    0.34    0.42
  -5 -10   5    0.65    0.40
  -5 -10   5    0.68    0.38
   4  10  -5   18.82    0.90
  -4 -10   5   19.65    0.87
  -4 -10   5   17.60    0.81
   3  10  -5    0.28    0.33
  -3 -10   5    0.45    0.32
  -3 -10   5    0.19    0.31
   2  10  -5   64.36    1.76
  -2 -10   5   63.22    1.61
  -2 -10   5   61.46    1.59
   1  10  -5    0.42    0.30
  -1 -10   5    0.90    0.27
  -1 -10   5    0.55    0.26
   0  10  -5   30.40    1.05
   0 -10   5   30.25    0.95
   0 -10   5   29.30    0.94
  -1  10  -5    4.01    0.50
  -1  10  -5    3.94    0.41
   1 -10   5    3.45    0.46
  -2  10  -5   75.37    1.95
  -2  10  -5   75.77    1.82
   2 -10   5   75.24    1.85
  -3  10  -5    3.05    0.43
  -3  10  -5    4.33    0.49
   3 -10   5    3.68    0.49
  -4  10  -5   68.78    1.79
  -4  10  -5   66.89    1.71
   4 -10   5   68.77    1.75
  -5  10  -5    4.87    0.47
  -5  10  -5    4.21    0.53
   5 -10   5    4.21    0.52
  -6  10  -5   52.25    1.44
  -6  10  -5   54.63    1.50
   6 -10   5   50.97    1.48
  -7  10  -5    1.47    0.39
  -7  10  -5    1.72    0.36
   7 -10   5    1.43    0.39
  -8  10  -5   92.19    2.24
  -8  10  -5   88.52    2.22
   8 -10   5   88.91    2.27
  -9  10  -5   12.60    0.77
  -9  10  -5   10.88    0.77
   9 -10   5   12.15    0.87
 -10  10  -5   39.40    1.35
 -10  10  -5   36.53    1.36
  10 -10   5   40.20    1.42
 -11  10  -5   10.58    0.85
  11 -10   5   10.73    0.96
  12 -10   5   20.42    1.19
 -13  10  -5    5.15    0.76
 -14  10  -5   18.81    1.31
  14 -10   5   21.80    1.40
 -15  10  -5    3.63    0.89
  15 -10   5    6.31    0.99
  12   9  -5   16.79    1.57
 -12  -9   5   19.30    1.48
  11   9  -5   10.74    1.21
 -11  -9   5    9.72    1.18
  10   9  -5   38.11    1.57
   9   9  -5    7.04    0.86
  -9  -9   5    6.72    0.94
   8   9  -5   37.80    1.41
  -8  -9   5   37.86    1.22
  -8  -9   5   37.76    1.39
   7   9  -5    6.11    0.74
  -7  -9   5    6.79    0.67
  -7  -9   5    7.68    0.77
   6   9  -5   48.79    1.52
  -6  -9   5   47.50    1.35
  -6  -9   5   47.58    1.45
   5   9  -5    8.23    0.71
  -5  -9   5    9.33    0.62
  -5  -9   5    9.90    0.67
   4   9  -5   36.34    1.20
  -4  -9   5   35.33    1.12
  -4  -9   5   34.63    1.05
   3   9  -5   10.91    0.68
  -3  -9   5   11.47    0.60
  -3  -9   5   11.40    0.61
   2   9  -5   63.52    1.66
  -2  -9   5   58.11    1.58
  -2  -9   5   62.43    1.55
   1   9  -5   -0.03    0.24
  -1  -9   5    0.03    0.20
  -1  -9   5    0.06    0.21
   0   9  -5   42.55    1.25
   0  -9   5   40.88    1.13
  -1   9  -5   -0.17    0.24
   1  -9   5    0.19    0.22
  -2   9  -5   28.26    0.94
   2  -9   5   28.28    0.90
  -3   9  -5   -0.16    0.19
   3  -9   5    0.09    0.23
  -4   9  -5    7.04    0.47
   4  -9   5    7.28    0.51
  -5   9  -5    0.13    0.29
  -5   9  -5    0.20    0.22
   5  -9   5    0.10    0.28
  -6   9  -5    6.01    0.50
  -6   9  -5    6.61    0.59
   6  -9   5    5.12    0.53
  -7   9  -5    1.01    0.36
  -7   9  -5    0.91    0.29
   7  -9   5    0.84    0.34
  -8   9  -5    1.27    0.36
  -8   9  -5    2.00    0.42
   8  -9   5    1.78    0.38
  -9   9  -5    0.12    0.41
  -9   9  -5   -0.38    0.30
   9  -9   5   -0.36    0.38
 -10   9  -5    0.96    0.46
 -10   9  -5    0.97    0.43
  10  -9   5    0.98    0.46
 -11   9  -5    0.29    0.46
 -12   9  -5    2.12    0.59
  12  -9   5    3.03    0.63
 -13   9  -5   -0.51    0.59
 -14   9  -5    5.35    0.80
  14  -9   5    4.53    0.81
 -15   9  -5    0.96    0.76
  15  -9   5   -0.76    0.78
 -13  -8   5   -0.91    0.89
  12   8  -5   -1.62    0.81
 -12  -8   5   -0.29    0.77
  11   8  -5    0.08    0.67
 -11  -8   5    0.78    0.66
  10   8  -5   -0.32    0.55
 -10  -8   5   -0.79    0.61
   9   8  -5    1.17    0.51
  -9  -8   5   -0.11    0.55
  -9  -8   5   -0.45    0.46
   8   8  -5    5.11    0.72
  -8  -8   5    4.56    0.76
   7   8  -5    7.63    0.71
  -7  -8   5    8.80    0.76
   6   8  -5   17.61    0.85
  -6  -8   5   17.44    0.84
  -6  -8   5   17.76    0.77
   5   8  -5    2.08    0.37
  -5  -8   5    3.16    0.52
  -5  -8   5    2.75    0.37
   4   8  -5   18.91    0.80
  -4  -8   5   18.57    0.76
  -4  -8   5   18.60    0.71
   3   8  -5    4.03    0.47
  -3  -8   5    5.39    0.43
  -3  -8   5    5.17    0.45
   2   8  -5   54.73    1.45
  -2  -8   5   50.81    1.29
   1   8  -5   38.94    1.14
  -1  -8   5   37.84    1.04
  -1  -8   5   40.41    1.08
   0   8  -5   38.78    1.04
   0  -8   5   39.71    1.05
  -1   8  -5   19.06    0.66
  -1   8  -5   19.82    0.72
   1  -8   5   19.16    0.67
  -2   8  -5   85.09    1.95
  -2   8  -5   84.78    2.03
  -3   8  -5    2.93    0.35
  -3   8  -5    3.71    0.39
  -4   8  -5   66.91    1.66
   4  -8   5   65.16    1.63
  -5   8  -5    1.75    0.31
  -5   8  -5    1.83    0.28
   5  -8   5    1.56    0.27
  -6   8  -5   58.05    1.52
  -6   8  -5   61.94    1.54
   6  -8   5   57.71    1.55
  -7   8  -5    7.59    0.55
  -7   8  -5    9.25    0.60
   7  -8   5    8.66    0.60
  -8   8  -5  109.76    2.62
  -8   8  -5  116.80    2.59
   8  -8   5  111.14    2.63
  -9   8  -5    0.74    0.34
  -9   8  -5    1.27    0.39
   9  -8   5    1.93    0.39
 -10   8  -5   30.31    1.14
  10  -8   5   30.72    1.15
 -11   8  -5    0.17    0.43
  11  -8   5    0.84    0.47
 -12   8  -5   44.13    1.54
  12  -8   5   44.61    1.51
 -13   8  -5   -1.04    0.58
  13  -8   5    0.35    0.60
 -14   8  -5   34.98    1.57
 -15   8  -5   -1.00    0.75
  15  -8   5   -0.64    0.79
 -13  -7   5   27.98    1.56
  12   7  -5   11.19    1.24
 -12  -7   5   12.36    1.17
  11   7  -5   44.07    1.66
  10   7  -5   18.16    1.02
 -10  -7   5   16.28    1.10
   9   7  -5   37.87    1.33
  -9  -7   5   35.90    1.16
  -9  -7   5   34.83    1.34
   8   7  -5   28.27    1.09
  -8  -7   5   27.43    1.11
  -8  -7   5   29.07    0.98
   7   7  -5   32.95    1.16
  -7  -7   5   33.30    1.15
  -7  -7   5   32.76    1.00
   6   7  -5   22.01    0.88
  -6  -7   5   21.70    0.78
  -6  -7   5   21.05    0.87
   5   7  -5   25.98    0.94
  -5  -7   5   25.97    0.91
  -5  -7   5   27.31    0.83
   4   7  -5   22.72    0.84
  -4  -7   5   22.71    0.73
  -4  -7   5   23.58    0.82
   3   7  -5   33.64    1.03
  -3  -7   5   34.77    0.94
  -2  -7   5   29.81    0.85
  -2  -7   5   34.07    0.93
   1   7  -5   27.00    0.85
  -1  -7   5   27.64    0.81
  -1  -7   5   27.18    0.79
   0   7  -5   28.12    0.86
   0   7  -5   27.10    0.79
   0  -7   5   27.92    0.80
  -1   7  -5    7.60    0.39
  -1   7  -5    7.56    0.43
   1  -7   5    7.69    0.40
  -2   7  -5   17.31    0.62
  -2   7  -5   16.57    0.59
   2  -7   5   15.60    0.59
  -3   7  -5    0.59    0.21
  -3   7  -5    0.41    0.16
   3  -7   5    0.78    0.20
  -4   7  -5   23.11    0.74
  -4   7  -5   23.28    0.75
  -5   7  -5    7.47    0.48
   5  -7   5    8.62    0.46
  -6   7  -5    1.37    0.27
  -6   7  -5    1.07    0.25
   6  -7   5    1.27    0.27
  -7   7  -5   -0.01    0.21
  -7   7  -5    0.24    0.27
   7  -7   5    0.22    0.26
  -8   7  -5    1.19    0.30
  -8   7  -5    0.78    0.33
   8  -7   5    1.81    0.34
  -9   7  -5    0.02    0.32
   9  -7   5    0.46    0.30
 -10   7  -5    0.99    0.38
  10  -7   5    1.07    0.38
 -11   7  -5    0.57    0.48
  11  -7   5    0.16    0.42
 -12   7  -5    1.29    0.50
  12  -7   5    0.93    0.50
 -13   7  -5   -0.38    0.56
  13  -7   5    0.93    0.59
 -14   7  -5    4.83    0.82
  14  -7   5    4.60    0.74
 -15   7  -5   -0.34    0.78
  15  -7   5    1.25    0.76
 -14  -6   5    0.74    0.85
 -13  -6   5    0.87    0.79
  12   6  -5    0.36    0.64
 -12  -6   5    0.58    0.69
  11   6  -5    1.84    0.63
 -11  -6   5    2.58    0.64
  10   6  -5    2.19    0.51
 -10  -6   5    1.15    0.55
   9   6  -5    6.10    0.69
  -9  -6   5    4.63    0.61
  -9  -6   5    4.01    0.57
   8   6  -5    2.29    0.40
  -8  -6   5    2.57    0.38
  -8  -6   5    2.48    0.45
   7   6  -5    6.34    0.58
  -7  -6   5    6.57    0.61
  -7  -6   5    6.76    0.48
   6   6  -5    4.06    0.48
  -6  -6   5    3.45    0.51
  -6  -6   5    4.23    0.41
   5   6  -5   24.21    0.86
  -5  -6   5   25.27    0.74
  -5  -6   5   24.34    0.84
  -4  -6   5    8.70    0.43
   3   6  -5   23.48    0.79
  -3  -6   5   23.82    0.75
  -3  -6   5   24.06    0.69
   2   6  -5   37.29    1.02
  -2  -6   5   34.55    0.90
  -2  -6   5   35.91    0.96
   1   6  -5   20.99    0.68
  -1  -6   5   19.54    0.61
  -1  -6   5   20.66    0.64
   0   6  -5   60.76    1.48
   0   6  -5   59.26    1.41
   0  -6   5   60.61    1.40
  -1   6  -5   57.79    1.39
  -1   6  -5   61.11    1.46
   1  -6   5   60.71    1.40
  -2   6  -5   23.01    0.70
  -2   6  -5   23.88    0.73
   2  -6   5   23.78    0.71
  -3   6  -5  123.24    2.65
  -3   6  -5  117.57    2.59
   3  -6   5  120.10    2.59
  -4   6  -5   24.44    0.76
  -4   6  -5   26.30    0.76
   4  -6   5   25.94    0.77
  -5   6  -5   29.92    0.88
  -5   6  -5   29.69    0.83
   5  -6   5   29.11    0.86
  -6   6  -5   45.99    1.15
  -6   6  -5   45.10    1.21
   6  -6   5   45.83    1.23
  -7   6  -5   56.83    1.48
  -7   6  -5   56.91    1.36
   7  -6   5   57.12    1.48
  -8   6  -5   70.36    1.79
   8  -6   5   71.41    1.79
  -9   6  -5   17.05    0.78
   9  -6   5   17.32    0.82
 -10   6  -5   57.15    1.66
  10  -6   5   58.69    1.63
 -11   6  -5   19.18    0.98
  11  -6   5   21.43    0.99
 -12   6  -5   27.30    1.22
  12  -6   5   26.75    1.17
  13  -6   5   12.95    1.04
 -14   6  -5   20.82    1.31
  14  -6   5   22.81    1.27
 -15   6  -5    5.02    0.89
 -16   6  -5   24.43    1.57
 -14  -5   5    0.69    0.82
  13   5  -5   33.76    1.53
 -13  -5   5   35.32    1.58
  12   5  -5    1.14    0.58
  11   5  -5   40.67    1.44
 -11  -5   5   41.09    1.49
  10   5  -5    0.74    0.47
 -10  -5   5    0.54    0.50
   9   5  -5   58.01    1.64
  -9  -5   5   55.13    1.38
  -9  -5   5   58.42    1.69
   8   5  -5   10.29    0.65
  -8  -5   5   10.00    0.68
  -8  -5   5    9.74    0.54
   7   5  -5   84.71    2.13
  -7  -5   5   88.29    1.90
  -7  -5   5   88.16    2.14
   6   5  -5    5.13    0.46
  -6  -5   5    5.11    0.48
  -6  -5   5    6.03    0.39
   5   5  -5   80.39    1.96
  -5  -5   5   78.97    1.73
   4   5  -5    0.81    0.23
  -4  -5   5    0.66    0.18
  -4  -5   5    0.62    0.19
   3   5  -5  113.25    2.50
  -3  -5   5  111.18    2.40
  -3  -5   5  103.64    2.27
   2   5  -5   13.75    0.54
  -2  -5   5   14.16    0.51
  -2  -5   5   13.15    0.45
   1   5  -5   96.36    2.18
   1   5  -5   95.45    2.09
  -1  -5   5   98.27    2.06
   0   5  -5   38.69    0.97
   0   5  -5   38.70    1.00
   0  -5   5   38.19    0.94
  -1   5  -5   12.66    0.46
  -1   5  -5   12.03    0.46
   1  -5   5   13.07    0.46
  -2   5  -5   22.62    0.67
  -2   5  -5   24.21    0.69
   2  -5   5   23.36    0.67
  -3   5  -5   24.25    0.69
  -3   5  -5   22.97    0.70
   3  -5   5   23.26    0.69
  -4   5  -5    6.20    0.35
  -4   5  -5    5.66    0.37
   4  -5   5    5.71    0.35
  -5   5  -5    8.40    0.39
  -5   5  -5    8.05    0.43
   5  -5   5    7.50    0.40
  -6   5  -5    1.73    0.29
  -7   5  -5    1.30    0.27
   7  -5   5    1.29    0.27
  -8   5  -5    0.27    0.25
   8  -5   5    0.45    0.26
  -9   5  -5    3.68    0.53
   9  -5   5    3.27    0.51
 -10   5  -5    0.48    0.35
  10  -5   5    0.27    0.34
 -11   5  -5    0.43    0.40
  11  -5   5    0.65    0.38
 -12   5  -5    1.15    0.50
  12  -5   5    0.88    0.44
  13  -5   5    1.65    0.54
 -14   5  -5    3.25    0.77
  14  -5   5    3.28    0.73
 -15   5  -5    4.58    0.85
 -16   5  -5    8.95    1.32
  16  -5   5    6.86    1.00
 -15  -4   5    3.03    0.92
 -14  -4   5   -0.06    0.70
  13   4  -5   -0.03    0.62
 -13  -4   5    0.18    0.64
  12   4  -5    0.69    0.55
 -12  -4   5   -0.03    0.54
  11   4  -5    0.29    0.45
 -11  -4   5    0.35    0.50
  10   4  -5   -0.22    0.40
 -10  -4   5    0.66    0.44
   9   4  -5    5.41    0.65
  -9  -4   5    5.01    0.67
   8   4  -5    0.44    0.30
  -8  -4   5    0.76    0.34
   7   4  -5   16.42    0.70
  -7  -4   5   17.98    0.55
  -7  -4   5   16.47    0.76
   6   4  -5    1.24    0.26
  -6  -4   5    0.85    0.22
  -6  -4   5    1.23    0.20
   5   4  -5   19.26    0.68
  -5  -4   5   18.01    0.52
  -5  -4   5   18.27    0.65
   4   4  -5    0.23    0.18
  -4  -4   5    0.23    0.16
  -4  -4   5    0.26    0.14
   3   4  -5   77.22    1.79
  -3  -4   5   77.60    1.72
  -3  -4   5   72.69    1.60
   2   4  -5    4.56    0.31
  -2  -4   5    4.69    0.30
  -2  -4   5    4.58    0.26
   1   4  -5  151.85    3.23
   1   4  -5  148.48    3.11
  -1  -4   5  150.36    3.05
   0   4  -5   50.25    1.17
   0   4  -5   48.55    1.20
   0  -4   5   51.99    1.15
  -1   4  -5   53.86    1.25
  -1   4  -5   53.12    1.22
   1  -4   5   51.11    1.20
  -2   4  -5   16.69    0.53
  -2   4  -5   16.85    0.52
   2  -4   5   17.48    0.53
  -3   4  -5  208.25    4.38
  -3   4  -5  225.49    4.60
  -3   4  -5  229.93    4.53
   3  -4   5  226.23    4.53
  -4   4  -5    0.75    0.15
  -4   4  -5    0.66    0.17
   4  -4   5    0.53    0.15
  -5   4  -5  147.86    3.15
   5  -4   5  148.48    3.16
  -6   4  -5   27.13    0.82
   6  -4   5   27.28    0.83
  -7   4  -5   99.49    2.29
  -8   4  -5    5.42    0.47
   8  -4   5    4.89    0.47
  -9   4  -5   97.15    2.36
   9  -4   5   99.03    2.33
 -10   4  -5   15.74    0.82
  10  -4   5   16.93    0.82
 -11   4  -5   45.86    1.50
  11  -4   5   48.10    1.45
 -12   4  -5    7.72    0.87
  12  -4   5    9.64    0.80
 -13   4  -5   32.28    1.41
  13  -4   5   33.18    1.31
 -14   4  -5    8.50    1.08
  14  -4   5    8.24    1.03
 -15   4  -5   18.46    1.36
 -16   4  -5    6.52    0.98
 -15  -3   5   25.14    1.53
 -14  -3   5   14.23    1.20
  13   3  -5   25.49    1.22
 -13  -3   5   28.37    1.32
  12   3  -5   18.35    1.02
 -12  -3   5   18.93    1.12
  11   3  -5   36.53    1.28
 -11  -3   5   37.57    1.35
  10   3  -5   12.44    0.75
 -10  -3   5   11.84    0.78
   9   3  -5   63.67    1.72
  -9  -3   5   66.59    1.79
   8   3  -5   28.23    0.98
  -8  -3   5   28.81    1.01
   7   3  -5   75.62    1.86
  -7  -3   5   73.92    1.84
   6   3  -5   15.10    0.62
   5   3  -5   91.41    2.13
  -5  -3   5   92.42    2.08
   4   3  -5    0.06    0.16
   4   3  -5    0.05    0.13
  -4  -3   5    0.37    0.12
  -4  -3   5    0.19    0.16
   3   3  -5  133.50    2.89
   3   3  -5  130.60    2.66
  -3  -3   5  134.19    2.79
  -3  -3   5  129.54    2.65
   2   3  -5   16.69    0.55
  -2  -3   5   16.68    0.45
  -2  -3   5   16.14    0.52
   1   3  -5  128.40    2.71
   1   3  -5  132.66    2.81
  -1  -3   5  131.19    2.65
   0   3  -5    0.17    0.11
   0   3  -5    0.08    0.10
   0  -3   5    0.19    0.09
  -1   3  -5  109.38    2.27
  -1   3  -5  109.37    2.32
   1  -3   5  105.77    2.15
   1  -3   5  106.20    2.24
  -2   3  -5    7.39    0.30
  -2   3  -5    7.25    0.31
   2  -3   5    7.00    0.25
   2  -3   5    7.30    0.33
  -3   3  -5   25.30    0.70
  -3   3  -5   25.91    0.64
   3  -3   5   23.22    0.64
   3  -3   5   26.01    0.71
   3  -3   5   24.52    0.62
  -4   3  -5    7.00    0.36
   4  -3   5    7.39    0.36
  -5   3  -5    3.01    0.29
   5  -3   5    2.86    0.27
  -6   3  -5    2.63    0.32
   6  -3   5    2.35    0.29
  -7   3  -5    3.04    0.36
  -8   3  -5   -0.33    0.26
   8  -3   5    0.05    0.21
  -9   3  -5    0.42    0.31
   9  -3   5   -0.15    0.28
 -10   3  -5    0.63    0.36
  10  -3   5    0.41    0.34
 -11   3  -5    6.29    0.69
  11  -3   5    4.93    0.71
 -12   3  -5    0.99    0.48
  12  -3   5    2.43    0.51
 -13   3  -5    2.85    0.61
  13  -3   5    1.60    0.58
 -14   3  -5    0.39    0.63
  14  -3   5    0.02    0.61
 -15   3  -5    5.32    0.85
 -16   3  -5   -1.71    0.87
 -15  -2   5    0.58    0.81
 -14  -2   5    0.81    0.71
  13   2  -5   -0.86    0.50
  12   2  -5   -0.83    0.45
 -12  -2   5    0.04    0.49
  11   2  -5   -0.42    0.39
 -11  -2   5    0.16    0.42
  10   2  -5    0.67    0.38
 -10  -2   5    0.33    0.33
   9   2  -5    3.83    0.51
  -9  -2   5    4.24    0.58
  -8  -2   5    0.44    0.32
   7   2  -5   11.66    0.60
  -7  -2   5   10.38    0.54
   6   2  -5   22.96    0.77
  -6  -2   5   22.91    0.76
   5   2  -5   10.02    0.46
  -5  -2   5   10.71    0.47
   4   2  -5    0.32    0.15
  -4  -2   5    0.51    0.16
   3   2  -5  109.26    2.41
  -3  -2   5  108.78    2.32
  -3  -2   5  109.99    2.18
   2   2  -5   19.16    0.59
  -2  -2   5   20.58    0.49
  -2  -2   5   20.94    0.58
   1   2  -5   46.38    1.09
   1   2  -5   45.29    1.04
  -1  -2   5   44.32    0.99
  -1  -2   5   46.13    0.99
   0   2  -5   71.49    1.57
   0   2  -5   73.50    1.62
   0  -2   5   74.46    1.55
  -1   2  -5   91.15    1.98
  -1   2  -5   96.54    2.04
   1  -2   5   96.68    1.99
  -2   2  -5    3.92    0.23
  -2   2  -5    4.02    0.24
  -2   2  -5    4.37    0.22
   2  -2   5    3.71    0.21
   2  -2   5    3.72    0.20
  -3   2  -5  172.35    3.46
  -3   2  -5  169.82    3.45
  -3   2  -5  170.16    3.44
   3  -2   5  164.47    3.38
   3  -2   5  163.41    3.44
  -4   2  -5    3.40    0.27
  -4   2  -5    3.45    0.27
   4  -2   5    3.28    0.25
  -5   2  -5   75.10    1.73
  -5   2  -5   77.26    1.74
   5  -2   5   76.05    1.70
  -6   2  -5   23.13    0.73
  -6   2  -5   22.05    0.72
  -8   2  -5    9.14    0.51
  -8   2  -5    9.43    0.55
  -9   2  -5  110.14    2.57
  -9   2  -5  108.05    2.50
 -10   2  -5   -0.25    0.32
 -10   2  -5   -0.29    0.31
 -11   2  -5   47.43    1.50
 -12   2  -5    1.34    0.53
  12  -2   5    0.43    0.47
 -13   2  -5   62.88    1.95
  13  -2   5   62.60    1.88
 -14   2  -5    0.27    0.63
  14  -2   5    0.58    0.63
 -15   2  -5   27.36    1.52
 -16  -1   5   20.68    1.49
 -15  -1   5    9.78    1.23
 -14  -1   5   37.53    1.56
  13   1  -5    8.32    0.85
 -13  -1   5    8.90    0.93
  12   1  -5   46.92    1.44
 -12  -1   5   46.48    1.55
  11   1  -5   18.42    0.88
 -11  -1   5   19.11    0.97
  10   1  -5   72.89    1.89
 -10  -1   5   72.43    1.91
   9   1  -5   19.45    0.83
  -9  -1   5   20.14    0.83
   8   1  -5   71.49    1.80
  -8  -1   5   73.57    1.83
   7   1  -5    9.40    0.52
   6   1  -5  103.84    2.40
  -6  -1   5  107.89    2.36
   5   1  -5   40.21    1.06
  -5  -1   5   39.53    1.03
   4   1  -5   76.12    1.74
  -4  -1   5   72.30    1.65
   3   1  -5   87.00    1.92
  -3  -1   5   82.79    1.82
   2   1  -5   39.84    0.98
  -2  -1   5   39.09    0.92
  -2  -1   5   38.99    0.83
  -2  -1   5   38.30    0.83
   1   1  -5   35.60    0.84
   1   1  -5   37.28    0.80
   1   1  -5   36.62    0.89
  -1  -1   5   34.91    0.80
   0   1  -5   48.78    1.12
   0   1  -5   47.16    1.07
   0   1  -5   49.61    1.06
  -1   1  -5   27.90    0.68
  -1   1  -5   27.80    0.68
  -1   1  -5   26.23    0.66
   1  -1   5   26.59    0.67
  -2   1  -5   19.52    0.50
  -2   1  -5   19.67    0.56
  -2   1  -5   19.46    0.54
   2  -1   5   19.53    0.53
   2  -1   5   19.83    0.50
  -3   1  -5   52.70    1.23
  -3   1  -5   52.63    1.20
   3  -1   5   52.69    1.19
  -4   1  -5    0.58    0.15
  -4   1  -5    0.63    0.16
   4  -1   5    0.75    0.16
  -5   1  -5    5.39    0.34
  -5   1  -5    5.84    0.36
   5  -1   5    6.04    0.35
  -6   1  -5    0.05    0.17
  -6   1  -5    0.06    0.16
  -8   1  -5   -0.05    0.21
  -8   1  -5   -0.09    0.25
  -9   1  -5    0.80    0.29
  -9   1  -5    0.89    0.32
 -10   1  -5    0.50    0.39
 -10   1  -5    0.75    0.33
 -11   1  -5    7.71    0.68
 -11   1  -5    6.89    0.79
 -12   1  -5    1.58    0.49
 -12   1  -5    1.39    0.55
 -13   1  -5    3.51    0.65
 -14   1  -5    0.56    0.70
  14  -1   5    0.28    0.62
 -15   1  -5    1.68    0.81
 -16   0   5    3.80    0.92
 -15   0   5    0.39    0.71
 -14   0   5    1.40    0.63
 -13   0   5    1.24    0.48
 -13   0   5    0.52    0.54
  12   0  -5    0.36    0.41
 -12   0   5   -0.65    0.43
  11   0  -5    0.47    0.34
 -11   0   5   -0.35    0.34
  10   0  -5    2.23    0.38
 -10   0   5    2.24    0.41
  -9   0   5    0.32    0.27
   8   0  -5    9.12    0.57
  -8   0   5    8.27    0.55
   7   0  -5    6.92    0.47
  -7   0   5    6.55    0.43
   6   0  -5   25.29    0.79
  -6   0   5   25.52    0.78
   5   0  -5   19.19    0.64
  -5   0   5   19.36    0.61
   4   0  -5   75.69    1.77
  -4   0   5   78.61    1.70
   3   0  -5    7.11    0.34
  -3   0   5    7.26    0.31
   2   0  -5   53.35    1.10
   2   0  -5   51.82    1.24
  -2   0   5   53.07    1.10
  -2   0   5   53.97    1.17
   1   0  -5   13.45    0.37
   1   0  -5   13.92    0.39
   1   0  -5   13.81    0.43
  -1   0   5   13.48    0.38
   0   0  -5   72.34    1.59
   0   0  -5   74.39    1.53
   0   0  -5   71.86    1.53
  -1   0  -5   35.49    0.85
  -1   0  -5   37.22    0.84
  -1   0  -5   35.87    0.82
   1   0   5   34.23    0.83
  -2   0  -5   85.13    1.83
  -2   0  -5   82.92    1.79
  -2   0  -5   86.64    1.80
   2   0   5   87.74    1.82
   2   0   5   84.68    1.80
  -3   0  -5   93.75    1.94
  -3   0  -5   89.12    1.97
   3   0   5   90.57    1.95
  -4   0  -5   15.32    0.52
  -4   0  -5   15.89    0.52
   4   0   5   15.42    0.52
  -5   0  -5   70.86    1.65
  -5   0  -5   72.67    1.63
   5   0   5   70.57    1.64
  -6   0  -5   61.62    1.48
  -6   0  -5   59.57    1.47
   6   0   5   60.71    1.49
  -8   0  -5   25.90    0.88
  -8   0  -5   26.89    0.90
  -9   0  -5   11.93    0.68
  -9   0  -5   11.84    0.67
 -10   0  -5   15.23    0.82
 -10   0  -5   14.70    0.76
 -11   0  -5   72.13    1.98
 -11   0  -5   70.75    1.88
 -12   0  -5   27.32    1.15
 -12   0  -5   28.34    1.22
 -13   0  -5   27.89    1.21
 -13   0  -5   26.19    1.33
 -14   0  -5    5.08    0.76
 -14   0  -5    5.10    0.82
 -15   0  -5   21.83    1.48
  15   0   5   23.65    1.43
 -16   1   5   22.54    1.52
 -15   1   5    3.25    0.78
 -14   1   5   41.59    1.62
 -13   1   5    0.49    0.52
 -13   1   5    1.93    0.55
 -12   1   5   50.77    1.62
 -12   1   5   52.18    1.52
 -11   1   5    0.22    0.36
  10  -1  -5   97.69    2.33
 -10   1   5   97.02    2.37
  -9   1   5   -0.01    0.27
   8  -1  -5   82.05    1.97
  -8   1   5   80.48    1.94
   7  -1  -5   14.27    0.61
  -7   1   5   14.77    0.61
   6  -1  -5  130.09    2.89
  -6   1   5  130.67    2.81
   5  -1  -5    4.93    0.35
  -5   1   5    5.38    0.32
   4  -1  -5   94.65    2.09
  -4   1   5   90.60    1.98
   3  -1  -5    4.02    0.27
  -3   1   5    4.29    0.22
   2  -1  -5   67.31    1.42
   2  -1  -5   70.86    1.57
  -2   1   5   69.56    1.42
  -2   1   5   69.17    1.46
   1  -1  -5    0.98    0.15
   1  -1  -5    1.20    0.15
  -1   1   5    1.10    0.17
  -1   1   5    1.18    0.15
   0  -1  -5   65.91    1.41
   0  -1  -5   66.59    1.37
   0  -1  -5   64.78    1.44
  -1  -1  -5   11.17    0.38
  -1  -1  -5   10.71    0.32
   1   1   5   10.46    0.35
   1   1   5   10.62    0.33
   1   1   5   10.61    0.33
  -2  -1  -5   47.97    1.07
  -2  -1  -5   47.64    1.13
   2   1   5   49.18    1.08
   2   1   5   47.56    1.07
   2   1   5   49.92    1.14
  -3  -1  -5   13.41    0.44
  -3  -1  -5   13.32    0.47
   3   1   5   14.04    0.48
  -4  -1  -5   32.13    0.82
  -4  -1  -5   32.39    0.88
   4   1   5   31.52    0.86
  -5  -1  -5    4.81    0.35
  -5  -1  -5    4.29    0.34
   5   1   5    4.56    0.34
  -6  -1  -5    3.92    0.35
  -6  -1  -5    3.98    0.39
   6   1   5    5.10    0.38
  -7  -1  -5    0.35    0.20
  -8  -1  -5   -0.09    0.25
  -8  -1  -5    0.35    0.26
  -9  -1  -5    0.24    0.29
  -9  -1  -5    0.19    0.30
 -10  -1  -5    0.04    0.37
 -10  -1  -5    0.42    0.35
 -11  -1  -5    0.50    0.45
 -11  -1  -5   -0.28    0.41
 -12  -1  -5   -0.41    0.43
 -12  -1  -5    0.85    0.52
 -13  -1  -5    5.58    0.91
 -14  -1  -5    2.72    0.65
 -14  -1  -5    0.80    0.73
 -15  -1  -5    2.07    0.85
 -15  -1  -5    2.56    0.89
 -16   2   5    4.60    0.92
 -15   2   5    0.20    0.75
 -14   2   5    0.12    0.59
 -13   2   5    0.43    0.46
 -13   2   5   -0.49    0.50
 -12   2   5    1.62    0.46
 -12   2   5    0.69    0.44
 -11   2   5    0.05    0.36
 -11   2   5   -0.07    0.35
 -10   2   5    0.02    0.31
 -10   2   5    0.63    0.31
  -9   2   5    0.75    0.30
  -9   2   5    0.59    0.30
  -8   2   5    6.24    0.49
   7  -2  -5    0.10    0.20
  -7   2   5    0.10    0.18
   6  -2  -5   20.36    0.69
  -6   2   5   22.18    0.70
   5  -2  -5    3.37    0.29
  -5   2   5    3.73    0.30
   4  -2  -5   64.14    1.52
  -4   2   5   65.66    1.44
   3  -2  -5   11.27    0.32
  -3   2   5   11.37    0.41
  -3   2   5   11.16    0.36
  -3   2   5   10.52    0.31
   2  -2  -5   67.25    1.41
  -2   2   5   64.43    1.40
  -2   2   5   71.17    1.54
  -2   2   5   66.58    1.40
   1  -2  -5    6.38    0.27
  -1   2   5    6.08    0.21
  -1   2   5    6.80    0.29
   0  -2  -5   85.06    1.73
   0  -2  -5   85.58    1.82
   0   2   5   87.00    1.87
  -1  -2  -5    0.83    0.13
  -1  -2  -5    0.62    0.13
   1   2   5    0.61    0.11
   1   2   5    0.51    0.11
  -2  -2  -5  237.79    4.58
  -2  -2  -5  232.29    4.66
  -2  -2  -5  219.44    4.71
   2   2   5  228.78    4.72
   2   2   5  234.66    4.65
  -3  -2  -5    7.84    0.37
  -3  -2  -5    8.17    0.30
  -3  -2  -5    7.79    0.32
   3   2   5    7.77    0.28
   3   2   5    8.05    0.38
  -4  -2  -5   69.82    1.56
  -4  -2  -5   69.30    1.63
   4   2   5   70.51    1.63
  -5  -2  -5   11.27    0.50
  -5  -2  -5   11.23    0.48
   5   2   5   11.91    0.51
  -6  -2  -5  109.37    2.50
  -6  -2  -5  113.75    2.46
   6   2   5  111.38    2.55
  -7  -2  -5   11.26    0.59
   7   2   5   11.55    0.59
  -8  -2  -5   72.05    1.78
  -8  -2  -5   69.20    1.76
  -9  -2  -5   10.95    0.65
  -9  -2  -5    9.38    0.67
 -10  -2  -5   66.36    1.77
 -10  -2  -5   66.25    1.82
 -11  -2  -5    1.86    0.52
 -11  -2  -5    2.30    0.49
 -12  -2  -5   33.61    1.30
 -12  -2  -5   32.76    1.33
 -13  -2  -5   10.26    0.98
 -14  -2  -5   17.91    1.28
 -15  -2  -5    5.94    1.03
 -15  -2  -5    9.31    1.28
 -16   3   5   19.62    1.44
 -15   3   5   27.19    1.47
 -14   3   5   42.36    1.54
 -13   3   5   11.17    0.92
 -13   3   5   10.33    0.90
 -12   3   5   13.91    0.90
 -12   3   5   14.13    0.85
 -11   3   5   24.13    1.00
 -11   3   5   25.21    0.97
 -10   3   5   50.26    1.39
 -10   3   5   48.54    1.41
  -9   3   5   19.53    0.78
  -8   3   5  124.99    2.85
  -7   3   5    8.32    0.50
  -7   3   5    7.21    0.45
  -6   3   5  101.48    2.23
  -6   3   5  102.51    2.33
   5  -3  -5   20.28    0.52
  -5   3   5   21.33    0.53
  -5   3   5   22.29    0.69
  -5   3   5   21.03    0.62
   4  -3  -5  167.52    3.51
  -4   3   5  183.43    3.59
  -4   3   5  179.68    3.52
  -4   3   5  177.14    3.77
   3  -3  -5   21.12    0.55
  -3   3   5   21.86    0.55
  -3   3   5   22.64    0.65
   2  -3  -5  109.68    2.27
  -2   3   5  112.08    2.42
   1  -3  -5    3.53    0.22
  -1   3   5    3.33    0.24
   0  -3  -5  101.25    2.14
   0   3   5  102.14    2.20
  -1  -3  -5    2.53    0.23
   1   3   5    2.80    0.21
  -2  -3  -5   91.37    1.98
  -2  -3  -5   91.33    1.86
   2   3   5   91.57    1.98
   2   3   5   85.21    1.86
   2   3   5   91.93    1.96
  -3  -3  -5    3.92    0.30
  -3  -3  -5    3.34    0.26
   3   3   5    3.48    0.24
   3   3   5    3.42    0.28
  -4  -3  -5   18.36    0.58
  -4  -3  -5   18.62    0.63
   4   3   5   18.66    0.53
   4   3   5   19.28    0.65
  -5  -3  -5    0.43    0.20
  -5  -3  -5    0.44    0.20
   5   3   5    0.43    0.16
  -6  -3  -5   10.74    0.54
  -6  -3  -5    9.30    0.53
   6   3   5   10.19    0.53
  -7  -3  -5    0.10    0.23
   7   3   5   -0.04    0.26
  -8  -3  -5   -0.13    0.28
  -8  -3  -5   -0.03    0.29
  -9  -3  -5   -0.43    0.33
  -9  -3  -5    0.17    0.32
 -10  -3  -5    0.58    0.37
 -10  -3  -5    0.37    0.39
 -11  -3  -5   -0.43    0.42
 -11  -3  -5    0.85    0.51
 -12  -3  -5    0.70    0.52
 -12  -3  -5    0.46    0.56
 -13  -3  -5    0.67    0.64
 -13  -3  -5    0.76    0.63
 -14  -3  -5    4.02    0.83
 -14  -3  -5    0.96    0.68
 -16   4   5    0.79    0.84
 -15   4   5    2.19    0.75
 -14   4   5    5.46    0.77
 -14   4   5    5.71    0.98
 -13   4   5    1.13    0.51
 -13   4   5    0.12    0.51
 -12   4   5    0.57    0.41
 -12   4   5    0.45    0.44
 -11   4   5    0.43    0.38
 -11   4   5    0.27    0.39
 -10   4   5    1.04    0.35
 -10   4   5    1.29    0.37
  -9   4   5    1.36    0.32
  -9   4   5    1.24    0.30
   8  -4  -5    2.23    0.28
  -8   4   5    2.51    0.43
  -8   4   5    2.53    0.31
   7  -4  -5    5.03    0.30
  -7   4   5    4.73    0.40
  -7   4   5    5.10    0.41
   6  -4  -5   11.71    0.39
  -6   4   5   12.29    0.50
  -6   4   5   12.54    0.53
   5  -4  -5    0.88    0.15
  -5   4   5    0.95    0.17
  -5   4   5    0.93    0.19
   4  -4  -5   10.77    0.37
  -4   4   5   11.36    0.46
  -4   4   5   10.82    0.38
   3  -4  -5    0.32    0.12
   3  -4  -5    0.22    0.12
  -3   4   5    0.28    0.10
  -3   4   5    0.28    0.13
   2  -4  -5  107.72    2.27
  -2   4   5  109.84    2.40
   1  -4  -5   34.71    0.86
  -1   4   5   34.70    0.90
   0  -4  -5   98.03    2.10
   0   4   5   98.30    2.16
  -1  -4  -5   26.92    0.75
   1   4   5   27.99    0.75
  -2  -4  -5  116.24    2.54
   2   4   5  119.74    2.56
   2   4   5  119.70    2.55
  -3  -4  -5   22.46    0.70
  -3  -4  -5   22.23    0.60
   3   4   5   21.88    0.69
   3   4   5   21.74    0.63
  -4  -4  -5   95.79    2.18
  -4  -4  -5   98.63    2.07
   4   4   5   96.18    2.18
   4   4   5   94.51    2.10
  -5  -4  -5    8.36    0.47
   5   4   5    8.26    0.41
   5   4   5    8.19    0.46
  -6  -4  -5   29.06    0.94
  -6  -4  -5   30.75    0.93
   6   4   5   29.84    0.98
  -7  -4  -5   28.40    0.97
   7   4   5   28.56    1.00
  -8  -4  -5  138.12    3.05
[truncated: 608,481 more chars]
