# Supplementary material for: Emergence of californium as the second transitional element in the actinide series
Source: Nat Commun. 2015 Apr 16;6:6827. doi: 10.1038/ncomms7827 (PMC4410632; doi:10.1038/ncomms7827)
Supplement: Supplementary Data 2 — CIF file for Cm complex [file ncomms7827-s3.cif]

 
data_test
 
_audit_creation_method            SHELXL-2013
_chemical_name_systematic
;
 ?
;
_chemical_name_common             'Curium(III) 2,6-Pyridinedicarboxylic acid'
_chemical_melting_point           'not measured'
_chemical_formula_moiety          'Cm2(C7H4NO4)6-2.3(H2O)'
_chemical_formula_sum
 'C42 H24 Cm2 N6 O26.60' 
_chemical_formula_weight          1534.27

loop_
 _atom_type_symbol
 _atom_type_description
 _atom_type_scat_dispersion_real
 _atom_type_scat_dispersion_imag
 _atom_type_scat_source
 'C'  'C'   0.0033   0.0016
 'International Tables Vol C Tables 4.2.6.8 and 6.1.1.4'
 'H'  'H'   0.0000   0.0000
 'International Tables Vol C Tables 4.2.6.8 and 6.1.1.4'
 'N'  'N'   0.0061   0.0033
 'International Tables Vol C Tables 4.2.6.8 and 6.1.1.4'
 'O'  'O'   0.0106   0.0060
 'International Tables Vol C Tables 4.2.6.8 and 6.1.1.4'
 'Cm'  'Cm'  -7.3250   4.6980
 'International Tables Vol C Tables 4.2.6.8 and 6.1.1.4'
 
_space_group_crystal_system       triclinic
_space_group_IT_number            2
_space_group_name_H-M_alt         'P -1'
_space_group_name_Hall            '-P 1'
 
_shelx_space_group_comment
;
The symmetry employed for this shelxl refinement is uniquely defined
by the following loop, which should always be used as a source of
symmetry information in preference to the above space-group names.
They are only intended as comments.
;
 
loop_
 _space_group_symop_operation_xyz
 'x, y, z'
 '-x, -y, -z'
 
_cell_length_a                    11.8146(10)
_cell_length_b                    13.3852(12)
_cell_length_c                    15.1717(13)
_cell_angle_alpha                 90.9375(17)
_cell_angle_beta                  95.3161(17)
_cell_angle_gamma                 103.1110(17)
_cell_volume                      2324.9(3)
_cell_formula_units_Z             2
_cell_measurement_temperature     100(2)
_cell_measurement_reflns_used     35899 
_cell_measurement_theta_min       2.123
_cell_measurement_theta_max       27.630 
 
_exptl_crystal_description        'rod' 
_exptl_crystal_colour             'colorless' 
_exptl_crystal_density_meas       'N/A' 
_exptl_crystal_density_method     'not measured'              
_exptl_crystal_density_diffrn     2.192          
_exptl_crystal_F_000              1445
_exptl_transmission_factor_min    ?                                             
_exptl_transmission_factor_max    ?                                             
_exptl_crystal_size_max           0.05 
_exptl_crystal_size_mid           0.03 
_exptl_crystal_size_min           0.01 
_exptl_absorpt_coefficient_mu     3.585
_shelx_estimated_absorpt_T_min    0.25 
_shelx_estimated_absorpt_T_max    0.45 
_exptl_absorpt_correction_type    'multi-scan' 
_exptl_absorpt_correction_T_min   0.236 
_exptl_absorpt_correction_T_max   0.428 
_exptl_absorpt_process_details    'SHELTXPREP' 
 
_exptl_special_details
;
 ?
;
 
_diffrn_ambient_temperature       100(2)
_diffrn_radiation_wavelength      0.71073
_diffrn_radiation_type            MoK\a
_diffrn_source                    'Imus microfocused'                        
_diffrn_measurement_device_type   'BRUKER apex II'
_diffrn_measurement_method        '0.5 wide w/ exposures' 
_diffrn_detector_area_resol_mean  0  
_diffrn_reflns_number             35899
_diffrn_reflns_av_unetI/netI      0.0502
_diffrn_reflns_av_R_equivalents   0.0487
_diffrn_reflns_limit_h_min        -15
_diffrn_reflns_limit_h_max        15
_diffrn_reflns_limit_k_min        -17
_diffrn_reflns_limit_k_max        17
_diffrn_reflns_limit_l_min        -19
_diffrn_reflns_limit_l_max        19
_diffrn_reflns_theta_min          2.123
_diffrn_reflns_theta_max          27.630
_diffrn_reflns_theta_full         25.242
_diffrn_measured_fraction_theta_max   0.996
_diffrn_measured_fraction_theta_full  0.999
_diffrn_reflns_Laue_measured_fraction_max    0.996
_diffrn_reflns_Laue_measured_fraction_full   0.999
_diffrn_reflns_point_group_measured_fraction_max   0.996
_diffrn_reflns_point_group_measured_fraction_full  0.999
_reflns_number_total              10781
_reflns_number_gt                 8486
_reflns_threshold_expression      'I > 2\s(I)'
_reflns_Friedel_coverage          0.000
_reflns_Friedel_fraction_max      .
_reflns_Friedel_fraction_full     .
 
_reflns_special_details
;
 Reflections were merged by SHELXL according to the crystal
 class for the calculation of statistics and refinement.
 
 _reflns_Friedel_fraction is defined as the number of unique
 Friedel pairs measured divided by the number that would be
 possible theoretically, ignoring centric projections and
 systematic absences.
;
 
_computing_data_collection        'smart' 
_computing_cell_refinement        'smart saint'
_computing_data_reduction         'SAINT'
_computing_structure_solution     'SHELXS-2013 (Sheldrick, 2013)'
_computing_structure_refinement   'SHELXL-2013 (Sheldrick, 2013)'
_computing_molecular_graphics     'SHELXP-2013 (Sheldrick, 2013)'
_computing_publication_material   'SHELXCIF-97 (Sheldrick, 1997)'
 
_refine_special_details
;
 ?
;
_refine_ls_structure_factor_coef  Fsqd
_refine_ls_matrix_type            full
_refine_ls_weighting_scheme       calc
_refine_ls_weighting_details
'w=1/[\s^2^(Fo^2^)+(0.0250P)^2^+3.7737P] where P=(Fo^2^+2Fc^2^)/3'
_atom_sites_solution_primary      ?
_atom_sites_solution_secondary    ?
_atom_sites_solution_hydrogens    geom
_refine_ls_hydrogen_treatment     constr
_refine_ls_extinction_method      none
_refine_ls_extinction_coef        .
_refine_ls_number_reflns          10781
_refine_ls_number_parameters      689
_refine_ls_number_restraints      0
_refine_ls_R_factor_all           0.0497
_refine_ls_R_factor_gt            0.0306
_refine_ls_wR_factor_ref          0.0645
_refine_ls_wR_factor_gt           0.0592
_refine_ls_goodness_of_fit_ref    1.018
_refine_ls_restrained_S_all       1.018
_refine_ls_shift/su_max           0.002
_refine_ls_shift/su_mean          0.000
 
loop_
 _atom_site_label
 _atom_site_type_symbol
 _atom_site_fract_x
 _atom_site_fract_y
 _atom_site_fract_z
 _atom_site_U_iso_or_equiv
 _atom_site_adp_type
 _atom_site_occupancy
 _atom_site_site_symmetry_order  
 _atom_site_calc_flag
 _atom_site_refinement_flags_posn
 _atom_site_refinement_flags_adp
 _atom_site_refinement_flags_occupancy
 _atom_site_disorder_assembly
 _atom_site_disorder_group
Cm1 Cm 0.74191(2) 0.70714(2) 0.74118(2) 0.01006(5) Uani 1 1 d . . . . .
Cm2 Cm 0.76587(2) 0.20423(2) 0.69519(2) 0.01036(5) Uani 1 1 d . . . . .
O1 O 0.8718(3) 0.5973(3) 0.6937(2) 0.0182(8) Uani 1 1 d . . . . .
O2 O 0.6396(3) 0.8101(3) 0.6466(2) 0.0161(8) Uani 1 1 d . . . . .
O3 O 0.6132(3) 0.5593(3) 0.6683(2) 0.0155(7) Uani 1 1 d . . . . .
O4 O 0.6980(3) 0.8227(2) 0.8581(2) 0.0121(7) Uani 1 1 d . . . . .
O5 O 0.7231(3) 0.5760(3) 0.8558(2) 0.0157(7) Uani 1 1 d . . . . .
O6 O 0.9073(3) 0.8540(3) 0.7345(2) 0.0161(8) Uani 1 1 d . . . . .
O7 O 0.9090(3) 0.4976(3) 0.5846(3) 0.0276(9) Uani 1 1 d . . . . .
H7A H 0.9120 0.4563 0.6253 0.041 Uiso 1 1 calc R U . . .
O8 O 0.5739(3) 0.8542(3) 0.5129(2) 0.0171(8) Uani 1 1 d . . . . .
O9 O 0.4414(3) 0.4462(3) 0.6470(2) 0.0176(8) Uani 1 1 d . . . . .
O10 O 0.5723(3) 0.8813(3) 0.9328(2) 0.0250(9) Uani 1 1 d . . . . .
H10A H 0.5018 0.8634 0.9423 0.038 Uiso 1 1 calc R U . . .
O11 O 0.7987(3) 0.4884(3) 0.9603(2) 0.0145(7) Uani 1 1 d . . . . .
O12 O 1.0858(3) 0.9460(3) 0.7831(2) 0.0182(8) Uani 1 1 d . . . . .
H12A H 1.0774 0.9765 0.7359 0.027 Uiso 1 1 calc R U . . .
O13 O 0.6393(3) 0.3180(3) 0.6417(2) 0.0166(8) Uani 1 1 d . . . . .
O14 O 0.9035(3) 0.1360(3) 0.6102(2) 0.0168(8) Uani 1 1 d . . . . .
O15 O 0.6288(3) 0.0608(3) 0.6181(2) 0.0161(8) Uani 1 1 d . . . . .
O16 O 0.7368(3) 0.2986(2) 0.8286(2) 0.0128(7) Uani 1 1 d . . . . .
O17 O 0.7713(3) 0.0541(2) 0.7910(2) 0.0152(8) Uani 1 1 d . . . . .
O18 O 0.9247(3) 0.3613(2) 0.6944(2) 0.0141(7) Uani 1 1 d . . . . .
O19 O 0.5461(3) 0.3849(3) 0.5302(2) 0.0185(8) Uani 1 1 d . . . . .
H19A H 0.5120 0.4049 0.5710 0.028 Uiso 1 1 calc R U . . .
O20 O 0.9665(4) 0.1033(3) 0.4806(2) 0.0279(10) Uani 1 1 d . . . . .
O21 O 0.4612(3) -0.0582(3) 0.6036(2) 0.0170(8) Uani 1 1 d . . . . .
O22 O 0.6205(3) 0.3503(2) 0.9180(2) 0.0141(7) Uani 1 1 d . . . . .
H22A H 0.6809 0.3967 0.9319 0.021 Uiso 1 1 calc R U . . .
O23 O 0.8557(3) -0.0229(2) 0.9003(2) 0.0146(7) Uani 1 1 d . . . . .
H23 H 0.7972 -0.0713 0.8870 0.022 Uiso 1 1 calc R U . . .
O24 O 1.0933(3) 0.4634(3) 0.7502(3) 0.0240(9) Uani 1 1 d . . . . .
O1W O 1.0688(3) 1.0405(3) 0.6465(2) 0.0189(8) Uani 1 1 d . . . . .
O2W O 0.6388(3) 1.0966(3) 0.9886(3) 0.0280(9) Uani 1 1 d . . . . .
O3W O 0.4013(6) 0.3880(5) 0.9778(4) 0.0290(16) Uiso 0.6 1 d . . P . .
N1 N 0.7659(4) 0.2483(3) 0.5334(3) 0.0141(9) Uani 1 1 d . . . . .
N2 N 0.7731(3) 0.7040(3) 0.5782(3) 0.0127(9) Uani 1 1 d . . . . .
N3 N 0.5671(3) 0.1520(3) 0.7530(3) 0.0119(8) Uani 1 1 d . . . . .
N4 N 0.5378(3) 0.6659(3) 0.7879(3) 0.0106(8) Uani 1 1 d . . . . .
N5 N 0.9494(3) 0.2160(3) 0.8048(2) 0.0112(8) Uani 1 1 d . . . . .
N6 N 0.9163(3) 0.7190(3) 0.8585(3) 0.0109(8) Uani 1 1 d . . . . .
C1 C 0.6237(4) 0.3399(4) 0.5635(3) 0.0151(11) Uani 1 1 d . . . . .
C2 C 0.7009(5) 0.3109(4) 0.4994(3) 0.0196(12) Uani 1 1 d . . . . .
C3 C 0.7134(6) 0.3495(5) 0.4155(4) 0.0373(17) Uani 1 1 d . . . . .
H3 H 0.6675 0.3949 0.3928 0.045 Uiso 1 1 calc R U . . .
C4 C 0.7937(6) 0.3210(6) 0.3655(4) 0.047(2) Uani 1 1 d . . . . .
H4 H 0.8071 0.3499 0.3096 0.057 Uiso 1 1 calc R U . . .
C5 C 0.8545(6) 0.2499(5) 0.3976(4) 0.0342(16) Uani 1 1 d . . . . .
H5 H 0.9054 0.2250 0.3624 0.041 Uiso 1 1 calc R U . . .
C6 C 0.8390(5) 0.2160(4) 0.4828(3) 0.0199(12) Uani 1 1 d . . . . .
C7 C 0.9080(5) 0.1453(4) 0.5260(3) 0.0183(11) Uani 1 1 d . . . . .
C8 C 0.8759(5) 0.5778(4) 0.6148(4) 0.0225(12) Uani 1 1 d . . . . .
C9 C 0.8351(5) 0.6426(4) 0.5452(3) 0.0172(11) Uani 1 1 d . . . . .
C10 C 0.8528(5) 0.6372(4) 0.4564(3) 0.0197(12) Uani 1 1 d . . . . .
H10 H 0.8971 0.5924 0.4352 0.024 Uiso 1 1 calc R U . . .
C11 C 0.8042(5) 0.6987(4) 0.4000(3) 0.0195(12) Uani 1 1 d . . . . .
H11 H 0.8180 0.6997 0.3393 0.023 Uiso 1 1 calc R U . . .
C12 C 0.7348(4) 0.7594(4) 0.4321(3) 0.0169(11) Uani 1 1 d . . . . .
H12 H 0.6980 0.8004 0.3936 0.020 Uiso 1 1 calc R U . . .
C13 C 0.7209(4) 0.7583(4) 0.5216(3) 0.0132(10) Uani 1 1 d . . . . .
C14 C 0.6402(4) 0.8131(4) 0.5643(3) 0.0147(11) Uani 1 1 d . . . . .
C15 C 0.5295(4) 0.0226(4) 0.6393(3) 0.0140(11) Uani 1 1 d . . . . .
C16 C 0.4864(4) 0.0741(4) 0.7143(3) 0.0152(11) Uani 1 1 d . . . . .
C17 C 0.3752(4) 0.0443(4) 0.7420(4) 0.0204(12) Uani 1 1 d . . . . .
H17 H 0.3198 -0.0130 0.7145 0.024 Uiso 1 1 calc R U . . .
C18 C 0.3476(5) 0.1009(5) 0.8112(4) 0.0277(14) Uani 1 1 d . . . . .
H18 H 0.2724 0.0827 0.8317 0.033 Uiso 1 1 calc R U . . .
C19 C 0.4297(4) 0.1833(4) 0.8499(3) 0.0196(12) Uani 1 1 d . . . . .
H19 H 0.4116 0.2234 0.8965 0.024 Uiso 1 1 calc R U . . .
C20 C 0.5392(4) 0.2067(4) 0.8197(3) 0.0128(10) Uani 1 1 d . . . . .
C21 C 0.6403(4) 0.2906(4) 0.8571(3) 0.0133(10) Uani 1 1 d . . . . .
C22 C 0.5109(4) 0.5238(4) 0.6853(3) 0.0136(10) Uani 1 1 d . . . . .
C23 C 0.4636(4) 0.5797(4) 0.7569(3) 0.0119(10) Uani 1 1 d . . . . .
C24 C 0.3546(4) 0.5461(4) 0.7850(3) 0.0164(11) Uani 1 1 d . . . . .
H24 H 0.3046 0.4833 0.7621 0.020 Uiso 1 1 calc R U . . .
C25 C 0.3194(4) 0.6063(4) 0.8475(3) 0.0173(11) Uani 1 1 d . . . . .
H25 H 0.2445 0.5851 0.8682 0.021 Uiso 1 1 calc R U . . .
C26 C 0.3942(4) 0.6977(4) 0.8797(3) 0.0160(11) Uani 1 1 d . . . . .
H26 H 0.3713 0.7407 0.9217 0.019 Uiso 1 1 calc R U . . .
C27 C 0.5041(4) 0.7245(4) 0.8485(3) 0.0126(10) Uani 1 1 d . . . . .
C28 C 0.5956(4) 0.8177(4) 0.8835(3) 0.0141(10) Uani 1 1 d . . . . .
C29 C 0.8522(4) 0.0512(4) 0.8474(3) 0.0124(10) Uani 1 1 d . . . . .
C30 C 0.9593(4) 0.1386(4) 0.8578(3) 0.0110(10) Uani 1 1 d . . . . .
C31 C 1.0565(4) 0.1397(4) 0.9154(3) 0.0148(11) Uani 1 1 d . . . . .
H31 H 1.0606 0.0832 0.9517 0.018 Uiso 1 1 calc R U . . .
C32 C 1.1491(4) 0.2261(4) 0.9192(3) 0.0167(11) Uani 1 1 d . . . . .
H32 H 1.2182 0.2293 0.9576 0.020 Uiso 1 1 calc R U . . .
C33 C 1.1382(4) 0.3071(4) 0.8656(3) 0.0132(10) Uani 1 1 d . . . . .
H33 H 1.1992 0.3673 0.8677 0.016 Uiso 1 1 calc R U . . .
C34 C 1.0370(4) 0.2990(4) 0.8090(3) 0.0113(10) Uani 1 1 d . . . . .
C35 C 1.0188(4) 0.3834(4) 0.7475(3) 0.0145(11) Uani 1 1 d . . . . .
C36 C 0.8040(4) 0.5643(4) 0.9093(3) 0.0124(10) Uani 1 1 d . . . . .
C37 C 0.9174(4) 0.6440(4) 0.9147(3) 0.0107(10) Uani 1 1 d . . . . .
C38 C 1.0154(4) 0.6430(4) 0.9737(3) 0.0152(11) Uani 1 1 d . . . . .
H38 H 1.0151 0.5885 1.0131 0.018 Uiso 1 1 calc R U . . .
C39 C 1.1117(4) 0.7221(4) 0.9732(3) 0.0133(10) Uani 1 1 d . . . . .
H39 H 1.1788 0.7237 1.0134 0.016 Uiso 1 1 calc R U . . .
C40 C 1.1114(4) 0.8004(4) 0.9139(3) 0.0158(11) Uani 1 1 d . . . . .
H40 H 1.1774 0.8559 0.9125 0.019 Uiso 1 1 calc R U . . .
C41 C 1.0104(4) 0.7941(4) 0.8567(3) 0.0107(10) Uani 1 1 d . . . . .
C42 C 0.9996(4) 0.8703(4) 0.7864(3) 0.0124(10) Uani 1 1 d . . . . .
 
loop_
 _atom_site_aniso_label
 _atom_site_aniso_U_11
 _atom_site_aniso_U_22
 _atom_site_aniso_U_33
 _atom_site_aniso_U_23
 _atom_site_aniso_U_13
 _atom_site_aniso_U_12
Cm1 0.00989(9) 0.00945(9) 0.01046(9) 0.00111(7) 0.00060(7) 0.00155(7)
Cm2 0.01133(9) 0.01029(9) 0.00984(9) 0.00150(7) 0.00120(7) 0.00313(7)
O1 0.024(2) 0.020(2) 0.0141(18) 0.0042(15) 0.0035(15) 0.0105(17)
O2 0.0202(19) 0.0165(19) 0.0137(18) 0.0011(15) -0.0017(15) 0.0101(16)
O3 0.0133(18) 0.0148(19) 0.0184(18) -0.0028(15) 0.0042(15) 0.0027(15)
O4 0.0092(16) 0.0108(17) 0.0159(17) 0.0027(14) 0.0042(14) 0.0002(14)
O5 0.0119(17) 0.0145(18) 0.0187(18) 0.0075(15) -0.0011(14) -0.0009(14)
O6 0.0169(19) 0.0131(18) 0.0169(18) 0.0058(15) -0.0023(15) 0.0018(15)
O7 0.036(2) 0.025(2) 0.026(2) 0.0085(18) 0.0077(18) 0.0145(19)
O8 0.0215(19) 0.0165(19) 0.0151(18) 0.0012(15) -0.0035(15) 0.0103(16)
O9 0.0120(18) 0.0140(19) 0.025(2) -0.0080(16) -0.0002(15) 0.0006(15)
O10 0.019(2) 0.022(2) 0.031(2) -0.0113(18) 0.0104(17) -0.0049(17)
O11 0.0191(18) 0.0110(18) 0.0119(17) 0.0035(14) -0.0012(14) 0.0011(15)
O12 0.0201(19) 0.0151(19) 0.0168(19) 0.0075(15) -0.0003(15) -0.0006(16)
O13 0.0185(19) 0.022(2) 0.0112(17) 0.0013(15) 0.0002(15) 0.0096(16)
O14 0.0222(19) 0.021(2) 0.0113(17) 0.0034(15) 0.0041(15) 0.0122(16)
O15 0.0178(19) 0.0151(19) 0.0155(18) -0.0001(15) 0.0023(15) 0.0037(15)
O16 0.0104(17) 0.0138(18) 0.0132(17) -0.0007(14) 0.0005(14) 0.0013(14)
O17 0.0141(18) 0.0119(18) 0.0192(19) 0.0048(15) -0.0009(15) 0.0026(15)
O18 0.0165(18) 0.0107(18) 0.0156(18) 0.0031(14) 0.0024(15) 0.0037(15)
O19 0.0184(19) 0.022(2) 0.0185(19) -0.0034(16) -0.0015(15) 0.0129(16)
O20 0.042(3) 0.033(2) 0.018(2) 0.0028(18) 0.0095(18) 0.026(2)
O21 0.0143(18) 0.0160(19) 0.0191(19) -0.0045(16) -0.0024(15) 0.0024(15)
O22 0.0122(17) 0.0101(17) 0.0166(18) -0.0039(14) 0.0026(14) -0.0046(14)
O23 0.0171(18) 0.0075(17) 0.0166(18) 0.0030(14) -0.0010(15) -0.0018(14)
O24 0.019(2) 0.013(2) 0.037(2) 0.0108(17) 0.0023(17) -0.0043(16)
O1W 0.0192(19) 0.021(2) 0.0190(19) 0.0096(16) 0.0068(15) 0.0083(16)
O2W 0.0137(19) 0.025(2) 0.041(2) -0.0105(19) 0.0016(18) -0.0046(17)
N1 0.018(2) 0.014(2) 0.010(2) -0.0017(17) -0.0037(17) 0.0061(18)
N2 0.014(2) 0.006(2) 0.018(2) -0.0003(17) 0.0027(17) 0.0013(17)
N3 0.014(2) 0.010(2) 0.013(2) 0.0014(17) 0.0032(17) 0.0047(17)
N4 0.013(2) 0.008(2) 0.0102(19) 0.0024(16) 0.0023(16) 0.0000(17)
N5 0.012(2) 0.014(2) 0.0080(19) 0.0006(17) 0.0023(16) 0.0022(17)
N6 0.010(2) 0.009(2) 0.013(2) -0.0011(17) 0.0032(16) 0.0001(17)
C1 0.015(3) 0.013(3) 0.016(3) -0.006(2) -0.006(2) 0.004(2)
C2 0.024(3) 0.023(3) 0.014(3) 0.003(2) -0.002(2) 0.013(2)
C3 0.045(4) 0.062(5) 0.019(3) 0.012(3) 0.006(3) 0.040(4)
C4 0.062(5) 0.079(6) 0.018(3) 0.021(3) 0.017(3) 0.047(4)
C5 0.045(4) 0.054(4) 0.018(3) 0.013(3) 0.014(3) 0.037(4)
C6 0.025(3) 0.027(3) 0.013(3) 0.003(2) 0.003(2) 0.017(3)
C7 0.023(3) 0.017(3) 0.016(3) 0.000(2) 0.002(2) 0.008(2)
C8 0.029(3) 0.024(3) 0.020(3) 0.006(2) 0.010(2) 0.015(3)
C9 0.022(3) 0.013(3) 0.018(3) 0.007(2) 0.007(2) 0.005(2)
C10 0.024(3) 0.020(3) 0.018(3) 0.001(2) 0.008(2) 0.010(2)
C11 0.027(3) 0.018(3) 0.015(3) 0.002(2) 0.010(2) 0.008(2)
C12 0.018(3) 0.013(3) 0.019(3) 0.004(2) 0.002(2) 0.001(2)
C13 0.014(2) 0.011(2) 0.013(2) 0.000(2) 0.001(2) 0.001(2)
C14 0.017(3) 0.013(3) 0.015(3) -0.002(2) 0.001(2) 0.005(2)
C15 0.015(3) 0.012(3) 0.015(2) -0.002(2) -0.005(2) 0.007(2)
C16 0.016(3) 0.017(3) 0.013(2) -0.002(2) -0.003(2) 0.009(2)
C17 0.012(3) 0.020(3) 0.027(3) -0.009(2) 0.001(2) -0.001(2)
C18 0.016(3) 0.028(3) 0.036(3) -0.011(3) 0.009(3) -0.003(3)
C19 0.017(3) 0.023(3) 0.019(3) -0.006(2) 0.007(2) 0.003(2)
C20 0.012(2) 0.014(3) 0.013(2) 0.003(2) 0.002(2) 0.003(2)
C21 0.019(3) 0.015(3) 0.008(2) 0.004(2) 0.002(2) 0.006(2)
C22 0.018(3) 0.010(3) 0.013(2) 0.005(2) -0.002(2) 0.005(2)
C23 0.015(2) 0.011(2) 0.012(2) 0.004(2) 0.003(2) 0.006(2)
C24 0.013(3) 0.015(3) 0.019(3) 0.001(2) 0.001(2) -0.002(2)
C25 0.013(3) 0.020(3) 0.017(3) 0.000(2) 0.005(2) 0.000(2)
C26 0.018(3) 0.017(3) 0.012(2) 0.001(2) 0.005(2) 0.002(2)
C27 0.017(3) 0.011(2) 0.011(2) 0.003(2) 0.004(2) 0.004(2)
C28 0.016(3) 0.011(3) 0.013(2) 0.000(2) 0.001(2) 0.001(2)
C29 0.014(2) 0.011(2) 0.012(2) 0.000(2) -0.001(2) 0.004(2)
C30 0.014(2) 0.011(2) 0.007(2) 0.0003(19) 0.0023(19) 0.003(2)
C31 0.018(3) 0.017(3) 0.011(2) 0.003(2) 0.002(2) 0.006(2)
C32 0.016(3) 0.020(3) 0.014(2) 0.000(2) -0.001(2) 0.005(2)
C33 0.011(2) 0.012(3) 0.013(2) -0.003(2) 0.0009(19) -0.004(2)
C34 0.009(2) 0.013(2) 0.012(2) 0.000(2) 0.0043(19) 0.002(2)
C35 0.015(3) 0.016(3) 0.013(2) -0.001(2) 0.007(2) 0.005(2)
C36 0.015(2) 0.011(2) 0.011(2) 0.000(2) 0.002(2) 0.001(2)
C37 0.010(2) 0.010(2) 0.012(2) 0.0022(19) 0.0018(19) 0.0023(19)
C38 0.020(3) 0.016(3) 0.011(2) 0.003(2) 0.002(2) 0.007(2)
C39 0.010(2) 0.015(3) 0.013(2) -0.002(2) -0.0025(19) 0.002(2)
C40 0.012(2) 0.013(3) 0.021(3) 0.000(2) -0.002(2) 0.002(2)
C41 0.013(2) 0.011(2) 0.010(2) 0.0014(19) 0.0022(19) 0.005(2)
C42 0.012(2) 0.012(3) 0.014(2) -0.002(2) 0.004(2) 0.002(2)
 
_geom_special_details
;
 All esds (except the esd in the dihedral angle between two l.s. planes)
 are estimated using the full covariance matrix.  The cell esds are taken
 into account individually in the estimation of esds in distances, angles
 and torsion angles; correlations between esds in cell parameters are only
 used when they are defined by crystal symmetry.  An approximate (isotropic)
 treatment of cell esds is used for estimating esds involving l.s. planes.
;
 
loop_
 _geom_bond_atom_site_label_1
 _geom_bond_atom_site_label_2
 _geom_bond_distance
 _geom_bond_site_symmetry_2
 _geom_bond_publ_flag
Cm1 O3 2.389(3) . ?
Cm1 O2 2.433(3) . ?
Cm1 O6 2.448(3) . ?
Cm1 O5 2.480(3) . ?
Cm1 O1 2.496(3) . ?
Cm1 O4 2.501(3) . ?
Cm1 N4 2.520(4) . ?
Cm1 N2 2.535(4) . ?
Cm1 N6 2.569(4) . ?
Cm1 C22 3.264(5) . ?
Cm1 C8 3.298(5) . ?
Cm1 C14 3.310(5) . ?
Cm2 O15 2.417(3) . ?
Cm2 O16 2.459(3) . ?
Cm2 O13 2.462(3) . ?
Cm2 O18 2.481(3) . ?
Cm2 O14 2.483(3) . ?
Cm2 O17 2.508(3) . ?
Cm2 N1 2.533(4) . ?
Cm2 N3 2.536(4) . ?
Cm2 N5 2.581(4) . ?
Cm2 C15 3.293(5) . ?
Cm2 C21 3.307(5) . ?
Cm2 C1 3.316(5) . ?
O1 C8 1.229(6) . ?
O2 C14 1.250(6) . ?
O3 C22 1.247(6) . ?
O4 C28 1.290(6) . ?
O5 C36 1.235(6) . ?
O6 C42 1.259(6) . ?
O7 C8 1.312(6) . ?
O8 C14 1.273(6) . ?
O9 C22 1.263(6) . ?
O10 C28 1.219(6) . ?
O11 C36 1.282(6) . ?
O12 C42 1.268(6) . ?
O13 C1 1.235(6) . ?
O14 C7 1.291(6) . ?
O15 C15 1.243(6) . ?
O16 C21 1.240(6) . ?
O17 C29 1.232(5) . ?
O18 C35 1.285(6) . ?
O19 C1 1.278(6) . ?
O20 C7 1.232(6) . ?
O21 C15 1.272(6) . ?
O22 C21 1.283(5) . ?
O23 C29 1.291(6) . ?
O24 C35 1.220(6) . ?
N1 C2 1.338(6) . ?
N1 C6 1.343(6) . ?
N2 C13 1.331(6) . ?
N2 C9 1.337(6) . ?
N3 C16 1.329(6) . ?
N3 C20 1.347(6) . ?
N4 C23 1.330(6) . ?
N4 C27 1.343(6) . ?
N5 C34 1.331(6) . ?
N5 C30 1.341(6) . ?
N6 C41 1.322(6) . ?
N6 C37 1.329(6) . ?
C1 C2 1.497(7) . ?
C2 C3 1.390(8) . ?
C3 C4 1.382(8) . ?
C4 C5 1.385(8) . ?
C5 C6 1.391(7) . ?
C6 C7 1.504(7) . ?
C8 C9 1.492(7) . ?
C9 C10 1.386(7) . ?
C10 C11 1.372(7) . ?
C11 C12 1.390(7) . ?
C12 C13 1.383(7) . ?
C13 C14 1.511(7) . ?
C15 C16 1.507(7) . ?
C16 C17 1.390(7) . ?
C17 C18 1.389(7) . ?
C18 C19 1.375(7) . ?
C19 C20 1.383(7) . ?
C20 C21 1.503(7) . ?
C22 C23 1.526(7) . ?
C23 C24 1.374(7) . ?
C24 C25 1.386(7) . ?
C25 C26 1.388(7) . ?
C26 C27 1.395(7) . ?
C27 C28 1.506(7) . ?
C29 C30 1.510(7) . ?
C30 C31 1.375(7) . ?
C31 C32 1.397(7) . ?
C32 C33 1.388(7) . ?
C33 C34 1.389(6) . ?
C34 C35 1.517(7) . ?
C36 C37 1.506(7) . ?
C37 C38 1.399(7) . ?
C38 C39 1.368(7) . ?
C39 C40 1.392(7) . ?
C40 C41 1.394(6) . ?
C41 C42 1.505(6) . ?
 
loop_
 _geom_angle_atom_site_label_1
 _geom_angle_atom_site_label_2
 _geom_angle_atom_site_label_3
 _geom_angle
 _geom_angle_site_symmetry_1
 _geom_angle_site_symmetry_3
 _geom_angle_publ_flag
O3 Cm1 O2 87.22(12) . . ?
O3 Cm1 O6 148.31(11) . . ?
O2 Cm1 O6 83.08(11) . . ?
O3 Cm1 O5 76.01(11) . . ?
O2 Cm1 O5 145.51(11) . . ?
O6 Cm1 O5 125.92(11) . . ?
O3 Cm1 O1 74.80(11) . . ?
O2 Cm1 O1 126.67(11) . . ?
O6 Cm1 O1 87.05(12) . . ?
O5 Cm1 O1 78.02(11) . . ?
O3 Cm1 O4 127.70(11) . . ?
O2 Cm1 O4 81.24(11) . . ?
O6 Cm1 O4 80.50(11) . . ?
O5 Cm1 O4 85.54(11) . . ?
O1 Cm1 O4 147.88(11) . . ?
O3 Cm1 N4 64.74(12) . . ?
O2 Cm1 N4 76.14(12) . . ?
O6 Cm1 N4 140.01(12) . . ?
O5 Cm1 N4 69.48(12) . . ?
O1 Cm1 N4 132.65(12) . . ?
O4 Cm1 N4 62.96(11) . . ?
O3 Cm1 N2 70.54(12) . . ?
O2 Cm1 N2 63.57(12) . . ?
O6 Cm1 N2 78.14(12) . . ?
O5 Cm1 N2 133.71(12) . . ?
O1 Cm1 N2 63.10(12) . . ?
O4 Cm1 N2 140.51(11) . . ?
N4 Cm1 N2 120.02(13) . . ?
O3 Cm1 N6 129.61(12) . . ?
O2 Cm1 N6 142.98(12) . . ?
O6 Cm1 N6 63.50(12) . . ?
O5 Cm1 N6 62.53(12) . . ?
O1 Cm1 N6 69.86(12) . . ?
O4 Cm1 N6 78.10(11) . . ?
N4 Cm1 N6 119.35(12) . . ?
N2 Cm1 N6 119.66(12) . . ?
O3 Cm1 C22 18.29(12) . . ?
O2 Cm1 C22 84.09(12) . . ?
O6 Cm1 C22 162.35(12) . . ?
O5 Cm1 C22 70.53(11) . . ?
O1 Cm1 C22 90.95(12) . . ?
O4 Cm1 C22 109.42(11) . . ?
N4 Cm1 C22 46.49(12) . . ?
N2 Cm1 C22 85.31(13) . . ?
N6 Cm1 C22 131.80(12) . . ?
O3 Cm1 C8 67.19(13) . . ?
O2 Cm1 C8 108.31(12) . . ?
O6 Cm1 C8 87.38(13) . . ?
O5 Cm1 C8 92.83(12) . . ?
O1 Cm1 C8 18.67(12) . . ?
O4 Cm1 C8 163.64(13) . . ?
N4 Cm1 C8 131.43(14) . . ?
N2 Cm1 C8 44.98(13) . . ?
N6 Cm1 C8 86.69(13) . . ?
C22 Cm1 C8 85.20(14) . . ?
O3 Cm1 C14 79.99(12) . . ?
O2 Cm1 C14 18.07(11) . . ?
O6 Cm1 C14 81.60(12) . . ?
O5 Cm1 C14 152.41(12) . . ?
O1 Cm1 C14 108.62(11) . . ?
O4 Cm1 C14 98.74(11) . . ?
N4 Cm1 C14 88.11(12) . . ?
N2 Cm1 C14 45.56(12) . . ?
N6 Cm1 C14 145.05(13) . . ?
C22 Cm1 C14 82.44(12) . . ?
C8 Cm1 C14 90.25(12) . . ?
O15 Cm2 O16 126.88(11) . . ?
O15 Cm2 O13 89.29(11) . . ?
O16 Cm2 O13 75.04(11) . . ?
O15 Cm2 O18 150.68(11) . . ?
O16 Cm2 O18 78.76(11) . . ?
O13 Cm2 O18 83.99(11) . . ?
O15 Cm2 O14 81.12(11) . . ?
O16 Cm2 O14 147.43(11) . . ?
O13 Cm2 O14 127.07(11) . . ?
O18 Cm2 O14 80.37(11) . . ?
O15 Cm2 O17 74.93(11) . . ?
O16 Cm2 O17 87.43(11) . . ?
O13 Cm2 O17 142.45(11) . . ?
O18 Cm2 O17 125.36(11) . . ?
O14 Cm2 O17 84.57(11) . . ?
O15 Cm2 N1 75.61(12) . . ?
O16 Cm2 N1 132.67(12) . . ?
O13 Cm2 N1 63.16(12) . . ?
O18 Cm2 N1 75.90(12) . . ?
O14 Cm2 N1 64.03(12) . . ?
O17 Cm2 N1 139.61(12) . . ?
O15 Cm2 N3 63.53(12) . . ?
O16 Cm2 N3 63.44(12) . . ?
O13 Cm2 N3 69.15(12) . . ?
O18 Cm2 N3 137.74(11) . . ?
O14 Cm2 N3 141.88(12) . . ?
O17 Cm2 N3 73.31(11) . . ?
N1 Cm2 N3 116.07(13) . . ?
O15 Cm2 N5 132.53(12) . . ?
O16 Cm2 N5 73.37(11) . . ?
O13 Cm2 N5 137.62(12) . . ?
O18 Cm2 N5 62.73(12) . . ?
O14 Cm2 N5 74.92(11) . . ?
O17 Cm2 N5 62.64(12) . . ?
N1 Cm2 N5 125.46(13) . . ?
N3 Cm2 N5 118.42(12) . . ?
O15 Cm2 C15 17.98(11) . . ?
O16 Cm2 C15 108.90(12) . . ?
O13 Cm2 C15 83.20(12) . . ?
O18 Cm2 C15 162.72(11) . . ?
O14 Cm2 C15 98.28(12) . . ?
O17 Cm2 C15 71.29(11) . . ?
N1 Cm2 C15 87.97(13) . . ?
N3 Cm2 C15 45.58(12) . . ?
N5 Cm2 C15 133.81(12) . . ?
O15 Cm2 C21 109.03(12) . . ?
O16 Cm2 C21 18.26(11) . . ?
O13 Cm2 C21 67.81(11) . . ?
O18 Cm2 C21 94.76(12) . . ?
O14 Cm2 C21 163.12(11) . . ?
O17 Cm2 C21 85.18(11) . . ?
N1 Cm2 C21 130.72(12) . . ?
N3 Cm2 C21 45.51(12) . . ?
N5 Cm2 C21 88.45(12) . . ?
C15 Cm2 C21 91.09(12) . . ?
O15 Cm2 C1 82.85(12) . . ?
O16 Cm2 C1 92.24(11) . . ?
O13 Cm2 C1 17.96(11) . . ?
O18 Cm2 C1 82.08(12) . . ?
O14 Cm2 C1 109.32(12) . . ?
O17 Cm2 C1 151.72(12) . . ?
N1 Cm2 C1 45.30(12) . . ?
N3 Cm2 C1 81.27(13) . . ?
N5 Cm2 C1 143.72(13) . . ?
C15 Cm2 C1 82.16(12) . . ?
C21 Cm2 C1 85.78(12) . . ?
C8 O1 Cm1 120.8(3) . . ?
C14 O2 Cm1 124.8(3) . . ?
C22 O3 Cm1 124.8(3) . . ?
C28 O4 Cm1 124.6(3) . . ?
C36 O5 Cm1 124.5(3) . . ?
C42 O6 Cm1 124.4(3) . . ?
C1 O13 Cm2 124.1(3) . . ?
C7 O14 Cm2 123.5(3) . . ?
C15 O15 Cm2 125.1(3) . . ?
C21 O16 Cm2 123.3(3) . . ?
C29 O17 Cm2 123.8(3) . . ?
C35 O18 Cm2 126.0(3) . . ?
C2 N1 C6 119.1(4) . . ?
C2 N1 Cm2 120.6(3) . . ?
C6 N1 Cm2 120.0(3) . . ?
C13 N2 C9 117.8(4) . . ?
C13 N2 Cm1 120.6(3) . . ?
C9 N2 Cm1 121.4(3) . . ?
C16 N3 C20 119.0(4) . . ?
C16 N3 Cm2 120.4(3) . . ?
C20 N3 Cm2 120.5(3) . . ?
C23 N4 C27 118.6(4) . . ?
C23 N4 Cm1 119.3(3) . . ?
C27 N4 Cm1 121.9(3) . . ?
C34 N5 C30 118.7(4) . . ?
C34 N5 Cm2 120.4(3) . . ?
C30 N5 Cm2 120.9(3) . . ?
C41 N6 C37 119.7(4) . . ?
C41 N6 Cm1 119.7(3) . . ?
C37 N6 Cm1 120.2(3) . . ?
O13 C1 O19 126.4(5) . . ?
O13 C1 C2 118.3(4) . . ?
O19 C1 C2 115.3(4) . . ?
O13 C1 Cm2 38.0(2) . . ?
O19 C1 Cm2 162.3(4) . . ?
C2 C1 Cm2 80.9(3) . . ?
N1 C2 C3 121.7(5) . . ?
N1 C2 C1 113.0(4) . . ?
C3 C2 C1 125.2(5) . . ?
N1 C2 Cm2 39.7(2) . . ?
C3 C2 Cm2 159.8(4) . . ?
C1 C2 Cm2 73.5(3) . . ?
C4 C3 C2 119.0(5) . . ?
C3 C4 C5 119.5(6) . . ?
C4 C5 C6 118.1(5) . . ?
N1 C6 C5 122.3(5) . . ?
N1 C6 C7 115.6(4) . . ?
C5 C6 C7 122.0(5) . . ?
N1 C6 Cm2 40.0(2) . . ?
C5 C6 Cm2 161.0(4) . . ?
C7 C6 Cm2 75.8(3) . . ?
O20 C7 O14 124.9(5) . . ?
O20 C7 C6 119.1(5) . . ?
O14 C7 C6 116.0(4) . . ?
O20 C7 Cm2 161.9(4) . . ?
O14 C7 Cm2 37.9(2) . . ?
C6 C7 Cm2 78.6(3) . . ?
O1 C8 O7 124.2(5) . . ?
O1 C8 C9 120.8(5) . . ?
O7 C8 C9 114.9(5) . . ?
O1 C8 Cm1 40.5(2) . . ?
O7 C8 Cm1 157.0(4) . . ?
C9 C8 Cm1 82.1(3) . . ?
N2 C9 C10 123.4(5) . . ?
N2 C9 C8 111.5(4) . . ?
C10 C9 C8 125.1(5) . . ?
N2 C9 Cm1 39.1(2) . . ?
C10 C9 Cm1 162.5(4) . . ?
C8 C9 Cm1 72.4(3) . . ?
C11 C10 C9 117.7(5) . . ?
C10 C11 C12 119.8(5) . . ?
C13 C12 C11 118.0(5) . . ?
N2 C13 C12 123.0(4) . . ?
N2 C13 C14 113.1(4) . . ?
C12 C13 C14 123.9(4) . . ?
N2 C13 Cm1 39.8(2) . . ?
C12 C13 Cm1 162.8(4) . . ?
C14 C13 Cm1 73.3(3) . . ?
O2 C14 O8 125.2(4) . . ?
O2 C14 C13 117.6(4) . . ?
O8 C14 C13 117.0(4) . . ?
O2 C14 Cm1 37.1(2) . . ?
O8 C14 Cm1 160.7(3) . . ?
C13 C14 Cm1 80.7(3) . . ?
O15 C15 O21 125.2(5) . . ?
O15 C15 C16 118.0(4) . . ?
O21 C15 C16 116.7(5) . . ?
O15 C15 Cm2 36.9(2) . . ?
O21 C15 Cm2 161.5(3) . . ?
C16 C15 Cm2 81.3(3) . . ?
N3 C16 C17 122.5(4) . . ?
N3 C16 C15 112.7(4) . . ?
C17 C16 C15 124.8(5) . . ?
N3 C16 Cm2 40.0(2) . . ?
C17 C16 Cm2 162.4(4) . . ?
C15 C16 Cm2 72.8(3) . . ?
C18 C17 C16 118.0(5) . . ?
C19 C18 C17 119.8(5) . . ?
C18 C19 C20 118.7(5) . . ?
N3 C20 C19 122.0(5) . . ?
N3 C20 C21 112.4(4) . . ?
C19 C20 C21 125.6(4) . . ?
N3 C20 Cm2 39.7(2) . . ?
C19 C20 Cm2 161.5(4) . . ?
C21 C20 Cm2 72.8(3) . . ?
O16 C21 O22 123.8(5) . . ?
O16 C21 C20 119.2(4) . . ?
O22 C21 C20 116.9(4) . . ?
O16 C21 Cm2 38.4(2) . . ?
O22 C21 Cm2 160.5(4) . . ?
C20 C21 Cm2 81.4(3) . . ?
O3 C22 O9 125.6(5) . . ?
O3 C22 C23 117.8(4) . . ?
O9 C22 C23 116.6(4) . . ?
O3 C22 Cm1 37.0(2) . . ?
O9 C22 Cm1 162.5(4) . . ?
C23 C22 Cm1 80.8(3) . . ?
N4 C23 C24 123.4(4) . . ?
N4 C23 C22 113.0(4) . . ?
C24 C23 C22 123.7(5) . . ?
N4 C23 Cm1 40.6(2) . . ?
C24 C23 Cm1 163.3(4) . . ?
C22 C23 Cm1 72.7(3) . . ?
C23 C24 C25 118.2(5) . . ?
C24 C25 C26 119.6(5) . . ?
C25 C26 C27 118.0(5) . . ?
N4 C27 C26 122.1(5) . . ?
N4 C27 C28 115.1(4) . . ?
C26 C27 C28 122.7(4) . . ?
N4 C27 Cm1 38.7(2) . . ?
C26 C27 Cm1 160.4(3) . . ?
C28 C27 Cm1 76.5(3) . . ?
O10 C28 O4 124.1(5) . . ?
O10 C28 C27 121.1(4) . . ?
O4 C28 C27 114.8(4) . . ?
O10 C28 Cm1 160.3(4) . . ?
O4 C28 Cm1 37.2(2) . . ?
C27 C28 Cm1 78.1(3) . . ?
O17 C29 O23 125.4(5) . . ?
O17 C29 C30 119.9(4) . . ?
O23 C29 C30 114.7(4) . . ?
O17 C29 Cm2 38.5(2) . . ?
O23 C29 Cm2 163.7(3) . . ?
C30 C29 Cm2 81.5(3) . . ?
N5 C30 C31 123.3(5) . . ?
N5 C30 C29 112.7(4) . . ?
C31 C30 C29 124.1(4) . . ?
N5 C30 Cm2 39.7(2) . . ?
C31 C30 Cm2 162.9(4) . . ?
C29 C30 Cm2 73.0(2) . . ?
C30 C31 C32 118.2(5) . . ?
C33 C32 C31 118.6(5) . . ?
C32 C33 C34 119.2(5) . . ?
N5 C34 C33 122.0(4) . . ?
N5 C34 C35 115.5(4) . . ?
C33 C34 C35 122.5(4) . . ?
N5 C34 Cm2 40.2(2) . . ?
C33 C34 Cm2 162.2(3) . . ?
C35 C34 Cm2 75.3(3) . . ?
O24 C35 O18 125.8(5) . . ?
O24 C35 C34 119.2(5) . . ?
O18 C35 C34 115.1(4) . . ?
O24 C35 Cm2 161.6(4) . . ?
O18 C35 Cm2 36.2(2) . . ?
C34 C35 Cm2 79.1(3) . . ?
O5 C36 O11 124.5(5) . . ?
O5 C36 C37 118.1(4) . . ?
O11 C36 C37 117.4(4) . . ?
O5 C36 Cm1 37.7(2) . . ?
O11 C36 Cm1 160.9(3) . . ?
C37 C36 Cm1 80.8(3) . . ?
N6 C37 C38 121.8(4) . . ?
N6 C37 C36 113.6(4) . . ?
C38 C37 C36 124.7(4) . . ?
N6 C37 Cm1 40.3(2) . . ?
C38 C37 Cm1 161.4(3) . . ?
C36 C37 Cm1 73.6(3) . . ?
C39 C38 C37 118.5(5) . . ?
C38 C39 C40 120.0(5) . . ?
C39 C40 C41 117.5(5) . . ?
N6 C41 C40 122.6(4) . . ?
N6 C41 C42 114.1(4) . . ?
C40 C41 C42 123.3(4) . . ?
N6 C41 Cm1 40.7(2) . . ?
C40 C41 Cm1 162.8(3) . . ?
C42 C41 Cm1 73.5(3) . . ?
O6 C42 O12 124.8(5) . . ?
O6 C42 C41 118.2(4) . . ?
O12 C42 C41 117.0(4) . . ?
O6 C42 Cm1 37.4(2) . . ?
O12 C42 Cm1 162.2(3) . . ?
C41 C42 Cm1 80.8(3) . . ?
 
_refine_diff_density_max    1.778
_refine_diff_density_min   -0.992
_refine_diff_density_rms    0.180

_shelxl_version_number 2013-4

_shelx_res_file
;
TITL p1 in P-1
CELL 0.71073  11.81460  13.38520  15.17170  90.9375  95.3161 103.1110
ZERR   2.00   0.00100   0.00120   0.00130   0.0017   0.0017   0.0017
LATT  1
SFAC C H N O
SFAC  CM 36.64880  0.46515 24.40960  3.08997  17.39900  13.43460 =
         4.21665  88.48340  13.28870  -7.325   4.698 20100.000 =
         3.000 248.000
UNIT 84 48 12 53.2 4
TEMP -173.140

L.S. 4
BOND
ACTA
BOND $CM
FMAP 2
PLAN 20

WGHT    0.025000    3.773700
FVAR       0.04861
CM1   5    0.741913    0.707143    0.741184    11.00000    0.00989    0.00945 =
         0.01046    0.00111    0.00060    0.00155
CM2   5    0.765868    0.204229    0.695188    11.00000    0.01133    0.01029 =
         0.00984    0.00150    0.00120    0.00313
O1    4    0.871765    0.597266    0.693705    11.00000    0.02400    0.01972 =
         0.01408    0.00424    0.00352    0.01049
O2    4    0.639550    0.810134    0.646596    11.00000    0.02024    0.01650 =
         0.01369    0.00107   -0.00167    0.01009
O3    4    0.613218    0.559254    0.668277    11.00000    0.01325    0.01481 =
         0.01843   -0.00281    0.00424    0.00269
O4    4    0.697987    0.822728    0.858117    11.00000    0.00920    0.01085 =
         0.01588    0.00266    0.00425    0.00015
O5    4    0.723093    0.575981    0.855781    11.00000    0.01190    0.01445 =
         0.01873    0.00748   -0.00107   -0.00090
O6    4    0.907305    0.853973    0.734451    11.00000    0.01693    0.01314 =
         0.01695    0.00576   -0.00231    0.00175
O7    4    0.909030    0.497629    0.584584    11.00000    0.03614    0.02528 =
         0.02601    0.00847    0.00766    0.01455
AFIX  83
H7A   2    0.911982    0.456282    0.625330    11.00000   -1.50000
AFIX   0
O8    4    0.573907    0.854202    0.512870    11.00000    0.02152    0.01646 =
         0.01515    0.00118   -0.00347    0.01030
O9    4    0.441371    0.446184    0.646987    11.00000    0.01197    0.01400 =
         0.02507   -0.00799   -0.00017    0.00057
O10   4    0.572311    0.881306    0.932829    11.00000    0.01864    0.02241 =
         0.03055   -0.01128    0.01044   -0.00486
AFIX  83
H10A  2    0.501751    0.863397    0.942284    11.00000   -1.50000
AFIX   0
O11   4    0.798728    0.488394    0.960331    11.00000    0.01911    0.01104 =
         0.01187    0.00346   -0.00117    0.00110
O12   4    1.085840    0.945952    0.783141    11.00000    0.02013    0.01512 =
         0.01681    0.00754   -0.00027   -0.00057
AFIX  83
H12A  2    1.077401    0.976481    0.735892    11.00000   -1.50000
AFIX   0
O13   4    0.639323    0.318043    0.641722    11.00000    0.01848    0.02223 =
         0.01116    0.00134    0.00017    0.00958
O14   4    0.903502    0.135977    0.610209    11.00000    0.02218    0.02098 =
         0.01129    0.00337    0.00406    0.01216
O15   4    0.628817    0.060831    0.618080    11.00000    0.01784    0.01510 =
         0.01548   -0.00006    0.00233    0.00374
O16   4    0.736831    0.298555    0.828551    11.00000    0.01045    0.01380 =
         0.01323   -0.00066    0.00050    0.00128
O17   4    0.771277    0.054099    0.790957    11.00000    0.01410    0.01194 =
         0.01917    0.00478   -0.00091    0.00259
O18   4    0.924679    0.361281    0.694357    11.00000    0.01645    0.01067 =
         0.01564    0.00305    0.00242    0.00373
O19   4    0.546101    0.384896    0.530205    11.00000    0.01838    0.02171 =
         0.01851   -0.00336   -0.00152    0.01288
AFIX  83
H19A  2    0.512046    0.404856    0.570988    11.00000   -1.50000
AFIX   0
O20   4    0.966466    0.103348    0.480559    11.00000    0.04231    0.03312 =
         0.01762    0.00282    0.00946    0.02560
O21   4    0.461176   -0.058238    0.603605    11.00000    0.01434    0.01597 =
         0.01908   -0.00445   -0.00245    0.00239
O22   4    0.620508    0.350344    0.917958    11.00000    0.01225    0.01012 =
         0.01664   -0.00390    0.00261   -0.00457
AFIX  83
H22A  2    0.680906    0.396678    0.931916    11.00000   -1.50000
AFIX   0
O23   4    0.855665   -0.022854    0.900324    11.00000    0.01710    0.00746 =
         0.01662    0.00303   -0.00097   -0.00182
AFIX 143
H23   2    0.797197   -0.071342    0.887027    11.00000   -1.50000
AFIX   0
O24   4    1.093340    0.463436    0.750220    11.00000    0.01862    0.01288 =
         0.03701    0.01082    0.00225   -0.00430
O1W   4    1.068798    1.040473    0.646533    11.00000    0.01918    0.02144 =
         0.01902    0.00963    0.00676    0.00832
O2W   4    0.638816    1.096605    0.988626    11.00000    0.01372    0.02453 =
         0.04085   -0.01049    0.00155   -0.00457
O3W   4    0.401348    0.388049    0.977798    10.60000    0.02898
N1    3    0.765928    0.248283    0.533432    11.00000    0.01786    0.01417 =
         0.01021   -0.00170   -0.00373    0.00607
N2    3    0.773125    0.704026    0.578160    11.00000    0.01394    0.00627 =
         0.01751   -0.00033    0.00266    0.00130
N3    3    0.567070    0.151953    0.752996    11.00000    0.01406    0.01020 =
         0.01269    0.00138    0.00321    0.00469
N4    3    0.537782    0.665854    0.787933    11.00000    0.01312    0.00777 =
         0.01017    0.00242    0.00226    0.00005
N5    3    0.949448    0.215958    0.804792    11.00000    0.01179    0.01381 =
         0.00802    0.00057    0.00229    0.00216
N6    3    0.916288    0.718952    0.858469    11.00000    0.01017    0.00921 =
         0.01256   -0.00115    0.00324    0.00014
C1    1    0.623674    0.339904    0.563470    11.00000    0.01538    0.01288 =
         0.01599   -0.00571   -0.00568    0.00421
C2    1    0.700909    0.310887    0.499420    11.00000    0.02437    0.02305 =
         0.01405    0.00277   -0.00237    0.01256
C3    1    0.713426    0.349537    0.415472    11.00000    0.04486    0.06233 =
         0.01910    0.01206    0.00632    0.04037
AFIX  43
H3    2    0.667478    0.394866    0.392831    11.00000   -1.20000
AFIX   0
C4    1    0.793712    0.321004    0.365496    11.00000    0.06243    0.07867 =
         0.01843    0.02144    0.01705    0.04667
AFIX  43
H4    2    0.807123    0.349922    0.309578    11.00000   -1.20000
AFIX   0
C5    1    0.854518    0.249887    0.397563    11.00000    0.04537    0.05446 =
         0.01761    0.01292    0.01355    0.03711
AFIX  43
H5    2    0.905396    0.224964    0.362361    11.00000   -1.20000
AFIX   0
C6    1    0.838980    0.215992    0.482766    11.00000    0.02480    0.02708 =
         0.01315    0.00316    0.00342    0.01658
C7    1    0.908012    0.145289    0.525975    11.00000    0.02291    0.01736 =
         0.01614   -0.00015    0.00238    0.00795
C8    1    0.875916    0.577789    0.614800    11.00000    0.02867    0.02421 =
         0.02041    0.00591    0.00958    0.01460
C9    1    0.835104    0.642640    0.545201    11.00000    0.02195    0.01307 =
         0.01845    0.00677    0.00742    0.00545
C10   1    0.852809    0.637188    0.456387    11.00000    0.02427    0.02015 =
         0.01794    0.00142    0.00772    0.00976
AFIX  43
H10   2    0.897069    0.592423    0.435227    11.00000   -1.20000
AFIX   0
C11   1    0.804229    0.698657    0.400049    11.00000    0.02749    0.01848 =
         0.01548    0.00229    0.01008    0.00787
AFIX  43
H11   2    0.817999    0.699721    0.339329    11.00000   -1.20000
AFIX   0
C12   1    0.734801    0.759367    0.432097    11.00000    0.01789    0.01270 =
         0.01930    0.00390    0.00164    0.00149
AFIX  43
H12   2    0.698003    0.800375    0.393638    11.00000   -1.20000
AFIX   0
C13   1    0.720893    0.758301    0.521584    11.00000    0.01394    0.01132 =
         0.01325   -0.00047    0.00062    0.00087
C14   1    0.640198    0.813125    0.564330    11.00000    0.01687    0.01282 =
         0.01498   -0.00184    0.00108    0.00490
C15   1    0.529544    0.022572    0.639297    11.00000    0.01500    0.01221 =
         0.01541   -0.00151   -0.00498    0.00720
C16   1    0.486359    0.074054    0.714255    11.00000    0.01641    0.01739 =
         0.01318   -0.00225   -0.00319    0.00880
C17   1    0.375216    0.044283    0.742024    11.00000    0.01198    0.01972 =
         0.02658   -0.00901    0.00076   -0.00128
AFIX  43
H17   2    0.319765   -0.013034    0.714546    11.00000   -1.20000
AFIX   0
C18   1    0.347646    0.100872    0.811181    11.00000    0.01598    0.02797 =
         0.03594   -0.01147    0.00909   -0.00316
AFIX  43
H18   2    0.272351    0.082676    0.831652    11.00000   -1.20000
AFIX   0
C19   1    0.429709    0.183301    0.849894    11.00000    0.01680    0.02320 =
         0.01890   -0.00648    0.00734    0.00317
AFIX  43
H19   2    0.411552    0.223425    0.896506    11.00000   -1.20000
AFIX   0
C20   1    0.539191    0.206672    0.819667    11.00000    0.01227    0.01352 =
         0.01306    0.00260    0.00183    0.00323
C21   1    0.640295    0.290645    0.857138    11.00000    0.01866    0.01463 =
         0.00803    0.00368    0.00215    0.00595
C22   1    0.510876    0.523787    0.685294    11.00000    0.01839    0.01004 =
         0.01307    0.00511   -0.00157    0.00546
C23   1    0.463551    0.579691    0.756919    11.00000    0.01485    0.01097 =
         0.01159    0.00353    0.00256    0.00593
C24   1    0.354553    0.546087    0.784975    11.00000    0.01327    0.01485 =
         0.01865    0.00058    0.00083   -0.00170
AFIX  43
H24   2    0.304613    0.483277    0.762142    11.00000   -1.20000
AFIX   0
C25   1    0.319381    0.606277    0.847494    11.00000    0.01327    0.02036 =
         0.01691   -0.00013    0.00450   -0.00023
AFIX  43
H25   2    0.244481    0.585100    0.868181    11.00000   -1.20000
AFIX   0
C26   1    0.394220    0.697670    0.879701    11.00000    0.01770    0.01724 =
         0.01245    0.00084    0.00461    0.00156
AFIX  43
H26   2    0.371295    0.740697    0.921734    11.00000   -1.20000
AFIX   0
C27   1    0.504105    0.724455    0.848506    11.00000    0.01737    0.01064 =
         0.01062    0.00279    0.00379    0.00365
C28   1    0.595620    0.817658    0.883462    11.00000    0.01610    0.01144 =
         0.01328    0.00036    0.00078    0.00051
C29   1    0.852235    0.051182    0.847444    11.00000    0.01382    0.01142 =
         0.01200   -0.00001   -0.00061    0.00366
C30   1    0.959304    0.138579    0.857816    11.00000    0.01447    0.01116 =
         0.00741    0.00035    0.00228    0.00257
C31   1    1.056522    0.139660    0.915432    11.00000    0.01784    0.01684 =
         0.01097    0.00347    0.00158    0.00613
AFIX  43
H31   2    1.060594    0.083153    0.951707    11.00000   -1.20000
AFIX   0
C32   1    1.149148    0.226067    0.919204    11.00000    0.01633    0.01986 =
         0.01358   -0.00047   -0.00096    0.00470
AFIX  43
H32   2    1.218206    0.229324    0.957641    11.00000   -1.20000
AFIX   0
C33   1    1.138199    0.307062    0.865636    11.00000    0.01097    0.01197 =
         0.01348   -0.00321    0.00089   -0.00382
AFIX  43
H33   2    1.199218    0.367323    0.867688    11.00000   -1.20000
AFIX   0
C34   1    1.036977    0.298965    0.808998    11.00000    0.00898    0.01310 =
         0.01205    0.00013    0.00429    0.00195
C35   1    1.018761    0.383420    0.747526    11.00000    0.01550    0.01601 =
         0.01345   -0.00070    0.00707    0.00474
C36   1    0.804007    0.564301    0.909258    11.00000    0.01494    0.01091 =
         0.01074   -0.00027    0.00223    0.00147
C37   1    0.917375    0.644048    0.914728    11.00000    0.01018    0.00984 =
         0.01223    0.00218    0.00185    0.00234
C38   1    1.015363    0.642959    0.973691    11.00000    0.02034    0.01552 =
         0.01114    0.00253    0.00214    0.00667
AFIX  43
H38   2    1.015055    0.588518    1.013129    11.00000   -1.20000
AFIX   0
C39   1    1.111673    0.722140    0.973239    11.00000    0.01034    0.01493 =
         0.01331   -0.00241   -0.00253    0.00193
AFIX  43
H39   2    1.178757    0.723736    1.013414    11.00000   -1.20000
AFIX   0
C40   1    1.111361    0.800362    0.913910    11.00000    0.01197    0.01321 =
         0.02087    0.00007   -0.00209    0.00188
AFIX  43
H40   2    1.177421    0.855886    0.912469    11.00000   -1.20000
AFIX   0
C41   1    1.010378    0.794091    0.856686    11.00000    0.01269    0.01089 =
         0.01019    0.00140    0.00218    0.00544
C42   1    0.999636    0.870305    0.786353    11.00000    0.01200    0.01184 =
         0.01358   -0.00201    0.00396    0.00236

HKLF 4

REM  p1 in P-1
REM R1 =  0.0306 for    8486 Fo > 4sig(Fo)  and  0.0497 for all   10781 data
REM    689 parameters refined using      0 restraints

END

WGHT      0.0251      3.7595

REM Highest difference peak  1.778,  deepest hole -0.992,  1-sigma level  0.180
Q1    1   0.7688  0.6752  0.6853  11.00000  0.05    1.78
Q2    1   0.9971  0.5594  0.6110  11.00000  0.05    1.76
Q3    1   0.7387  0.2112  0.7552  11.00000  0.05    1.73
Q4    1   0.7420  0.1817  0.7387  11.00000  0.05    1.71
Q5    1   0.7599  0.7154  0.6958  11.00000  0.05    1.64
Q6    1   0.8160  0.7412  0.7428  11.00000  0.05    1.31
Q7    1   0.6912  0.1747  0.7079  11.00000  0.05    1.14
Q8    1   0.9414  0.6217  0.6369  11.00000  0.05    0.98
Q9    1   0.7388  0.1622  0.6486  11.00000  0.05    0.97
Q10   1   0.7782  0.1457  0.6771  11.00000  0.05    0.96
Q11   1   0.7693  0.7434  0.8013  11.00000  0.05    0.93
Q12   1   0.6729  0.6716  0.7481  11.00000  0.05    0.92
Q13   1   0.8444  0.2410  0.6882  11.00000  0.05    0.92
Q14   1   0.6514  0.2947  0.3993  11.00000  0.05    0.84
Q15   1   0.9819  1.0593  0.6406  11.00000  0.05    0.83
Q16   1   0.7798  0.6955  0.6368  11.00000  0.05    0.82
Q17   1   0.6811  0.7854  0.8102  11.00000  0.05    0.79
Q18   1   0.4768  0.4226  0.6056  11.00000  0.05    0.79
Q19   1   0.7184  0.2974  0.7784  11.00000  0.05    0.78
Q20   1   0.7195  0.7532  0.7572  11.00000  0.05    0.78
;
_shelx_res_checksum   82150

_shelx_hkl_file
;
  -2   0   0  121.28    4.02
  -2   0   0  135.93    4.06
  -2   0   0  121.66    4.01
   2   0   0  126.72    4.03
   2   0   0  134.15    4.07
   2   0   0  130.94    4.00
   2   0   0  127.34    4.04
  -3   0   0    1.66    0.24
  -3   0   0    0.89    0.19
  -3   0   0    1.58    0.29
  -3   0   0    1.40    0.22
   3   0   0    1.08    0.20
   3   0   0    1.22    0.22
   3   0   0    1.57    0.31
  -4   0   0   71.39    2.71
  -4   0   0   87.95    2.76
  -4   0   0   84.54    2.71
   4   0   0   90.65    2.85
   4   0   0   82.97    2.80
  -5   0   0    0.03    0.24
  -5   0   0    0.61    0.26
   5   0   0    0.16    0.34
   5   0   0   -0.16    0.28
  -6   0   0  183.84    5.83
  -6   0   0  189.82    5.88
   6   0   0  173.53    5.98
   6   0   0  181.43    5.96
  -7   0   0    8.21    0.65
  -7   0   0    9.08    0.70
   7   0   0    8.45    0.96
   7   0   0    9.07    0.80
  -8   0   0  100.08    3.48
  -8   0   0  101.37    3.47
   8   0   0   99.34    3.68
   8   0   0  101.13    3.67
  -9   0   0    2.44    0.51
  -9   0   0    4.04    0.60
   9   0   0    3.15    0.83
   9   0   0    2.52    0.86
 -10   0   0   48.48    2.09
 -10   0   0   46.86    2.04
  10   0   0   45.77    2.38
  10   0   0   46.35    2.41
 -11   0   0   -0.39    0.72
 -11   0   0   -0.26    0.65
  11   0   0    0.24    1.06
  11   0   0   -0.15    0.92
 -12   0   0   12.59    1.35
  12   0   0   15.28    1.78
 -13   0   0    1.21    0.94
 -13   0   0    4.20    1.16
  13   0   0    5.76    1.46
  13   0   0    2.83    1.60
 -14   0   0    2.51    1.06
 -14   0   0    4.24    1.40
  14   0   0    3.73    1.61
  15  -1   0   12.75    1.89
 -15   1   0    7.97    1.34
 -15   1   0   11.77    1.81
  14  -1   0   20.16    2.14
 -14   1   0   20.62    1.85
 -14   1   0   25.37    2.33
  13  -1   0    9.55    1.59
 -13   1   0   11.61    1.46
 -13   1   0   14.03    1.44
  12  -1   0   23.97    2.07
  12  -1   0   27.78    2.28
 -12   1   0   27.88    1.71
 -12   1   0   27.53    1.77
  11  -1   0   18.77    1.81
  11  -1   0   18.31    1.85
 -11   1   0   17.60    2.02
 -11   1   0   19.62    1.36
  10  -1   0   37.76    2.14
  10  -1   0   37.71    2.10
 -10   1   0   41.86    1.86
 -10   1   0   37.33    2.04
   9  -1   0    4.12    0.80
   9  -1   0    2.72    0.80
  -9   1   0    4.02    0.57
   8  -1   0   39.54    1.75
   8  -1   0   36.33    1.72
  -8   1   0   40.00    1.64
  -8   1   0   37.35    1.55
   7  -1   0    8.97    0.85
   7  -1   0    8.61    0.74
  -7   1   0    8.94    0.62
  -7   1   0    9.72    0.68
   6  -1   0   46.29    1.76
   6  -1   0   44.31    1.83
  -6   1   0   46.40    1.65
  -6   1   0   47.50    1.75
   5  -1   0    3.91    0.48
   5  -1   0    3.94    0.46
  -5   1   0    4.55    0.37
  -5   1   0    4.25    0.45
   4  -1   0    4.08    0.31
   4  -1   0    4.14    0.43
   4  -1   0    4.10    0.35
  -4   1   0    3.86    0.31
  -4   1   0    4.36    0.39
   3  -1   0   -0.19    0.21
   3  -1   0   -0.21    0.11
   3  -1   0   -0.12    0.11
   3  -1   0   -0.64    0.20
  -3   1   0   -0.07    0.21
  -3   1   0   -0.23    0.12
   2  -1   0    1.29    0.19
   2  -1   0    1.46    0.19
   2  -1   0    1.41    0.18
   2  -1   0    1.60    0.15
  -2   1   0    1.38    0.17
  -2   1   0    1.21    0.18
  -2   1   0    1.27    0.18
  -2   1   0    1.26    0.13
  -1  -1   0   -0.47    0.10
  -1  -1   0   -0.39    0.14
  -1  -1   0   -0.47    0.07
  -1  -1   0   -0.45    0.11
   1   1   0   -0.53    0.14
   1   1   0   -0.51    0.06
   1   1   0   -0.41    0.11
   1   1   0   -0.45    0.10
  -2  -1   0   16.23    0.67
  -2  -1   0   16.33    0.72
  -2  -1   0   16.34    0.66
  -2  -1   0   17.73    0.62
   2   1   0   17.12    0.75
   2   1   0   15.71    0.63
   2   1   0   17.33    0.69
   2   1   0   16.47    0.61
  -3  -1   0    0.69    0.25
  -3  -1   0    0.77    0.27
  -3  -1   0    0.64    0.18
   3   1   0    1.30    0.28
   3   1   0    0.61    0.27
   3   1   0    0.53    0.22
  -4  -1   0    8.85    0.48
  -4  -1   0    9.05    0.52
   4   1   0    8.05    0.65
   4   1   0    8.72    0.60
  -5  -1   0    0.99    0.24
  -5  -1   0    0.78    0.27
   5   1   0    0.60    0.32
   5   1   0    0.52    0.40
  -6  -1   0   38.76    1.46
  -6  -1   0   37.51    1.49
   6   1   0   37.94    1.64
   6   1   0   37.81    1.69
  -7  -1   0    0.80    0.34
  -7  -1   0    0.83    0.39
   7   1   0    1.20    0.62
   7   1   0    1.65    0.50
  -8  -1   0   47.00    1.93
  -8  -1   0   48.70    1.98
   8   1   0   50.26    2.26
   8   1   0   52.57    2.18
  -9  -1   0    2.39    0.53
  -9  -1   0    2.40    0.64
   9   1   0    2.55    0.80
   9   1   0    1.63    0.89
 -10  -1   0   19.19    1.24
  10   1   0   19.82    1.66
  10   1   0   21.99    1.86
 -11  -1   0    0.74    0.76
 -11  -1   0   -1.41    0.59
  11   1   0    0.04    0.90
 -12  -1   0   27.74    1.94
 -12  -1   0   25.20    1.64
  12   1   0   27.69    2.23
  12   1   0   28.76    2.49
 -13  -1   0    2.16    0.95
 -13  -1   0    0.91    1.09
  13   1   0   -1.59    1.35
  13   1   0    0.05    1.58
 -14  -1   0   37.68    2.36
 -14  -1   0   43.55    2.81
  14   1   0   33.61    3.00
  15  -2   0    6.44    1.72
 -15   2   0    4.21    1.29
 -15   2   0    7.44    1.67
  14  -2   0    2.28    1.54
 -14   2   0    1.51    1.01
 -14   2   0    3.26    1.25
  13  -2   0    8.13    1.48
 -13   2   0   10.22    1.25
 -13   2   0    8.28    1.14
  12  -2   0   10.88    1.43
  12  -2   0   10.35    1.43
 -12   2   0    8.79    1.07
 -12   2   0   10.45    1.10
  11  -2   0   16.24    1.68
  11  -2   0   16.69    1.68
 -11   2   0   17.42    1.25
 -11   2   0   15.55    1.36
  10  -2   0   18.94    1.49
  10  -2   0   21.62    1.53
 -10   2   0   18.17    1.15
 -10   2   0   17.88    1.47
   9  -2   0   36.37    1.81
   9  -2   0   36.99    1.74
  -9   2   0   33.86    1.48
  -9   2   0   34.00    1.62
   8  -2   0   49.51    2.10
   8  -2   0   50.06    2.00
  -8   2   0   51.64    1.87
  -8   2   0   52.12    2.03
   7  -2   0   28.02    1.26
   7  -2   0   27.81    1.35
  -7   2   0   32.48    1.32
  -7   2   0   27.54    1.15
   6  -2   0   90.96    3.21
   6  -2   0   89.31    3.02
  -6   2   0   90.27    2.99
  -6   2   0   94.93    3.17
   5  -2   0   89.10    2.98
   5  -2   0   87.53    2.81
   5  -2   0   79.50    2.79
  -5   2   0   89.64    2.96
  -5   2   0   87.09    2.79
   4  -2   0  100.15    3.28
   4  -2   0  105.83    3.42
   4  -2   0  104.67    3.33
   4  -2   0  107.57    3.26
  -4   2   0   96.63    3.33
  -4   2   0  105.77    3.42
   3  -2   0   31.08    1.12
   3  -2   0   33.44    1.15
  -3   2   0   32.87    1.16
  -3   2   0   31.91    1.09
  -3   2   0   33.40    1.24
   2  -2   0   58.73    1.88
   2  -2   0   58.07    1.84
   2  -2   0   55.71    1.86
   2  -2   0   53.85    1.90
  -2   2   0   57.37    1.84
  -2   2   0   57.00    1.90
  -2   2   0   56.39    1.84
  -2   2   0   56.33    1.88
   1  -2   0  100.59    3.32
   1  -2   0  100.21    3.30
   1  -2   0  107.34    3.29
   1  -2   0  107.30    3.28
  -1   2   0  104.84    3.33
  -1   2   0  106.38    3.28
  -1   2   0  102.69    3.31
  -1   2   0  102.91    3.28
   0  -2   0  315.30    9.63
   0  -2   0  286.67    9.70
   0  -2   0  322.80    9.64
   0  -2   0  317.21    9.67
   0  -2   0  314.50    9.74
   0   2   0  314.31    9.63
   0   2   0  318.69    9.67
  -1  -2   0   52.42    1.72
  -1  -2   0   51.47    1.71
  -1  -2   0   51.25    1.66
  -1  -2   0   46.62    1.79
   1   2   0   49.41    1.70
   1   2   0   53.88    1.72
   1   2   0   50.43    1.82
   1   2   0   51.98    1.64
  -2  -2   0  594.30   17.67
  -2  -2   0  519.58   17.82
  -2  -2   0  562.17   17.74
  -2  -2   0  583.18   17.75
   2   2   0  581.60   17.76
   2   2   0  575.08   17.87
   2   2   0  610.02   17.66
  -3  -2   0   56.06    1.80
  -3  -2   0   55.54    1.89
   3   2   0   55.31    1.94
   3   2   0   52.70    2.04
   3   2   0   54.03    1.81
  -4  -2   0  199.83    6.47
  -4  -2   0  211.50    6.39
   4   2   0  202.95    6.55
   4   2   0  199.66    6.64
  -5  -2   0   28.46    1.08
  -5  -2   0   24.74    1.13
   5   2   0   25.65    1.34
   5   2   0   28.09    1.25
  -6  -2   0   93.29    3.23
  -6  -2   0   98.83    3.16
   6   2   0   92.47    3.47
   6   2   0   91.15    3.34
  -7  -2   0   24.80    1.19
  -7  -2   0   24.42    1.12
   7   2   0   22.83    1.53
   7   2   0   22.83    1.31
  -8  -2   0   66.72    2.61
  -8  -2   0   73.82    2.56
   8   2   0   66.59    2.93
   8   2   0   72.96    2.88
  -9  -2   0   15.66    1.24
  -9  -2   0   14.43    1.05
   9   2   0   16.51    1.62
   9   2   0   13.42    1.33
 -10  -2   0   50.69    2.30
 -10  -2   0   48.53    2.06
  10   2   0   48.79    2.58
 -11  -2   0    1.13    0.85
 -11  -2   0    0.48    0.68
  11   2   0   -1.16    1.04
  11   2   0    1.13    1.34
 -12  -2   0   24.79    1.95
 -12  -2   0   18.93    1.58
  12   2   0   19.83    2.13
  12   2   0   18.13    2.26
 -13  -2   0    3.53    1.42
 -13  -2   0    2.27    1.03
  13   2   0    3.40    1.77
  13   2   0    2.06    1.41
 -14  -2   0   15.86    1.87
 -14  -2   0   10.32    1.40
  14   2   0    9.03    2.02
  15  -3   0   29.10    2.99
 -15   3   0   32.45    2.54
 -15   3   0   26.96    2.96
  14  -3   0    2.08    1.46
 -14   3   0    3.37    1.17
 -14   3   0    1.81    1.03
  13  -3   0   15.67    2.03
 -13   3   0   13.35    1.58
 -13   3   0   16.67    1.58
  12  -3   0   14.45    1.58
  12  -3   0   11.11    1.38
 -12   3   0   11.01    1.35
 -12   3   0   12.73    1.30
  11  -3   0   29.79    1.93
  11  -3   0   30.97    1.92
 -11   3   0   29.59    1.74
 -11   3   0   33.15    1.57
  10  -3   0    7.14    0.90
  10  -3   0    6.42    0.91
 -10   3   0    5.18    0.72
 -10   3   0    7.05    0.71
   9  -3   0   53.43    2.40
   9  -3   0   55.56    2.18
  -9   3   0   54.12    2.04
  -9   3   0   57.29    2.28
   8  -3   0   -0.04    0.40
   8  -3   0   -0.24    0.41
  -8   3   0   -0.05    0.33
  -8   3   0    0.16    0.37
   7  -3   0    9.13    0.76
   7  -3   0    7.99    0.62
  -7   3   0    9.86    0.74
  -7   3   0    9.32    0.59
   6  -3   0   12.24    0.75
   6  -3   0   14.04    0.83
   6  -3   0   12.06    0.83
   6  -3   0   13.03    0.62
  -6   3   0   15.08    0.87
   5  -3   0   24.59    1.05
   5  -3   0   27.34    1.17
   5  -3   0   21.98    1.00
  -5   3   0   29.27    1.20
  -5   3   0   24.37    0.91
   4  -3   0   10.80    0.55
   4  -3   0   11.39    0.61
   4  -3   0   11.93    0.64
  -4   3   0   12.54    0.68
  -4   3   0   10.84    0.60
  -4   3   0   11.26    0.51
   3  -3   0    9.46    0.55
   3  -3   0    8.91    0.53
   3  -3   0    8.81    0.46
  -3   3   0    9.12    0.49
  -3   3   0    9.84    0.57
  -3   3   0   10.10    0.47
   2  -3   0    0.32    0.18
   2  -3   0    0.32    0.24
   2  -3   0    0.56    0.26
   2  -3   0    0.51    0.20
  -2   3   0    0.68    0.21
  -2   3   0    0.49    0.20
  -2   3   0    0.76    0.22
  -2   3   0    0.37    0.22
   1  -3   0   -0.08    0.16
   1  -3   0    0.08    0.13
   1  -3   0    0.19    0.24
   1  -3   0    0.20    0.16
  -1   3   0    0.23    0.17
  -1   3   0   -0.17    0.20
  -1   3   0    0.26    0.13
  -1   3   0    0.25    0.15
   0  -3   0    0.59    0.15
   0  -3   0    0.80    0.21
   0  -3   0    0.67    0.14
   0  -3   0    0.54    0.20
   0  -3   0    1.06    0.27
   0   3   0    0.80    0.16
   0   3   0    0.48    0.19
   0   3   0    0.79    0.29
  -1  -3   0    1.80    0.24
  -1  -3   0    1.06    0.29
   1   3   0    1.27    0.38
   1   3   0    0.77    0.20
  -2  -3   0   27.52    1.08
  -2  -3   0   25.46    1.05
   2   3   0   27.16    1.06
   2   3   0   26.43    0.93
   2   3   0   27.94    1.25
  -3  -3   0    0.14    0.18
  -3  -3   0    0.55    0.28
   3   3   0    0.22    0.37
   3   3   0   -0.19    0.19
   3   3   0   -0.08    0.26
  -4  -3   0   13.59    0.80
  -4  -3   0   15.13    0.67
   4   3   0   14.78    1.01
   4   3   0   14.39    0.83
  -5  -3   0    4.05    0.44
  -5  -3   0    4.39    0.49
   5   3   0    3.35    0.58
   5   3   0    4.09    0.66
  -6  -3   0    4.44    0.54
  -6  -3   0    3.36    0.50
   6   3   0    3.92    0.58
   6   3   0    2.99    0.72
  -7  -3   0   12.10    0.82
  -7  -3   0   11.43    0.89
   7   3   0   12.47    1.14
   7   3   0   10.26    1.27
  -8  -3   0   21.21    1.16
  -8  -3   0   19.13    1.26
   8   3   0   21.41    1.76
   8   3   0   22.55    1.53
  -9  -3   0   17.29    1.18
  -9  -3   0   16.48    1.35
   9   3   0   14.05    1.89
   9   3   0   16.51    1.61
 -10  -3   0   36.06    1.99
 -10  -3   0   31.30    1.75
  10   3   0   34.63    2.42
  10   3   0   33.03    2.21
 -11  -3   0    5.98    1.07
 -11  -3   0    7.17    1.21
  11   3   0    7.45    1.43
  11   3   0    7.85    1.64
 -12  -3   0   19.00    2.01
 -12  -3   0   16.89    1.60
  12   3   0   13.26    2.01
  12   3   0   19.37    2.30
 -13  -3   0    1.90    1.12
 -13  -3   0    3.24    1.42
  13   3   0    0.84    1.50
  13   3   0    3.11    1.93
 -14  -3   0   19.74    2.25
  14   3   0   10.98    2.31
  15  -4   0    6.47    1.81
 -15   4   0    6.03    1.42
 -15   4   0    4.83    1.38
  14  -4   0   -0.64    1.34
 -14   4   0   -1.13    1.06
 -14   4   0    0.22    0.98
  13  -4   0   22.55    1.98
 -13   4   0   20.05    1.74
 -13   4   0   21.82    1.61
  12  -4   0   -0.37    1.08
  12  -4   0    1.51    0.87
 -12   4   0    1.20    0.99
 -12   4   0   -0.28    0.73
  11  -4   0   46.22    2.18
  11  -4   0   43.97    2.32
 -11   4   0   44.60    2.15
  10  -4   0   -0.48    0.63
  10  -4   0    0.96    0.67
 -10   4   0    0.74    0.60
 -10   4   0    0.93    0.50
   9  -4   0   46.56    2.70
   9  -4   0   38.61    1.67
  -9   4   0   42.06    1.62
  -9   4   0   38.46    1.85
   8  -4   0    6.55    0.65
  -8   4   0    7.80    0.61
  -8   4   0    6.90    0.89
   7  -4   0   63.73    2.18
   7  -4   0   66.51    2.33
   7  -4   0   64.16    2.45
  -7   4   0   66.14    2.47
   6  -4   0   10.83    0.76
   6  -4   0   10.60    0.66
  -6   4   0   10.00    0.76
  -6   4   0   10.88    0.53
   5  -4   0  131.88    4.24
   5  -4   0  136.51    4.37
   5  -4   0  121.48    4.27
  -5   4   0  136.52    4.18
  -5   4   0  130.70    4.38
   4  -4   0   24.60    1.15
   4  -4   0   28.69    1.14
   4  -4   0   28.31    1.07
  -4   4   0   28.97    1.20
  -4   4   0   28.15    1.06
   3  -4   0  319.43    9.89
   3  -4   0  296.94    9.96
   3  -4   0  323.17    9.94
  -3   4   0  333.42   10.00
  -3   4   0  316.49    9.93
  -3   4   0  315.45    9.92
   2  -4   0   20.20    0.82
   2  -4   0   17.10    0.94
   2  -4   0   20.02    0.81
  -2   4   0   19.84    0.87
  -2   4   0   19.65    0.89
  -2   4   0   18.33    0.81
   1  -4   0   78.23    2.49
   1  -4   0   76.45    2.53
   1  -4   0   69.41    2.50
  -1   4   0   72.90    2.49
  -1   4   0   76.84    2.66
  -1   4   0   78.63    2.52
   0  -4   0   13.81    0.61
   0  -4   0   12.59    0.68
   0  -4   0   14.95    0.70
   0   4   0   14.22    0.63
   0   4   0   14.51    0.75
   0   4   0   14.32    0.85
  -1  -4   0   49.53    1.81
  -1  -4   0   52.11    1.79
  -1  -4   0   51.34    1.83
   1   4   0   50.40    1.73
   1   4   0   50.69    1.80
   1   4   0   50.82    2.01
  -2  -4   0  257.67    8.04
  -2  -4   0  251.09    7.91
   2   4   0  253.99    8.23
   2   4   0  245.52    7.84
   2   4   0  256.20    8.01
  -3  -4   0   96.48    3.20
  -3  -4   0   92.80    3.04
   3   4   0   93.64    3.19
   3   4   0   90.00    3.40
   3   4   0   91.53    2.98
  -4  -4   0   70.48    2.27
  -4  -4   0   66.48    2.42
   4   4   0   66.61    2.68
   4   4   0   62.02    2.44
  -5  -4   0  135.41    4.31
  -5  -4   0  129.77    4.47
   5   4   0  131.52    4.54
   5   4   0  134.65    4.78
  -6  -4   0   26.72    1.15
  -6  -4   0   23.61    1.28
   6   4   0   26.35    1.65
   6   4   0   24.91    1.47
  -7  -4   0   19.05    1.09
  -7  -4   0   17.71    1.27
   7   4   0   20.69    1.43
   7   4   0   20.49    1.64
  -8  -4   0   35.97    2.43
  -8  -4   0   40.01    1.68
   8   4   0   36.62    2.33
  -9  -4   0   36.44    1.77
  -9  -4   0   38.27    2.04
   9   4   0   37.37    2.43
 -10  -4   0   22.70    1.76
  10   4   0   19.01    2.24
  10   4   0   23.96    2.04
 -11  -4   0   13.57    1.89
 -11  -4   0   18.00    1.87
  11   4   0   15.73    1.78
  11   4   0   17.72    2.04
 -12  -4   0   12.10    1.64
 -12  -4   0    9.17    1.22
  12   4   0   11.83    1.94
  12   4   0   10.06    1.76
 -13  -4   0   15.00    1.93
  13   4   0    8.33    2.32
  13   4   0   14.66    2.11
  15  -5   0   20.77    2.60
 -15   5   0   25.48    2.18
  14  -5   0    2.86    1.31
 -14   5   0    2.07    1.05
 -14   5   0    0.91    1.04
  13  -5   0   48.33    2.67
 -13   5   0   42.05    2.44
 -13   5   0   48.69    2.18
  12  -5   0   -0.12    0.82
 -12   5   0    0.09    0.66
 -12   5   0    0.25    0.71
  11  -5   0   29.76    1.97
  11  -5   0   32.53    1.73
 -11   5   0   31.46    1.61
 -11   5   0   32.34    1.79
  10  -5   0    1.77    0.58
  10  -5   0    2.14    0.74
 -10   5   0    2.70    0.55
 -10   5   0    0.84    0.58
   9  -5   0   32.06    1.40
   9  -5   0   31.93    1.71
  -9   5   0   35.65    1.38
  -9   5   0   31.68    1.89
   8  -5   0    0.60    0.43
   8  -5   0    0.38    0.52
   8  -5   0    0.15    0.30
  -8   5   0    0.28    0.49
   7  -5   0   14.33    0.92
   7  -5   0   15.16    0.85
  -7   5   0   14.79    0.98
  -7   5   0   14.94    0.70
   6  -5   0    1.03    0.35
   6  -5   0    0.07    0.28
  -6   5   0    0.88    0.36
  -6   5   0    0.75    0.25
   5  -5   0   25.27    1.04
   5  -5   0   23.35    1.10
  -5   5   0   24.94    1.01
  -5   5   0   23.54    1.17
   4  -5   0    2.54    0.36
   4  -5   0    2.38    0.35
  -4   5   0    2.71    0.44
  -4   5   0    2.74    0.37
   3  -5   0   14.01    0.70
   3  -5   0   15.26    0.74
  -3   5   0   15.45    0.80
  -3   5   0   14.54    0.81
   2  -5   0   -0.01    0.20
   2  -5   0   -0.09    0.22
  -2   5   0   -0.04    0.28
  -2   5   0    0.05    0.26
   1  -5   0    1.77    0.28
   1  -5   0    2.07    0.35
  -1   5   0    2.14    0.43
  -1   5   0    2.25    0.31
   0  -5   0    0.57    0.27
   0  -5   0    0.79    0.22
   0   5   0    1.00    0.37
   0   5   0    0.52    0.39
   0   5   0    0.67    0.25
  -1  -5   0   -0.27    0.28
   1   5   0   -0.35    0.26
   1   5   0   -0.06    0.23
   1   5   0    0.19    0.31
   1   5   0   -0.01    0.37
  -2  -5   0    0.99    0.38
  -2  -5   0    0.85    0.36
   2   5   0    1.64    0.53
   2   5   0    1.45    0.30
  -3  -5   0    9.57    0.67
  -3  -5   0    7.49    0.71
   3   5   0    8.52    0.77
   3   5   0    8.20    1.00
   3   5   0    7.11    0.55
  -4  -5   0    7.81    0.65
  -4  -5   0    8.59    0.75
   4   5   0    8.84    0.98
   4   5   0    7.71    0.78
  -5  -5   0    8.25    0.78
  -5  -5   0    8.87    0.82
   5   5   0    9.69    1.20
   5   5   0    8.11    0.91
  -6  -5   0    2.33    0.52
  -6  -5   0    2.67    0.72
   6   5   0    3.20    0.94
   6   5   0    1.16    0.57
  -7  -5   0    1.10    0.67
  -7  -5   0    0.70    0.57
   7   5   0    1.56    0.89
   7   5   0    1.33    0.75
  -8  -5   0    8.69    1.00
  -8  -5   0    9.43    1.08
   8   5   0   12.34    1.48
   8   5   0    6.22    1.42
  -9  -5   0   23.50    1.75
  -9  -5   0   22.22    1.53
   9   5   0   21.29    2.27
   9   5   0   26.87    2.04
 -10  -5   0    7.49    1.05
 -10  -5   0    5.40    1.15
  10   5   0    7.70    1.36
  10   5   0    6.61    1.55
 -11  -5   0   25.86    1.92
 -11  -5   0   28.01    2.32
  11   5   0   31.13    2.48
  11   5   0   32.08    3.07
 -12  -5   0   10.10    1.80
  12   5   0    9.26    2.19
  12   5   0   10.66    1.80
 -13  -5   0   26.74    3.84
  13   5   0   29.81    3.26
  13   5   0   27.36    3.05
  15  -6   0    6.43    1.60
 -15   6   0    4.64    1.24
  14  -6   0    3.93    1.79
 -14   6   0    2.08    1.12
 -14   6   0    3.49    1.08
  13  -6   0    9.52    1.34
 -13   6   0    9.92    1.26
 -13   6   0   11.75    1.34
  12  -6   0    4.32    1.03
 -12   6   0    6.53    0.95
 -12   6   0    7.01    0.81
  11  -6   0   29.59    1.58
  11  -6   0   28.53    1.80
 -11   6   0   26.95    1.72
 -11   6   0   28.95    1.47
  10  -6   0    1.85    0.58
  10  -6   0    1.12    0.64
 -10   6   0    1.91    0.57
 -10   6   0    1.59    0.71
   9  -6   0   34.34    1.80
   9  -6   0   34.80    1.41
   9  -6   0   38.78    1.70
  -9   6   0   34.51    1.84
   8  -6   0    5.82    0.80
   8  -6   0    5.57    0.68
  -8   6   0    6.18    0.54
  -8   6   0    4.91    0.73
   7  -6   0   51.85    2.05
   7  -6   0   50.28    1.91
  -7   6   0   51.35    1.82
  -7   6   0   50.53    2.13
   6  -6   0    6.54    0.67
   6  -6   0    5.36    0.60
  -6   6   0    5.56    0.57
  -6   6   0    4.69    0.56
   5  -6   0  193.47    6.24
   5  -6   0  190.95    6.14
  -5   6   0  186.38    6.15
  -5   6   0  195.19    6.31
   4  -6   0    4.69    0.52
   4  -6   0    4.70    0.53
  -4   6   0    5.93    0.63
  -4   6   0    5.98    0.63
   3  -6   0  136.43    4.51
   3  -6   0  136.09    4.51
  -3   6   0  139.93    4.64
  -3   6   0  138.53    4.58
   2  -6   0    4.46    0.48
   2  -6   0    3.45    0.45
  -2   6   0    3.70    0.46
  -2   6   0    3.71    0.54
   1  -6   0  171.94    5.64
   1  -6   0  176.90    5.57
  -1   6   0  167.07    5.83
  -1   6   0  177.26    5.59
   0  -6   0    5.55    0.60
   0  -6   0    6.49    0.53
   0   6   0    5.05    0.70
   0   6   0    5.71    0.53
  -1  -6   0  191.79    6.18
  -1  -6   0  191.22    6.02
   1   6   0  179.00    6.05
   1   6   0  189.22    5.99
   1   6   0  193.28    6.44
  -2  -6   0    0.30    0.41
   2   6   0    0.99    0.45
   2   6   0    1.74    0.39
   2   6   0    1.46    0.63
  -3  -6   0  104.25    3.65
  -3  -6   0  103.41    3.50
   3   6   0  107.07    3.63
   3   6   0   99.54    3.92
  -4  -6   0    5.99    0.70
  -4  -6   0    6.60    0.76
   4   6   0    7.07    0.89
   4   6   0    5.42    0.66
  -5  -6   0  154.60    6.14
  -5  -6   0  170.64    5.52
   5   6   0  175.86    6.13
   5   6   0  174.24    5.76
  -6  -6   0    0.73    0.65
  -6  -6   0    0.99    0.61
   6   6   0    1.33    0.93
   6   6   0    0.54    0.63
  -7  -6   0   61.95    2.71
  -7  -6   0   68.81    2.51
   7   6   0   58.48    4.22
   7   6   0   63.87    2.74
  -8  -6   0    8.61    0.97
  -8  -6   0    6.02    1.02
   8   6   0    8.27    1.18
   8   6   0    8.38    1.41
  -9  -6   0   36.76    2.04
  -9  -6   0   30.81    2.14
   9   6   0   39.75    2.81
   9   6   0   36.18    2.27
 -10  -6   0    3.25    1.18
 -10  -6   0    3.83    1.09
  10   6   0    5.07    1.38
  10   6   0    3.97    1.69
 -11  -6   0   18.68    1.93
  11   6   0   17.69    2.39
  11   6   0   19.90    2.37
 -12  -6   0    1.34    1.46
  12   6   0    1.79    2.22
  12   6   0    3.26    1.79
  15  -7   0   11.57    1.87
 -15   7   0   11.76    1.59
  14  -7   0   12.03    1.71
 -14   7   0   12.12    2.23
  13  -7   0   35.40    2.35
 -13   7   0   32.72    2.18
 -13   7   0   39.08    1.87
  12  -7   0   10.37    1.28
 -12   7   0   11.30    1.14
 -12   7   0    9.60    1.18
  11  -7   0   18.43    1.24
  11  -7   0   15.72    1.51
 -11   7   0   15.94    1.51
 -11   7   0   16.85    1.32
  10  -7   0    6.20    0.93
  10  -7   0    7.06    0.84
  10  -7   0    8.13    0.97
 -10   7   0    6.33    0.97
   9  -7   0   21.42    1.31
   9  -7   0   20.36    1.37
  -9   7   0   20.36    1.41
  -9   7   0   22.46    1.01
   8  -7   0    5.54    0.82
   8  -7   0    7.35    0.86
  -8   7   0    7.24    0.64
   7  -7   0   47.19    2.33
   7  -7   0   51.60    1.98
  -7   7   0   54.26    2.24
  -7   7   0   54.80    1.93
   6  -7   0   18.81    1.04
   6  -7   0   18.51    1.00
  -6   7   0   19.98    1.13
  -6   7   0   18.51    0.99
   5  -7   0   19.11    0.97
   5  -7   0   20.81    1.03
  -5   7   0   18.83    1.06
  -5   7   0   17.74    1.07
   4  -7   0    5.17    0.62
   4  -7   0    5.34    0.58
  -4   7   0    5.34    0.65
  -4   7   0    4.79    0.64
   3  -7   0   19.45    1.01
   3  -7   0   20.41    0.99
  -3   7   0   19.57    1.18
  -3   7   0   20.36    1.07
   2  -7   0    1.17    0.34
   2  -7   0    0.74    0.41
  -2   7   0    0.93    0.42
  -2   7   0    0.64    0.51
   1  -7   0    3.42    0.44
   1  -7   0    2.56    0.50
  -1   7   0    3.20    0.63
  -1   7   0    3.29    0.47
   0  -7   0    0.91    0.36
   0  -7   0    0.52    0.31
   0   7   0    0.15    0.47
   0   7   0    0.59    0.36
  -1  -7   0   -0.32    0.26
  -1  -7   0    0.29    0.33
   1   7   0    0.59    0.52
   1   7   0   -0.22    0.32
  -2  -7   0   -0.14    0.38
   2   7   0    0.54    0.45
   2   7   0    0.51    0.35
   2   7   0   -0.37    0.56
  -3  -7   0   -0.21    0.44
  -3  -7   0   -0.02    0.52
   3   7   0   -0.16    0.48
   3   7   0   -0.24    0.63
  -4  -7   0    1.12    0.56
  -4  -7   0    1.33    0.55
   4   7   0    0.92    0.56
  -5  -7   0   12.32    1.12
  -5  -7   0   13.81    1.26
   5   7   0   10.49    1.37
   5   7   0   14.74    1.25
  -6  -7   0   -0.40    0.66
  -6  -7   0    0.14    0.67
   6   7   0    0.20    0.78
   6   7   0   -1.02    0.93
  -7  -7   0   18.32    1.47
  -7  -7   0   15.63    1.58
   7   7   0   17.10    2.10
  -8  -7   0   -0.17    0.89
  -8  -7   0   -0.06    0.86
   8   7   0   -1.53    1.29
   8   7   0    0.37    1.12
  -9  -7   0   10.69    1.48
  -9  -7   0   11.77    1.29
   9   7   0   13.07    1.58
   9   7   0    7.56    1.92
 -10  -7   0    0.32    1.15
  10   7   0    0.77    1.34
  10   7   0    0.40    1.67
 -11  -7   0   16.73    1.95
  11   7   0   15.14    2.39
  11   7   0   12.87    1.96
 -12  -7   0    1.91    1.64
  12   7   0   -0.09    2.46
  12   7   0    0.00    1.89
  14  -8   0    4.14    1.27
 -14   8   0    3.25    1.14
  13  -8   0    2.44    1.15
 -13   8   0    1.53    0.87
 -13   8   0    1.16    0.97
  12  -8   0    1.79    0.91
 -12   8   0    2.78    0.91
 -12   8   0    3.21    0.78
  11  -8   0    8.80    1.14
 -11   8   0    6.63    1.00
  10  -8   0   26.16    1.57
  10  -8   0   27.05    1.21
  10  -8   0   24.96    1.60
 -10   8   0   22.86    1.71
   9  -8   0   17.52    1.41
   9  -8   0   20.65    1.23
  -9   8   0   18.74    1.02
  -9   8   0   19.63    1.45
   8  -8   0   27.52    1.39
   8  -8   0   26.46    1.51
  -8   8   0   30.02    1.30
  -8   8   0   26.30    1.64
   7  -8   0   24.72    1.42
   7  -8   0   23.58    1.23
  -7   8   0   25.03    1.21
  -7   8   0   25.29    1.42
   6  -8   0   73.88    2.73
   6  -8   0   73.05    2.62
  -6   8   0   69.45    2.96
  -6   8   0   73.08    2.67
   5  -8   0   34.04    1.49
   5  -8   0   36.71    1.55
  -5   8   0   33.03    1.62
  -5   8   0   34.92    1.62
   4  -8   0   26.04    1.22
   4  -8   0   25.57    1.23
  -4   8   0   25.67    1.29
  -4   8   0   24.34    1.38
   3  -8   0   72.32    2.57
   3  -8   0   72.49    2.65
  -3   8   0   67.87    2.79
  -3   8   0   71.58    2.65
   2  -8   0   98.75    3.35
   2  -8   0   94.42    3.42
  -2   8   0  100.66    3.42
  -2   8   0   94.39    3.66
   1  -8   0  179.71    5.90
   1  -8   0  179.05    6.03
  -1   8   0  186.44    5.95
  -1   8   0  182.87    6.32
   0  -8   0   84.17    3.10
   0  -8   0   85.89    2.95
   0   8   0   85.94    2.97
   0   8   0   83.23    3.39
  -1  -8   0   53.49    2.18
  -1  -8   0   52.31    2.01
   1   8   0   54.61    2.53
   1   8   0   55.03    2.01
  -2  -8   0   42.49    1.66
  -2  -8   0   40.55    1.81
   2   8   0   43.05    2.19
   2   8   0   42.45    1.64
  -3  -8   0   54.21    2.36
   3   8   0   55.92    2.04
   3   8   0   54.56    2.27
   3   8   0   52.57    2.73
  -4  -8   0   29.04    1.61
  -4  -8   0   28.29    2.39
   4   8   0   31.09    1.70
   4   8   0   31.06    2.07
  -5  -8   0   57.84    2.68
  -5  -8   0   63.57    2.52
   5   8   0   67.82    2.72
   5   8   0   58.44    3.16
  -6  -8   0    4.72    0.95
  -6  -8   0    5.53    0.92
   6   8   0    6.35    1.30
   6   8   0    4.91    0.98
  -7  -8   0   57.94    2.57
  -7  -8   0   55.13    2.74
   7   8   0   56.45    2.82
   7   8   0   56.92    3.39
  -8  -8   0   18.46    1.96
   8   8   0   20.76    2.64
   8   8   0   18.51    2.12
  -9  -8   0   28.07    2.39
   9   8   0   28.34    2.65
   9   8   0   31.95    3.00
 -10  -8   0    8.09    1.69
  10   8   0    5.30    1.72
  10   8   0    7.09    2.24
 -11  -8   0   10.04    1.79
  11   8   0    8.61    2.56
  11   8   0    8.91    2.05
  14  -9   0   30.21    2.52
 -14   9   0   26.94    2.28
  13  -9   0    4.02    1.10
 -13   9   0    2.71    1.10
  12  -9   0   36.81    2.28
 -12   9   0   39.06    2.31
 -12   9   0   37.57    1.86
  11  -9   0    4.19    1.00
  11  -9   0    5.81    1.13
 -11   9   0    4.79    0.94
  10  -9   0   17.63    1.51
  10  -9   0   15.50    1.34
 -10   9   0   14.49    1.48
 -10   9   0   16.04    1.02
   9  -9   0    3.31    0.73
   9  -9   0    3.98    0.78
  -9   9   0    2.96    0.56
  -9   9   0    2.87    0.86
   8  -9   0   21.73    1.28
   8  -9   0   20.97    1.44
  -8   9   0   20.32    1.53
  -8   9   0   21.45    1.22
   7  -9   0    1.50    0.70
   7  -9   0    1.83    0.58
  -7   9   0    3.02    0.78
  -7   9   0    2.16    0.56
   6  -9   0   26.00    1.42
   6  -9   0   22.87    1.26
  -6   9   0   26.84    1.50
  -6   9   0   25.45    1.42
   5  -9   0   12.20    0.96
   5  -9   0   14.82    1.00
  -5   9   0   15.54    1.12
  -5   9   0   13.76    1.17
   4  -9   0    9.18    0.89
   4  -9   0    9.16    0.84
  -4   9   0   10.14    1.12
  -4   9   0    8.05    0.92
   3  -9   0    0.69    0.50
   3  -9   0   -0.03    0.38
  -3   9   0    0.99    0.52
  -3   9   0   -0.71    0.53
   2  -9   0    3.58    0.53
   2  -9   0    3.12    0.62
  -2   9   0    4.10    0.65
  -2   9   0    3.46    0.78
   1  -9   0    0.09    0.41
   1  -9   0    0.06    0.38
  -1   9   0    0.69    0.46
  -1   9   0   -0.28    0.57
   0  -9   0    2.91    0.53
   0  -9   0    2.91    0.48
   0   9   0    2.50    0.70
   0   9   0    3.35    0.55
  -1  -9   0    0.40    0.42
   1   9   0    0.79    0.49
   1   9   0    0.60    0.78
  -2  -9   0   -0.42    0.43
  -2  -9   0    0.09    0.61
   2   9   0    0.32    0.48
   2   9   0   -0.04    0.92
  -3  -9   0    0.29    0.64
   3   9   0    0.17    0.90
   3   9   0    0.03    0.52
   3   9   0   -0.06    0.65
  -4  -9   0    1.03    0.78
   4   9   0    1.19    1.02
   4   9   0    2.18    0.82
   4   9   0    0.97    0.54
  -5  -9   0    6.96    1.08
   5   9   0    7.69    1.11
   5   9   0    5.19    1.36
  -6  -9   0   -0.06    0.91
  -6  -9   0    0.95    0.93
   6   9   0   -2.18    1.73
   6   9   0    0.84    1.41
  -7  -9   0    5.18    1.17
   7   9   0    2.15    1.19
   7   9   0    3.40    1.69
  -8  -9   0    6.72    1.36
   8   9   0    4.08    1.38
   8   9   0    3.12    1.86
  -9  -9   0    9.86    1.59
   9   9   0    7.85    2.09
   9   9   0    6.12    1.68
 -10  -9   0    7.88    1.99
  10   9   0    4.81    1.96
  10   9   0    6.37    2.29
  14 -10   0   10.36    1.74
 -14  10   0    9.65    1.54
  13 -10   0    2.69    1.88
 -13  10   0    2.56    1.23
  12 -10   0   11.83    1.49
 -12  10   0    9.98    1.41
  11 -10   0   -0.13    0.96
  11 -10   0   -0.26    0.80
 -11  10   0    0.33    0.92
  10 -10   0   22.92    1.79
 -10  10   0   26.23    1.34
 -10  10   0   23.64    1.85
   9 -10   0   -0.49    0.68
   9 -10   0   -0.09    0.72
  -9  10   0    1.15    0.58
  -9  10   0   -0.03    0.82
   8 -10   0   53.93    2.39
   8 -10   0   55.26    2.24
  -8  10   0   55.07    2.54
  -8  10   0   54.33    2.21
   7 -10   0    0.51    0.62
   7 -10   0    1.32    0.65
  -7  10   0    0.88    0.64
  -7  10   0    1.83    0.74
   6 -10   0   46.46    2.04
   6 -10   0   47.77    2.11
  -6  10   0   48.28    2.28
  -6  10   0   50.68    2.24
   5 -10   0    3.53    0.68
   5 -10   0    3.90    0.69
  -5  10   0    3.55    0.82
  -5  10   0    3.01    0.65
   4 -10   0   75.85    2.86
   4 -10   0   75.94    2.82
  -4  10   0   73.51    2.89
  -4  10   0   73.56    3.10
   3 -10   0    9.65    1.04
   3 -10   0   11.14    0.91
  -3  10   0    8.87    1.07
  -3  10   0    8.59    1.02
   2 -10   0   96.40    3.64
   2 -10   0   99.88    3.51
  -2  10   0   97.69    3.97
  -2  10   0  101.57    3.60
   1 -10   0    9.54    0.91
  -1  10   0   10.76    1.01
  -1  10   0    8.74    1.20
   0 -10   0   72.60    2.93
   0 -10   0   70.81    2.65
   0  10   0   72.56    2.70
   0  10   0   67.57    3.26
  -1 -10   0    9.43    0.95
  -1 -10   0    7.24    1.05
   1  10   0    9.49    1.04
   1  10   0    8.61    1.60
  -2 -10   0   96.76    3.77
  -2 -10   0   98.48    3.49
   2  10   0   96.68    4.27
   2  10   0  100.20    3.44
  -3 -10   0    8.40    1.06
  -3 -10   0    8.32    0.97
   3  10   0   10.23    1.03
   3  10   0    8.36    1.34
  -4 -10   0   75.21    3.23
   4  10   0   75.62    3.19
   4  10   0   73.85    3.75
   4  10   0   77.40    2.77
  -5 -10   0   14.70    1.69
   5  10   0   16.93    1.25
   5  10   0   15.46    1.72
   5  10   0   16.31    2.03
  -6 -10   0   22.65    2.06
   6  10   0   22.52    2.70
   6  10   0   25.43    2.13
  -7 -10   0    8.90    1.48
   7  10   0    8.05    1.43
   7  10   0    6.90    1.84
  -8 -10   0   31.04    2.51
   8  10   0   22.55    2.77
   8  10   0   28.60    3.30
  -9 -10   0   10.47    2.74
   9  10   0    7.11    1.87
   9  10   0   10.82    2.58
 -10 -10   0   21.63    2.38
  10  10   0   16.39    3.46
  10  10   0   16.68    2.96
  13 -11   0   -0.66    1.23
 -13  11   0   -0.17    1.16
  12 -11   0   27.19    2.21
 -12  11   0   29.19    2.30
  11 -11   0    3.02    1.03
  11 -11   0    4.64    1.65
 -11  11   0    0.30    0.98
  10 -11   0   21.15    1.63
  10 -11   0   25.48    1.76
 -10  11   0   21.61    1.90
 -10  11   0   22.90    1.88
   9 -11   0    0.75    0.74
   9 -11   0   -0.45    0.74
  -9  11   0    0.25    0.84
  -9  11   0    0.36    0.68
   8 -11   0   30.03    1.83
  -8  11   0   30.82    1.97
  -8  11   0   32.47    1.79
   7 -11   0    2.85    0.73
   7 -11   0    2.79    0.76
  -7  11   0    2.50    0.80
  -7  11   0    1.77    0.79
   6 -11   0    6.66    0.87
   6 -11   0    8.49    0.92
  -6  11   0    8.35    1.07
  -6  11   0    7.52    1.06
   5 -11   0   -0.22    0.54
   5 -11   0   -0.20    0.62
  -5  11   0   -0.03    0.64
  -5  11   0    0.25    0.72
   4 -11   0    7.84    0.99
  -4  11   0    9.67    1.27
  -4  11   0    8.82    1.63
   3 -11   0    2.64    0.57
   3 -11   0    2.65    0.83
  -3  11   0    1.68    0.68
  -3  11   0    3.11    0.89
   2 -11   0    3.36    0.63
   2 -11   0    4.04    0.85
  -2  11   0    3.01    0.72
  -2  11   0    2.11    0.93
   1 -11   0    1.16    0.51
   1 -11   0    2.54    0.78
  -1  11   0    2.07    0.69
  -1  11   0    0.17    0.96
   0 -11   0    0.18    0.56
   0 -11   0    0.69    0.73
   0  11   0    0.58    0.66
   0  11   0    0.56    0.97
  -1 -11   0    1.86    0.65
  -1 -11   0    1.11    0.75
   1  11   0    2.04    0.69
   1  11   0    0.68    1.03
  -2 -11   0    0.50    0.66
  -2 -11   0    0.34    0.74
   2  11   0    1.32    0.73
   2  11   0    1.32    1.15
  -3 -11   0   -0.14    0.75
  -3 -11   0    0.08    0.60
   3  11   0    2.72    1.19
   3  11   0    1.26    0.73
  -4 -11   0    3.89    1.02
   4  11   0    3.85    1.20
   4  11   0    2.37    1.37
  -5 -11   0   -0.79    1.07
   5  11   0    0.64    1.40
   5  11   0    1.61    1.10
  -6 -11   0    4.43    1.22
   6  11   0    3.71    1.39
   6  11   0    3.94    1.82
  -7 -11   0    1.84    1.41
   7  11   0   -0.34    1.85
   7  11   0    0.03    1.38
  -8 -11   0    7.86    3.16
   8  11   0    5.83    2.35
   8  11   0    8.38    1.76
  -9 -11   0    2.06    1.83
   9  11   0    2.08    2.38
  13 -12   0    4.24    1.36
 -13  12   0    4.77    1.41
 -12  12   0   11.10    1.61
  11 -12   0    1.61    1.39
  11 -12   0    0.87    0.98
 -11  12   0   -1.07    1.12
  10 -12   0   19.02    2.02
  10 -12   0   20.49    1.77
 -10  12   0   16.70    1.88
   9 -12   0   10.60    1.25
   9 -12   0   10.14    1.17
  -9  12   0    9.78    1.08
  -9  12   0    7.58    1.21
   8 -12   0   35.18    1.94
   8 -12   0   34.89    2.07
  -8  12   0   35.75    2.16
   7 -12   0    8.89    1.06
   7 -12   0    8.42    1.04
  -7  12   0    8.65    1.17
  -7  12   0    7.68    1.16
   6 -12   0   46.39    2.27
   6 -12   0   46.94    2.23
  -6  12   0   52.95    2.62
  -6  12   0   50.71    2.46
   5 -12   0   10.58    1.28
   5 -12   0   12.30    1.23
  -5  12   0   10.64    1.32
  -5  12   0   11.84    1.39
   4 -12   0   63.57    2.77
   4 -12   0   62.54    2.62
  -4  12   0   63.98    2.71
   3 -12   0    4.68    0.75
   3 -12   0    4.15    1.20
  -3  12   0    6.11    1.23
   2 -12   0   36.69    2.09
  -2  12   0   36.93    2.52
  -2  12   0   40.79    2.01
   1 -12   0    4.05    0.94
   1 -12   0    2.81    0.69
  -1  12   0    2.84    0.81
  -1  12   0    3.09    1.22
   0 -12   0  109.46    3.90
   0 -12   0  103.79    4.19
   0  12   0  108.88    4.78
   0  12   0  112.55    3.95
  -1 -12   0    2.15    0.91
  -1 -12   0    0.82    0.70
   1  12   0    1.30    0.81
   1  12   0    1.83    1.18
  -2 -12   0   53.81    2.71
  -2 -12   0   54.51    2.81
   2  12   0   57.29    3.33
   2  12   0   60.34    2.42
  -3 -12   0    2.43    0.80
  -3 -12   0    4.69    1.05
   3  12   0    6.24    1.43
  -4 -12   0   45.06    2.64
  -4 -12   0   42.94    2.17
   4  12   0   42.11    3.25
  -5 -12   0    0.77    0.94
  -5 -12   0    2.01    1.22
   5  12   0    0.46    1.65
  -6 -12   0   39.18    2.32
  -6 -12   0   38.16    2.80
   6  12   0   46.60    3.67
  -7 -12   0   -0.53    1.58
   7  12   0    5.74    3.16
  -8 -12   0   27.26    3.14
   8  12   0   25.22    3.17
  12 -13   0   10.38    1.56
 -12  13   0    9.01    1.62
  11 -13   0    9.15    1.42
 -11  13   0    6.39    1.59
  10 -13   0    9.03    1.36
  10 -13   0   11.13    1.34
 -10  13   0   12.05    1.54
   9 -13   0    6.33    1.18
   9 -13   0    5.48    1.10
  -9  13   0    7.65    1.09
  -9  13   0    5.91    1.28
   8 -13   0   16.70    1.72
   8 -13   0   18.68    1.63
  -8  13   0   18.93    1.85
  -8  13   0   19.35    1.93
   7 -13   0    8.52    1.12
  -7  13   0    7.76    1.26
  -7  13   0    7.37    1.16
   6 -13   0    5.01    0.95
   6 -13   0    5.10    0.97
  -6  13   0    4.92    1.10
  -6  13   0    8.68    1.20
   5 -13   0    6.35    0.99
   5 -13   0    4.72    0.90
  -5  13   0    4.54    1.26
  -5  13   0    3.71    1.02
   4 -13   0    1.60    0.75
   4 -13   0    2.54    0.98
  -4  13   0    2.47    0.91
  -4  13   0    3.24    1.13
   3 -13   0    5.54    1.33
   3 -13   0    3.91    1.03
  -3  13   0    4.50    1.26
  -3  13   0    4.40    0.88
   2 -13   0    3.44    0.81
   2 -13   0    3.14    0.98
  -2  13   0    2.02    1.18
   1 -13   0   -1.01    0.88
   1 -13   0   -0.18    0.68
  -1  13   0   -0.16    0.86
  -1  13   0    0.41    1.24
   0 -13   0    2.37    1.07
   0 -13   0    2.32    0.74
   0  13   0    1.80    1.31
   0  13   0    1.18    0.88
  -1 -13   0    0.01    0.78
  -1 -13   0    0.58    1.03
   1  13   0    0.20    0.96
   1  13   0    1.29    1.34
  -2 -13   0    0.89    1.14
  -2 -13   0    0.18    0.77
   2  13   0    0.12    1.49
  -3 -13   0    1.58    1.15
  -3 -13   0   -0.40    0.90
   3  13   0   -1.29    1.48
  -4 -13   0   -0.77    0.91
  -4 -13   0    1.26    1.21
   4  13   0    0.94    1.66
  -5 -13   0    2.07    1.39
  -5 -13   0   -0.33    1.04
   5  13   0   -0.03    1.89
  -6 -13   0    0.39    1.41
   6  13   0    4.59    2.10
  -7 -13   0    0.93    1.64
   7  13   0    1.20    2.37
  11 -14   0    1.57    1.24
 -11  14   0   -0.50    1.35
  10 -14   0    0.30    1.12
 -10  14   0    1.47    1.37
   9 -14   0   10.95    1.41
   9 -14   0   12.76    1.47
  -9  14   0   13.27    1.68
  -9  14   0   13.83    1.55
   8 -14   0    9.43    1.32
   8 -14   0    7.78    1.26
  -8  14   0   10.59    1.42
  -8  14   0    7.58    1.41
   7 -14   0   28.97    1.99
   7 -14   0   23.47    1.95
  -7  14   0   27.54    2.40
  -7  14   0   26.27    2.06
   6 -14   0   17.65    1.73
   6 -14   0   20.38    1.79
  -6  14   0   22.64    2.19
  -6  14   0   19.04    1.93
   5 -14   0   23.87    1.88
   5 -14   0   25.52    1.75
  -5  14   0   20.92    1.92
  -5  14   0   24.67    2.37
   4 -14   0   16.10    1.51
   4 -14   0   18.08    1.75
  -4  14   0   18.36    1.72
  -4  14   0   16.39    1.88
   3 -14   0   38.99    1.99
   3 -14   0   33.96    2.31
  -3  14   0   35.27    2.18
  -3  14   0   36.77    2.83
   2 -14   0    9.48    1.07
   2 -14   0    8.67    1.40
  -2  14   0    9.41    1.54
  -2  14   0    8.27    1.11
   1 -14   0   51.60    2.42
   1 -14   0   54.18    2.91
  -1  14   0   51.44    3.55
  -1  14   0   53.75    3.44
   0 -14   0   48.96    2.78
   0 -14   0   43.76    2.22
   0  14   0   43.01    3.32
   0  14   0   45.51    2.39
  -1 -14   0   21.07    1.64
  -1 -14   0   17.71    1.98
   1  14   0   19.53    2.44
  -2 -14   0   32.01    2.00
  -2 -14   0   32.08    2.52
   2  14   0   35.72    3.26
  -3 -14   0   11.82    1.33
  -3 -14   0   15.58    1.90
   3  14   0   15.42    2.40
  -4 -14   0   29.81    3.08
   4  14   0   28.65    4.10
  -5 -14   0   13.30    2.02
   5  14   0   11.46    2.65
  -6 -14   0   29.51    3.10
   6  14   0   25.79    3.25
  10 -15   0   -1.90    2.33
 -10  15   0    2.23    1.46
   9 -15   0   27.24    2.35
   9 -15   0   29.23    2.33
  -9  15   0   27.70    2.55
   8 -15   0    1.99    1.29
   8 -15   0    1.70    1.16
  -8  15   0    2.68    1.42
  -8  15   0   -0.14    1.19
   7 -15   0   21.72    2.00
   7 -15   0   20.58    1.90
  -7  15   0   17.20    2.13
  -7  15   0   23.12    2.53
   6 -15   0    5.48    1.23
   6 -15   0    2.81    1.06
  -6  15   0    4.26    1.20
  -6  15   0    6.23    1.50
   5 -15   0    7.16    1.28
   5 -15   0    5.92    1.10
  -5  15   0    5.14    1.59
  -5  15   0    5.09    1.26
   4 -15   0    0.80    0.91
   4 -15   0    1.54    1.16
  -4  15   0    1.01    1.11
  -4  15   0    2.26    1.42
   3 -15   0   12.60    1.62
   3 -15   0    8.76    1.45
  -3  15   0   10.80    1.29
  -3  15   0    9.48    1.77
   2 -15   0    2.62    1.31
   2 -15   0    0.74    0.89
  -2  15   0    3.18    1.54
  -2  15   0    3.82    1.29
   1 -15   0    0.18    1.23
   1 -15   0    0.08    0.89
  -1  15   0    1.05    1.48
  -1  15   0    1.56    1.19
   0 -15   0   -1.88    1.33
   0 -15   0   -0.99    0.97
   0  15   0    0.12    1.55
  -1 -15   0    0.81    1.01
  -1 -15   0    1.67    1.41
   1  15   0   -0.92    1.89
  -2 -15   0    0.01    1.68
  -2 -15   0   -0.96    1.54
   2  15   0   -3.11    1.92
  -3 -15   0   -1.41    1.49
   3  15   0   -0.86    2.01
  -4 -15   0    0.97    1.72
   4  15   0    2.09    2.22
  -9  16   0   10.19    1.97
   8 -16   0    0.10    1.26
   8 -16   0   -2.33    1.38
  -8  16   0    0.48    1.55
  -8  16   0    0.52    1.51
   7 -16   0   26.67    2.19
   7 -16   0   26.61    2.34
  -7  16   0   23.81    2.55
  -7  16   0   25.88    2.86
   6 -16   0    1.01    1.08
   6 -16   0    1.93    1.37
  -6  16   0    0.86    1.42
  -6  16   0    2.64    1.66
   5 -16   0   22.19    2.34
   5 -16   0   18.31    2.02
  -5  16   0   23.53    2.25
  -5  16   0   23.47    2.94
   4 -16   0    0.64    1.01
   4 -16   0    1.35    1.24
  -4  16   0    1.05    1.28
  -4  16   0   -0.12    1.68
   3 -16   0   45.63    2.52
   3 -16   0   49.22    2.98
  -3  16   0   42.95    2.73
  -3  16   0   42.29    3.45
   2 -16   0    2.77    1.16
   2 -16   0   -0.29    1.51
  -2  16   0    0.35    2.05
   1 -16   0   50.71    3.22
   1 -16   0   49.42    2.63
  -1  16   0   53.48    3.63
   0 -16   0    1.27    1.69
   0 -16   0    1.00    1.20
   0  16   0    0.55    2.38
  -1 -16   0   37.65    4.19
   1  16   0   34.57    3.65
  -2 -16   0    4.78    1.73
   2  16   0    1.51    2.38
   6 -17   0   -0.95    1.53
   6 -17   0    1.71    1.28
  -6  17   0   -1.64    1.57
   5 -17   0   12.81    1.91
   5 -17   0   13.50    1.58
  -5  17   0   16.29    2.41
  -5  17   0   11.63    1.78
   4 -17   0    2.61    1.49
   4 -17   0    2.88    1.20
  -4  17   0   -0.33    2.02
  -4  17   0    2.81    1.45
   3 -17   0    4.69    1.69
   3 -17   0    6.94    1.31
  -3  17   0    7.56    2.29
   2 -17   0   -0.89    1.61
   2 -17   0    3.43    1.52
  -2  17   0    1.31    2.06
   1 -17   0    0.96    1.68
  -1  17   0    1.75    2.11
   0 -17   0    1.29    1.83
   0  17  -1   -0.39    2.31
   0 -17   1   -3.13    1.72
  -1  17  -1    2.31    2.06
   1 -17   1   -0.61    1.71
  -3  17  -1    4.12    2.01
   3 -17   1    0.87    1.57
  -4  17  -1    5.92    2.13
  -4  17  -1    5.62    1.60
   4 -17   1    7.34    1.79
   4 -17   1    5.82    1.29
  -5  17  -1    0.88    1.97
  -5  17  -1    1.70    1.51
   5 -17   1    2.12    1.23
   5 -17   1    2.97    1.70
  -6  17  -1    3.12    1.58
  -6  17  -1    4.70    1.95
   6 -17   1    4.24    1.58
   6 -17   1    1.38    1.27
   2  16  -1   18.27    2.91
  -2 -16   1   19.85    2.34
   1  16  -1    5.50    2.21
  -1 -16   1    6.72    1.86
   0  16  -1   33.79    3.71
   0 -16   1   36.33    2.94
  -1  16  -1   15.43    2.44
   1 -16   1   13.42    1.87
  -2  16  -1   40.43    2.58
  -2  16  -1   45.74    3.35
   2 -16   1   35.48    2.27
   2 -16   1   32.84    2.72
  -3  16  -1    6.69    1.43
  -3  16  -1    0.45    1.79
   3 -16   1    5.18    1.16
   3 -16   1    3.50    1.46
  -4  16  -1   56.67    3.62
  -4  16  -1   51.58    2.90
   4 -16   1   50.66    3.05
   4 -16   1   45.90    2.65
  -5  16  -1    7.06    1.48
  -5  16  -1   10.79    1.96
   5 -16   1    9.52    1.72
   5 -16   1    8.00    1.24
  -6  16  -1   31.38    2.88
  -6  16  -1   25.40    2.47
   6 -16   1   28.37    2.43
   6 -16   1   26.30    2.22
  -7  16  -1    2.88    1.43
  -7  16  -1    0.31    1.65
   7 -16   1    1.76    1.20
   7 -16   1    3.70    1.39
  -8  16  -1   24.60    2.63
   8 -16   1   27.38    2.52
   8 -16   1   25.75    2.36
  -9  16  -1   -1.17    1.44
   9 -16   1    1.30    1.56
   9 -16   1    0.67    1.36
   4  15  -1    1.35    2.42
  -4 -15   1    3.85    1.75
   3  15  -1    1.02    2.14
  -3 -15   1   -1.30    1.54
   2  15  -1    4.18    2.05
  -2 -15   1    2.25    1.54
   1  15  -1   -1.01    1.66
  -1 -15   1    0.24    1.52
   0  15  -1   -1.54    1.67
   0 -15   1   -0.40    0.88
   0 -15   1    2.63    1.53
  -1  15  -1   -0.75    1.54
  -1  15  -1    0.26    1.22
   1 -15   1    0.59    1.31
   1 -15   1   -1.14    0.89
  -2  15  -1    0.64    1.05
  -2  15  -1   -1.74    1.43
   2 -15   1   -1.09    1.21
   2 -15   1    1.00    0.89
  -3  15  -1    1.65    1.56
  -3  15  -1    0.57    1.04
   3 -15   1   -1.56    1.18
   3 -15   1   -0.95    0.78
  -4  15  -1   14.15    1.53
  -4  15  -1   15.10    1.97
   4 -15   1   20.02    1.95
   4 -15   1   14.00    1.63
  -5  15  -1    5.04    1.26
  -5  15  -1    5.58    1.69
   5 -15   1    4.23    1.32
   5 -15   1    3.02    1.00
  -6  15  -1    6.50    1.37
  -6  15  -1   11.55    1.70
   6 -15   1    9.07    1.24
   6 -15   1   10.73    1.42
  -7  15  -1    3.38    1.32
  -7  15  -1    1.96    1.47
   7 -15   1    2.21    1.09
   7 -15   1    4.34    1.31
  -8  15  -1    8.94    1.52
  -8  15  -1   10.93    1.65
   8 -15   1    8.52    1.34
   8 -15   1   10.91    1.52
  -9  15  -1    6.30    1.61
   9 -15   1    4.61    1.41
   9 -15   1    5.36    1.33
 -10  15  -1   20.97    2.53
  10 -15   1   19.63    2.79
   6  14  -1    2.58    2.68
  -6 -14   1    5.30    1.91
   5  14  -1   43.13    4.15
  -5 -14   1   47.93    3.46
   4  14  -1   14.16    3.15
  -4 -14   1   14.77    2.20
   3  14  -1   25.81    3.15
  -3 -14   1   22.13    2.35
   2  14  -1   19.27    2.48
  -2 -14   1   22.29    1.64
  -2 -14   1   20.52    2.31
   1  14  -1   63.86    2.91
   1  14  -1   57.90    3.78
  -1 -14   1   52.76    2.50
  -1 -14   1   60.62    3.07
   0  14  -1   10.38    1.95
   0 -14   1    9.99    1.10
   0 -14   1   11.57    1.49
  -1  14  -1   45.35    2.39
  -1  14  -1   42.12    3.18
   1 -14   1   44.87    2.18
   1 -14   1   45.22    2.62
  -2  14  -1   21.00    2.57
  -2  14  -1   21.54    2.46
   2 -14   1   26.97    1.89
   2 -14   1   20.91    2.06
  -3  14  -1   38.74    2.29
  -3  14  -1   43.46    2.78
   3 -14   1   41.50    2.42
   3 -14   1   39.30    2.07
  -4  14  -1   17.85    1.70
  -4  14  -1   16.13    1.89
   4 -14   1   19.78    1.83
   4 -14   1   19.13    1.50
  -5  14  -1   33.99    2.60
  -5  14  -1   32.22    2.17
   5 -14   1   29.51    2.21
   5 -14   1   34.34    1.99
  -6  14  -1   27.08    2.35
  -6  14  -1   29.83    2.12
   6 -14   1   28.80    1.96
   6 -14   1   32.39    2.05
  -7  14  -1   20.67    2.24
  -7  14  -1   22.06    2.03
   7 -14   1   18.54    1.81
   7 -14   1   22.34    1.90
  -8  14  -1   24.30    2.13
  -8  14  -1   19.74    2.12
   8 -14   1   19.61    1.97
   8 -14   1   17.37    1.82
  -9  14  -1   11.97    1.60
   9 -14   1    9.63    1.42
   9 -14   1   10.13    1.44
 -10  14  -1    8.19    1.60
  10 -14   1    8.98    1.38
  10 -14   1    7.36    1.40
 -11  14  -1    8.95    1.67
  11 -14   1   10.45    1.55
   7  13  -1   17.09    3.00
  -7 -13   1   12.91    2.09
   6  13  -1    3.72    2.19
  -6 -13   1    1.59    1.45
   5  13  -1   11.05    2.16
  -5 -13   1    8.17    1.70
   4  13  -1    1.36    1.64
  -4 -13   1   -0.47    0.92
  -4 -13   1   -1.04    1.25
   3  13  -1    5.53    1.66
  -3 -13   1    5.84    1.33
   2  13  -1    0.18    0.95
   2  13  -1   -0.54    1.35
  -2 -13   1   -0.40    0.82
  -2 -13   1   -0.69    1.01
   1  13  -1    1.49    1.00
   1  13  -1    0.92    1.40
  -1 -13   1   -0.81    0.69
  -1 -13   1    1.04    1.04
   0  13  -1    1.13    0.92
   0  13  -1    1.64    1.16
   0 -13   1    3.70    1.19
   0 -13   1   -0.53    0.69
  -1  13  -1    3.24    1.35
   1 -13   1    5.18    1.12
   1 -13   1    4.53    1.38
  -2  13  -1    0.04    0.81
  -2  13  -1   -0.28    1.08
   2 -13   1    0.76    0.67
   2 -13   1   -1.46    0.91
  -3  13  -1    0.78    1.07
  -3  13  -1   -1.20    1.52
   3 -13   1    1.47    0.91
   3 -13   1    1.12    0.70
  -4  13  -1    3.29    1.11
  -4  13  -1    3.38    0.96
   4 -13   1    5.05    0.99
   4 -13   1    3.78    0.97
  -5  13  -1    3.39    1.13
  -5  13  -1    4.50    0.97
   5 -13   1    3.14    1.04
   5 -13   1    3.02    0.87
  -6  13  -1    4.53    1.03
  -6  13  -1    4.10    1.36
   6 -13   1    4.65    0.87
   6 -13   1    4.68    1.02
  -7  13  -1   12.21    1.45
  -7  13  -1    9.93    1.36
   7 -13   1   10.86    1.23
   7 -13   1   11.09    1.24
  -8  13  -1    1.46    0.97
  -8  13  -1    2.10    0.99
   8 -13   1    1.13    0.86
   8 -13   1   -0.16    0.95
  -9  13  -1   13.67    1.53
   9 -13   1   12.47    1.43
   9 -13   1   12.58    1.59
 -10  13  -1    3.72    1.20
  10 -13   1    1.05    1.08
  10 -13   1    2.91    1.14
  11 -13   1   21.54    2.04
  11 -13   1   21.51    2.10
 -12  13  -1   13.09    1.87
  12 -13   1   15.14    1.77
   8  12  -1   -1.59    2.32
  -8 -12   1    0.09    1.79
   7  12  -1   26.13    4.34
  -7 -12   1   27.20    3.64
   6  12  -1    0.38    1.84
  -6 -12   1   -0.70    1.32
   5  12  -1   53.30    3.84
  -5 -12   1   50.67    2.43
  -5 -12   1   55.12    2.98
   4  12  -1    0.57    1.37
  -4 -12   1    2.30    0.85
  -4 -12   1    1.34    1.06
   3  12  -1   82.84    3.19
   3  12  -1   77.48    4.19
  -3 -12   1   83.48    3.68
  -3 -12   1   83.99    3.14
   2  12  -1    0.02    0.87
   2  12  -1    3.18    1.43
  -2 -12   1    1.80    0.68
  -2 -12   1    2.37    0.99
   1  12  -1   67.50    3.57
   1  12  -1   75.12    2.93
  -1 -12   1   71.59    2.73
  -1 -12   1   66.30    3.10
   0  12  -1    1.52    0.82
   0  12  -1   -0.68    1.09
   0 -12   1    0.17    0.58
   0 -12   1    0.63    0.85
  -1  12  -1   72.96    2.94
  -1  12  -1   67.39    3.47
   1 -12   1   69.64    3.09
   1 -12   1   73.37    2.77
  -2  12  -1   -1.59    0.99
  -2  12  -1    0.92    0.75
   2 -12   1   -0.39    0.79
   2 -12   1    0.57    0.58
  -3  12  -1  108.45    4.61
  -3  12  -1  112.27    4.09
   3 -12   1  105.91    4.14
  -4  12  -1    2.70    1.12
  -4  12  -1    0.50    1.01
   4 -12   1    3.08    0.85
   4 -12   1    1.66    0.66
  -5  12  -1  112.88    4.21
  -5  12  -1  110.49    4.38
   5 -12   1  108.98    4.83
   5 -12   1  110.87    4.46
  -6  12  -1    3.09    0.81
  -6  12  -1    2.04    0.95
   6 -12   1    2.26    1.08
   6 -12   1    3.17    0.79
  -7  12  -1   45.67    2.47
  -7  12  -1   50.80    2.42
   7 -12   1   49.79    2.34
   7 -12   1   45.97    2.46
  -8  12  -1    1.54    0.80
  -8  12  -1    2.88    0.95
   8 -12   1    1.66    0.91
   8 -12   1    1.45    0.79
  -9  12  -1   20.36    1.56
  -9  12  -1   18.51    1.88
   9 -12   1   21.51    1.75
   9 -12   1   20.26    1.69
 -10  12  -1    1.81    0.98
  10 -12   1    1.09    0.90
  10 -12   1    2.42    1.07
 -11  12  -1   26.42    2.20
  11 -12   1   22.23    2.08
  11 -12   1   22.99    2.01
 -12  12  -1    4.46    1.41
 -13  12  -1   11.56    1.75
  13 -12   1   11.67    1.68
   9  11  -1   12.67    2.70
  -9 -11   1    9.48    2.01
   8  11  -1    3.44    2.14
   7  11  -1    7.20    2.18
   7  11  -1    7.89    1.59
  -7 -11   1    8.81    1.55
   6  11  -1   -0.93    1.57
   6  11  -1   -0.40    1.17
  -6 -11   1   -0.59    1.07
   5  11  -1   11.77    2.01
  -5 -11   1   13.09    1.56
  -5 -11   1    9.56    1.01
   4  11  -1    0.98    1.29
   4  11  -1    1.74    0.81
  -4 -11   1    0.29    0.67
  -4 -11   1    0.67    0.89
   3  11  -1    3.35    0.79
   3  11  -1    1.06    1.26
  -3 -11   1    2.53    0.71
  -3 -11   1    2.43    0.91
   2  11  -1   -0.01    1.07
   2  11  -1    1.02    0.68
  -2 -11   1   -0.38    0.82
  -2 -11   1    0.77    0.63
   1  11  -1    1.88    0.76
   1  11  -1    2.98    1.08
  -1 -11   1    2.15    0.60
  -1 -11   1    1.30    0.77
   0  11  -1    0.04    0.89
   0  11  -1    1.11    0.71
   0 -11   1    1.36    0.80
   0 -11   1    0.46    0.51
  -1  11  -1    2.40    0.74
  -1  11  -1    2.03    1.92
   1 -11   1    2.12    0.60
  -2  11  -1   -0.10    0.91
  -2  11  -1    1.02    0.64
   2 -11   1    0.25    0.54
   2 -11   1   -0.77    0.69
  -3  11  -1   10.45    1.28
  -3  11  -1    9.81    1.22
   3 -11   1    9.50    0.94
   3 -11   1    8.32    1.04
  -4  11  -1    6.89    1.17
  -4  11  -1    4.89    0.79
   4 -11   1    5.14    0.70
   4 -11   1    5.22    0.89
  -5  11  -1    9.63    1.71
  -5  11  -1   11.61    1.46
   5 -11   1    9.74    1.11
   5 -11   1    8.24    0.99
  -6  11  -1    3.30    0.80
  -6  11  -1    1.52    0.84
   6 -11   1    2.99    0.82
   6 -11   1    2.63    0.71
  -7  11  -1   12.92    1.36
  -7  11  -1   12.21    1.43
   7 -11   1   12.63    1.31
   7 -11   1   13.20    1.31
  -8  11  -1    2.36    0.88
  -8  11  -1    2.65    0.77
   8 -11   1    1.89    0.79
   8 -11   1    2.37    0.81
  -9  11  -1   12.18    1.51
  -9  11  -1   11.77    1.23
   9 -11   1   10.76    1.39
   9 -11   1   11.75    1.31
 -10  11  -1    7.28    1.19
  10 -11   1   11.90    1.51
  10 -11   1    8.28    1.14
 -11  11  -1   19.65    1.96
  11 -11   1   17.48    1.75
  11 -11   1   20.16    1.80
 -12  11  -1    0.65    1.18
  12 -11   1    4.14    1.33
  12 -11   1    3.14    1.20
 -13  11  -1   23.95    2.37
  13 -11   1   27.54    2.41
  10  10  -1    6.05    2.57
 -10 -10   1    4.42    1.89
   9  10  -1   13.65    2.58
   9  10  -1   13.58    2.80
   8  10  -1   13.96    1.87
   8  10  -1   15.94    2.52
  -8 -10   1   11.82    1.84
   7  10  -1   14.97    2.10
   7  10  -1   14.30    1.63
  -7 -10   1   14.94    1.66
   6  10  -1    8.56    1.30
   6  10  -1   11.03    1.79
  -6 -10   1   10.24    1.35
   5  10  -1   53.06    3.28
   5  10  -1   53.32    2.63
   5  10  -1   55.16    2.27
  -5 -10   1   54.12    2.72
   4  10  -1   16.84    2.15
   4  10  -1   20.04    1.36
  -4 -10   1   17.57    1.73
  -4 -10   1   19.21    1.21
   3  10  -1   50.55    3.01
   3  10  -1   57.42    2.21
  -3 -10   1   54.62    2.16
  -3 -10   1   51.75    2.53
   2  10  -1   20.38    1.28
   2  10  -1   17.86    1.93
  -2 -10   1   18.97    1.53
  -2 -10   1   19.13    1.16
   1  10  -1   44.13    1.96
  -1 -10   1   46.36    1.85
   0  10  -1   13.18    1.64
   0  10  -1   13.44    1.16
   0 -10   1   10.41    0.90
   0 -10   1   11.91    1.24
  -1  10  -1   63.59    3.54
  -1  10  -1   72.23    2.76
   1 -10   1   69.79    2.84
   1 -10   1   74.90    2.63
  -2  10  -1   33.20    1.68
  -2  10  -1   32.23    2.02
   2 -10   1   33.79    1.75
   2 -10   1   32.55    1.51
  -3  10  -1   66.86    2.97
  -3  10  -1   69.21    2.74
   3 -10   1   66.68    2.70
   3 -10   1   67.50    2.54
  -4  10  -1   29.65    1.63
  -4  10  -1   30.04    1.86
   4 -10   1   28.25    1.56
   4 -10   1   29.17    1.44
  -5  10  -1   89.33    3.45
  -5  10  -1   85.73    3.39
   5 -10   1   87.79    3.28
   5 -10   1   90.10    3.27
  -6  10  -1   11.72    1.22
  -6  10  -1   11.06    1.32
   6 -10   1   12.48    1.03
   6 -10   1   10.53    1.03
  -7  10  -1   94.48    3.73
  -7  10  -1   97.89    3.49
   7 -10   1   95.03    3.57
   7 -10   1   95.62    3.48
  -8  10  -1    3.60    0.65
  -8  10  -1    3.76    0.89
   8 -10   1    2.88    0.75
  -9  10  -1   32.47    1.99
  -9  10  -1   34.79    1.55
   9 -10   1   31.78    1.79
   9 -10   1   29.31    1.84
 -10  10  -1    7.12    1.20
  10 -10   1    7.31    1.03
  10 -10   1    8.33    1.11
 -11  10  -1   38.46    2.36
  11 -10   1   37.32    2.27
  11 -10   1   39.23    2.18
 -12  10  -1    1.52    1.13
  12 -10   1    1.48    1.07
  12 -10   1   -0.11    1.27
 -13  10  -1    8.17    1.29
 -13  10  -1   10.05    1.42
  13 -10   1   12.18    1.63
 -14  10  -1    1.02    1.22
  14 -10   1    3.46    1.37
  11   9  -1    3.53    2.74
 -11  -9   1    3.16    1.71
  10   9  -1   12.11    2.22
  10   9  -1    7.44    2.04
   9   9  -1    3.43    1.56
   9   9  -1    4.98    2.03
  -9  -9   1    5.82    1.47
   8   9  -1    4.39    1.56
   8   9  -1    5.07    1.91
  -8  -9   1    5.35    1.28
   7   9  -1    0.87    1.11
   7   9  -1    2.49    1.59
  -7  -9   1    2.40    1.12
  -7  -9   1    2.52    1.21
   6   9  -1   21.61    1.91
   6   9  -1   17.99    2.09
  -6  -9   1   20.42    1.86
  -6  -9   1   21.88    1.77
   5   9  -1    6.47    1.33
   5   9  -1    6.64    1.02
  -5  -9   1    6.56    1.13
  -5  -9   1    7.62    1.06
   4   9  -1    4.20    1.16
   4   9  -1    7.16    0.99
  -4  -9   1    5.25    0.90
   3   9  -1    5.21    1.07
   3   9  -1    5.19    0.67
  -3  -9   1    3.94    0.85
  -3  -9   1    4.38    0.58
   2   9  -1    1.83    1.02
   2   9  -1    1.73    0.51
  -2  -9   1    2.33    0.51
  -2  -9   1    1.64    0.68
   1   9  -1    0.41    0.77
   1   9  -1    1.09    0.49
  -1  -9   1    0.12    0.65
  -1  -9   1    0.75    0.45
   0   9  -1    2.97    0.59
   0   9  -1    2.70    0.78
   0  -9   1    3.45    0.61
   0  -9   1    3.30    0.47
  -1   9  -1    1.03    0.52
  -1   9  -1   -0.50    0.59
   1  -9   1    0.28    0.39
   1  -9   1    0.21    0.46
  -2   9  -1    1.78    0.70
  -2   9  -1    1.84    0.58
   2  -9   1    2.51    0.57
   2  -9   1    2.41    0.44
  -3   9  -1    4.19    0.81
  -3   9  -1    4.06    0.67
   3  -9   1    4.21    0.67
   3  -9   1    3.90    0.54
  -4   9  -1    5.34    0.74
  -4   9  -1    5.76    0.84
   4  -9   1    5.22    0.67
   4  -9   1    5.70    0.63
  -5   9  -1    2.59    0.65
  -5   9  -1    3.06    0.73
   5  -9   1    2.69    0.59
   5  -9   1    2.95    0.58
  -6   9  -1    3.15    0.67
  -6   9  -1    4.10    0.69
   6  -9   1    2.78    0.70
   6  -9   1    3.60    0.66
  -7   9  -1   24.96    1.33
  -7   9  -1   25.64    1.60
   7  -9   1   27.13    1.43
   7  -9   1   25.74    1.49
  -8   9  -1    0.97    0.50
  -8   9  -1    2.00    0.72
   8  -9   1    1.55    0.61
   8  -9   1    0.92    0.64
  -9   9  -1   23.87    1.67
  -9   9  -1   24.83    1.19
   9  -9   1   22.89    1.51
   9  -9   1   22.49    1.40
 -10   9  -1   11.89    1.52
  10  -9   1   11.07    1.33
  10  -9   1   13.60    1.29
 -11   9  -1   17.32    1.67
  11  -9   1   20.03    1.73
  11  -9   1   20.11    1.90
 -12   9  -1   13.54    1.21
 -12   9  -1   10.16    1.28
  12  -9   1   13.19    1.62
 -13   9  -1   15.61    1.84
 -13   9  -1   19.25    1.59
  13  -9   1   16.07    1.98
 -14   9  -1    3.06    1.23
  14  -9   1    3.38    1.28
  11   8  -1   -1.30    1.90
  11   8  -1   -0.69    2.36
 -11  -8   1    0.84    2.09
  10   8  -1   12.54    2.36
  10   8  -1   10.44    1.88
 -10  -8   1   13.42    1.77
   9   8  -1    3.33    1.49
   9   8  -1    2.28    1.85
  -9  -8   1    4.08    1.28
   8   8  -1   26.70    2.30
   8   8  -1   25.62    2.71
  -8  -8   1   28.49    2.09
  -8  -8   1   24.68    2.10
   7   8  -1    3.18    1.37
   7   8  -1    0.95    0.93
  -7  -8   1    1.31    0.94
  -7  -8   1    1.81    0.96
   6   8  -1   54.80    2.51
   6   8  -1   54.01    3.10
  -6  -8   1   54.08    2.43
  -6  -8   1   51.74    2.55
   5   8  -1    3.70    0.81
   5   8  -1    2.94    1.20
  -5  -8   1    4.26    0.88
  -5  -8   1    2.49    0.83
   4   8  -1   50.01    2.19
   4   8  -1   50.12    2.76
  -4  -8   1   51.96    2.24
  -4  -8   1   46.77    2.56
   3   8  -1   39.88    1.74
   3   8  -1   35.51    2.17
  -3  -8   1   37.76    1.85
  -3  -8   1   36.67    1.83
   2   8  -1   55.15    2.57
   2   8  -1   55.35    2.05
  -2  -8   1   52.32    1.98
  -2  -8   1   53.13    2.21
   1   8  -1   33.89    1.92
   1   8  -1   34.99    1.50
  -1  -8   1   34.80    1.60
  -1  -8   1   35.91    1.43
   0   8  -1  131.24    4.77
   0   8  -1  129.68    4.35
   0  -8   1  125.08    4.45
   0  -8   1  132.57    4.27
  -1   8  -1   33.86    1.77
  -1   8  -1   33.88    1.51
   1  -8   1   32.81    1.36
   1  -8   1   30.67    1.47
  -2   8  -1  167.49    5.56
  -2   8  -1  164.29    5.80
   2  -8   1  170.57    5.45
   2  -8   1  166.16    5.58
  -3   8  -1   56.60    2.41
  -3   8  -1   57.88    2.29
   3  -8   1   58.13    2.24
   3  -8   1   58.21    2.14
  -4   8  -1   59.86    2.35
  -4   8  -1   58.27    2.38
   4  -8   1   58.00    2.26
   4  -8   1   61.03    2.23
  -5   8  -1   16.67    1.11
  -5   8  -1   16.72    1.09
   5  -8   1   17.69    1.03
   5  -8   1   18.11    1.00
  -6   8  -1   45.88    2.65
  -6   8  -1   45.16    1.87
   6  -8   1   45.64    1.86
   6  -8   1   47.80    1.94
  -7   8  -1   47.82    2.19
  -7   8  -1   49.89    1.88
   7  -8   1   49.08    2.10
   7  -8   1   48.19    1.97
  -8   8  -1   59.11    2.05
  -8   8  -1   56.28    2.47
   8  -8   1   54.95    2.24
   8  -8   1   53.60    2.39
  -9   8  -1   40.67    1.52
  -9   8  -1   37.22    2.06
   9  -8   1   39.63    1.95
   9  -8   1   40.41    1.86
 -10   8  -1   25.29    1.75
  10  -8   1   30.23    2.65
  10  -8   1   24.65    1.71
  10  -8   1   26.63    1.20
 -11   8  -1    7.72    1.12
  11  -8   1    8.75    1.23
  11  -8   1    8.50    1.11
 -12   8  -1    9.04    0.94
 -12   8  -1    6.87    1.15
  12  -8   1    8.68    1.25
 -13   8  -1    7.27    1.19
 -13   8  -1    8.96    1.00
  13  -8   1    9.38    1.42
 -14   8  -1    6.06    1.24
 -14   8  -1    6.57    1.34
  14  -8   1    8.30    1.52
  12   7  -1   28.49    3.36
  12   7  -1   36.36    3.60
 -12  -7   1   35.04    2.94
  11   7  -1   -2.32    2.02
  11   7  -1    1.32    1.59
 -11  -7   1   -0.14    1.32
  10   7  -1   26.33    2.61
  10   7  -1   25.95    3.04
 -10  -7   1   25.72    2.34
   9   7  -1    0.25    1.22
   9   7  -1    1.49    1.55
  -9  -7   1    1.67    1.07
  -9  -7   1    0.62    1.08
   8   7  -1   28.28    2.67
   8   7  -1   25.94    2.08
  -8  -7   1   30.32    1.90
  -8  -7   1   25.75    1.97
   7   7  -1   -0.81    1.05
   7   7  -1    2.20    0.92
  -7  -7   1    1.11    0.82
  -7  -7   1    1.05    0.81
   6   7  -1   15.08    1.44
   6   7  -1   12.76    1.51
  -6  -7   1   15.93    1.31
  -6  -7   1   13.30    1.38
   5   7  -1   -1.38    0.73
   5   7  -1    0.20    0.66
  -5  -7   1    0.38    0.60
  -5  -7   1    0.58    0.61
   4   7  -1   15.92    1.15
  -4  -7   1   14.57    1.35
  -4  -7   1   15.41    1.15
   3   7  -1    2.21    0.49
   3   7  -1    2.11    0.72
  -3  -7   1    2.31    0.57
  -3  -7   1    2.43    0.60
   2   7  -1    4.07    0.53
   2   7  -1    3.56    0.47
   2   7  -1    4.00    0.78
  -2  -7   1    4.32    0.56
   1   7  -1   -0.49    0.50
   1   7  -1    0.30    0.34
  -1  -7   1   -0.06    0.31
  -1  -7   1   -0.36    0.25
   0   7  -1    1.04    0.54
   0   7  -1    0.46    0.36
   0  -7   1    0.13    0.34
   0  -7   1    0.28    0.28
  -1   7  -1    2.79    0.64
  -1   7  -1    2.50    0.48
   1  -7   1    2.61    0.39
   1  -7   1    2.78    0.49
  -2   7  -1    0.60    0.37
  -2   7  -1    1.00    0.50
   2  -7   1    0.70    0.38
   2  -7   1    1.02    0.34
  -3   7  -1   -0.07    0.32
  -3   7  -1    0.09    0.44
   3  -7   1    0.24    0.30
   3  -7   1    0.63    0.30
  -4   7  -1    2.27    0.44
  -4   7  -1    1.74    0.45
   4  -7   1    1.80    0.37
   4  -7   1    1.91    0.43
  -5   7  -1   10.34    0.83
  -5   7  -1    8.89    0.83
   5  -7   1   10.13    0.71
   5  -7   1    9.87    0.72
  -6   7  -1   27.56    1.40
  -6   7  -1   27.84    1.21
   6  -7   1   28.09    1.35
   6  -7   1   28.27    1.29
  -7   7  -1    5.31    0.61
  -7   7  -1    6.03    0.78
   7  -7   1    5.32    0.65
  -8   7  -1   19.29    0.89
  -8   7  -1   20.28    1.52
   8  -7   1   19.88    1.16
   8  -7   1   19.86    1.34
  -9   7  -1   12.97    1.23
   9  -7   1   12.04    1.20
   9  -7   1   13.42    1.15
   9  -7   1   13.77    0.77
 -10   7  -1   16.54    1.45
  10  -7   1   16.63    1.35
  10  -7   1   14.75    1.38
 -11   7  -1    8.05    1.13
 -11   7  -1    8.87    0.96
  11  -7   1    6.39    1.02
 -12   7  -1   30.29    1.62
 -12   7  -1   31.17    2.01
  12  -7   1   27.35    2.12
 -13   7  -1    9.19    1.25
 -13   7  -1   11.86    1.36
  13  -7   1   10.94    1.46
 -14   7  -1   20.04    1.71
  14  -7   1   20.88    2.29
  12   6  -1   10.47    2.50
  12   6  -1   13.58    2.07
 -12  -6   1   16.43    1.98
  11   6  -1    7.07    1.97
  11   6  -1    2.80    1.50
 -11  -6   1   -0.51    1.29
 -11  -6   1    1.25    1.28
  10   6  -1   17.62    2.22
  10   6  -1   14.36    2.06
 -10  -6   1   12.38    1.44
 -10  -6   1   15.07    1.59
   9   6  -1    7.31    2.19
   9   6  -1    0.20    1.33
  -9  -6   1    0.25    1.01
  -9  -6   1    1.21    0.99
   8   6  -1   56.66    3.23
  -8  -6   1   64.26    2.60
  -8  -6   1   59.78    2.77
   7   6  -1   18.39    1.53
   7   6  -1   19.57    1.96
  -7  -6   1   19.43    1.49
  -7  -6   1   20.56    1.36
   6   6  -1   61.42    3.03
   6   6  -1   64.78    2.59
  -6  -6   1   60.15    2.61
  -6  -6   1   63.94    2.44
   5   6  -1    4.86    0.69
   5   6  -1    6.18    0.94
  -5  -6   1    5.34    0.66
   4   6  -1   60.14    2.26
   4   6  -1   58.27    2.64
  -4  -6   1   54.80    2.29
  -4  -6   1   59.44    2.21
   3   6  -1   16.82    0.98
   3   6  -1   17.79    1.27
  -3  -6   1   14.92    0.97
  -3  -6   1   14.61    0.97
   2   6  -1  140.03    4.60
   2   6  -1  140.18    4.98
  -2  -6   1  137.08    4.72
  -2  -6   1  141.24    4.66
   1   6  -1    0.41    0.31
   1   6  -1    0.44    0.47
  -1  -6   1    0.39    0.24
  -1  -6   1    0.65    0.34
   0   6  -1  195.33    6.65
   0   6  -1  200.70    6.38
   0  -6   1  196.65    6.46
   0  -6   1  202.54    6.30
  -1   6  -1    4.89    0.66
  -1   6  -1    4.36    0.56
   1  -6   1    3.83    0.47
   1  -6   1    5.00    0.55
  -2   6  -1  158.52    5.15
  -2   6  -1  154.21    5.26
   2  -6   1  157.44    5.14
   2  -6   1  155.98    5.04
  -3   6  -1    8.44    0.77
  -3   6  -1    8.78    0.72
   3  -6   1    9.47    0.60
  -4   6  -1  245.59    7.84
  -4   6  -1  239.94    7.74
   4  -6   1  240.03    7.71
   4  -6   1  242.72    7.73
  -5   6  -1    0.66    0.32
  -5   6  -1    0.71    0.34
   5  -6   1    0.94    0.33
   5  -6   1    1.46    0.37
  -6   6  -1  126.88    4.16
  -6   6  -1  133.31    4.48
   6  -6   1  129.19    4.38
   6  -6   1  127.09    4.29
  -7   6  -1    4.26    0.46
  -7   6  -1    3.19    0.67
   7  -6   1    2.95    0.53
   7  -6   1    4.07    0.53
  -8   6  -1   63.23    2.59
   8  -6   1   64.07    2.12
   8  -6   1   63.80    2.37
   8  -6   1   62.31    2.57
  -9   6  -1    0.02    0.60
   9  -6   1   -0.16    0.53
   9  -6   1   -0.32    0.40
   9  -6   1    0.42    0.61
 -10   6  -1   44.92    2.23
 -10   6  -1   48.05    1.85
  10  -6   1   42.41    2.19
  10  -6   1   47.90    1.82
 -11   6  -1    0.35    0.58
 -11   6  -1    0.35    0.73
  11  -6   1    0.41    0.86
 -12   6  -1   38.59    1.78
 -12   6  -1   37.63    2.12
  12  -6   1   38.50    2.27
 -13   6  -1    5.41    0.94
 -13   6  -1    4.73    1.03
  13  -6   1    5.43    1.17
 -14   6  -1    4.13    1.13
 -14   6  -1    6.63    1.17
  14  -6   1   10.55    2.48
 -15   6  -1    0.08    1.16
  15  -6   1   -0.39    1.53
  13   5  -1   16.82    2.70
  13   5  -1   29.10    3.16
 -13  -5   1   19.09    2.23
  12   5  -1   21.44    2.70
  12   5  -1   22.74    2.76
 -12  -5   1   17.37    1.98
 -12  -5   1   19.00    2.40
  11   5  -1   16.80    2.15
  11   5  -1    9.32    2.02
 -11  -5   1   10.97    1.56
 -11  -5   1    9.48    1.26
  10   5  -1   28.46    2.73
  10   5  -1   29.50    2.11
 -10  -5   1   25.82    1.76
 -10  -5   1   25.17    2.03
   9   5  -1   18.77    2.24
   9   5  -1   21.11    1.78
  -9  -5   1   19.41    1.69
  -9  -5   1   20.65    1.56
   8   5  -1   22.92    2.43
   8   5  -1   22.69    1.64
  -8  -5   1   23.62    1.63
  -8  -5   1   24.83    1.47
   7   5  -1    9.40    1.24
   7   5  -1    9.59    1.05
  -7  -5   1    7.33    1.31
  -7  -5   1    8.40    1.00
   6   5  -1   15.46    1.23
   6   5  -1   16.68    1.47
  -6  -5   1   17.23    1.08
   5   5  -1    5.21    0.82
   5   5  -1    4.28    0.61
  -5  -5   1    5.96    0.69
  -5  -5   1    5.32    0.62
   4   5  -1    4.29    0.54
   4   5  -1    3.86    0.68
  -4  -5   1    4.29    0.50
  -4  -5   1    5.29    0.61
   3   5  -1   13.57    1.07
   3   5  -1   14.04    0.85
  -3  -5   1   14.42    0.89
  -3  -5   1   14.76    0.88
   2   5  -1   16.61    0.87
   2   5  -1   15.30    1.14
  -2  -5   1   16.41    0.92
  -2  -5   1   15.70    0.92
   1   5  -1    1.93    0.46
  -1  -5   1    1.47    0.37
  -1  -5   1    1.96    0.42
  -1  -5   1    0.93    0.33
  -1  -5   1    1.49    0.25
   0   5  -1    2.06    0.47
   0   5  -1    2.41    0.33
   0  -5   1    1.76    0.35
   0  -5   1    2.49    0.37
   0  -5   1    3.11    0.33
  -1   5  -1    0.14    0.32
  -1   5  -1   -0.52    0.23
   1  -5   1    0.07    0.18
   1  -5   1   -0.17    0.22
  -2   5  -1    0.43    0.31
  -2   5  -1    0.26    0.25
   2  -5   1   -0.06    0.24
   2  -5   1   -0.02    0.18
  -3   5  -1   -0.11    0.26
  -3   5  -1   -0.01    0.28
   3  -5   1   -0.14    0.20
   3  -5   1   -0.30    0.22
  -4   5  -1    0.13    0.31
  -4   5  -1   -0.10    0.25
   4  -5   1    0.22    0.27
   4  -5   1    0.26    0.42
   4  -5   1    0.26    0.26
  -5   5  -1    4.25    0.43
  -5   5  -1    4.44    0.57
   5  -5   1    2.96    0.45
   5  -5   1    2.81    0.55
   5  -5   1    3.69    0.48
  -6   5  -1   11.52    0.56
  -6   5  -1   12.07    0.82
   6  -5   1   10.19    0.88
   6  -5   1   11.82    0.74
   6  -5   1   11.73    0.79
  -7   5  -1    3.26    0.49
   7  -5   1    3.52    0.59
   7  -5   1    3.88    0.53
  -8   5  -1   23.79    1.33
   8  -5   1   22.94    1.17
   8  -5   1   20.34    1.54
   8  -5   1   22.72    0.98
   8  -5   1   23.06    1.32
  -9   5  -1    0.06    0.37
  -9   5  -1   -0.48    0.51
   9  -5   1   -0.62    0.58
   9  -5   1    0.57    0.44
 -10   5  -1   15.33    1.27
 -10   5  -1   16.41    1.03
  10  -5   1   14.00    1.11
  10  -5   1   13.36    1.32
 -11   5  -1    0.46    0.69
 -11   5  -1    1.52    0.58
  11  -5   1    1.40    0.74
  11  -5   1    0.38    0.93
 -12   5  -1   34.63    1.70
 -12   5  -1   30.43    1.94
  12  -5   1   33.98    2.16
 -13   5  -1    0.84    0.83
 -13   5  -1    0.16    0.85
  13  -5   1    3.62    1.12
 -14   5  -1   20.16    1.95
 -14   5  -1   22.96    1.81
  14  -5   1   21.45    2.53
 -15   5  -1    1.02    1.25
 -15   5  -1    1.65    1.12
  15  -5   1    1.02    1.66
  13   4  -1    5.45    1.88
  13   4  -1   11.27    2.47
 -13  -4   1    6.64    1.64
 -13  -4   1   10.35    1.35
  12   4  -1    2.93    1.79
  12   4  -1    2.67    1.49
 -12  -4   1    3.87    1.38
 -12  -4   1    3.38    1.08
  11   4  -1   12.60    1.91
  11   4  -1   12.77    1.52
 -11  -4   1   11.54    1.46
 -11  -4   1   13.40    1.46
  10   4  -1   12.15    1.40
  10   4  -1    7.15    1.42
 -10  -4   1   10.50    1.23
 -10  -4   1    9.84    1.03
   9   4  -1   34.22    2.10
   9   4  -1   28.98    2.89
  -9  -4   1   32.93    1.91
  -9  -4   1   35.44    1.71
   8   4  -1   12.14    1.38
   8   4  -1   10.94    1.37
  -8  -4   1   11.94    1.05
  -8  -4   1    9.80    1.16
   7   4  -1   18.27    1.34
   7   4  -1   20.25    1.55
  -7  -4   1   17.80    1.08
   6   4  -1   44.07    1.88
   6   4  -1   44.48    2.14
  -6  -4   1   42.05    1.83
  -6  -4   1   42.70    1.70
   5   4  -1   36.08    1.85
   5   4  -1   39.56    1.67
  -5  -4   1   38.63    1.62
  -5  -4   1   39.22    1.51
   4   4  -1   55.81    2.35
   4   4  -1   57.78    2.15
  -4  -4   1   57.14    2.04
  -4  -4   1   57.60    2.17
   3   4  -1  341.41   11.15
   3   4  -1  350.78   10.89
  -3  -4   1  350.34   10.84
  -3  -4   1  345.87   10.95
   2   4  -1   41.36    1.52
   2   4  -1   45.90    1.59
   2   4  -1   43.25    1.82
  -2  -4   1   44.34    1.60
  -2  -4   1   44.38    1.66
  -2  -4   1   42.12    1.56
   1   4  -1  115.11    3.64
   1   4  -1  107.00    3.65
   1   4  -1  113.17    3.88
  -1  -4   1  113.39    3.64
  -1  -4   1  116.00    3.74
  -1  -4   1  113.25    3.72
   0   4  -1   56.35    2.06
   0   4  -1   49.84    1.92
   0   4  -1   54.31    1.86
   0  -4   1   51.66    1.83
   0  -4   1   57.33    1.79
   0  -4   1   54.83    1.92
  -1   4  -1   26.41    1.15
  -1   4  -1   25.24    0.96
  -1   4  -1   26.21    1.04
   1  -4   1   26.05    1.04
   1  -4   1   24.89    1.17
   1  -4   1   26.99    0.96
  -2   4  -1   77.86    2.61
  -2   4  -1   76.65    2.62
   2  -4   1   78.45    2.52
   2  -4   1   72.81    2.61
   2  -4   1   76.79    2.57
  -3   4  -1   55.22    1.96
  -3   4  -1   54.99    1.85
   3  -4   1   50.51    1.89
   3  -4   1   52.23    1.84
   3  -4   1   52.31    1.85
  -4   4  -1  177.81    5.61
  -4   4  -1  181.88    5.81
   4  -4   1  181.02    5.74
   4  -4   1  170.18    5.67
   4  -4   1  181.65    5.69
  -5   4  -1   60.80    2.20
  -5   4  -1   58.70    1.91
   5  -4   1   56.50    2.14
   5  -4   1   60.44    2.08
   5  -4   1   55.87    2.03
  -6   4  -1  157.27    5.18
   6  -4   1  161.35    5.04
   6  -4   1  141.26    4.94
   6  -4   1  157.81    4.85
   6  -4   1  156.81    5.15
  -7   4  -1   34.05    1.49
   7  -4   1   33.69    1.38
   7  -4   1   29.16    1.32
   7  -4   1   32.65    1.21
   7  -4   1   33.64    1.51
  -8   4  -1   23.18    1.41
  -8   4  -1   22.55    1.02
   8  -4   1   21.93    1.34
   8  -4   1   23.27    1.05
   8  -4   1   22.92    1.33
  -9   4  -1    4.00    0.56
  -9   4  -1    3.16    0.71
   9  -4   1    3.14    0.59
   9  -4   1    3.13    0.87
 -10   4  -1   46.98    2.13
 -10   4  -1   45.06    1.82
  10  -4   1   45.62    2.20
  10  -4   1   42.57    1.94
 -11   4  -1    5.61    0.87
 -11   4  -1    8.01    0.96
  11  -4   1    6.58    0.97
  11  -4   1    7.11    0.98
 -12   4  -1   40.12    1.91
 -12   4  -1   40.60    2.11
  12  -4   1   39.99    2.31
 -13   4  -1    5.96    1.12
 -13   4  -1    6.88    1.04
  13  -4   1    5.46    1.28
 -14   4  -1   16.09    1.78
 -14   4  -1   15.11    1.77
  14  -4   1   12.54    1.79
 -15   4  -1   -0.76    1.21
 -15   4  -1   -0.11    1.32
  15  -4   1   -0.90    1.66
  14   3  -1    0.33    2.33
  14   3  -1    0.07    1.67
 -14  -3   1    0.72    1.66
 -14  -3   1    2.44    1.39
  13   3  -1   29.79    2.88
  13   3  -1   25.12    2.67
 -13  -3   1   27.82    2.08
 -13  -3   1   31.09    2.61
  12   3  -1    0.18    1.65
  12   3  -1    2.15    1.39
 -12  -3   1    1.95    0.99
 -12  -3   1    0.61    1.14
  11   3  -1   44.96    2.68
  11   3  -1   43.27    3.01
 -11  -3   1   44.59    2.17
 -11  -3   1   48.40    2.46
  10   3  -1    3.28    1.07
  10   3  -1    5.88    1.59
 -10  -3   1    4.77    0.80
 -10  -3   1    6.73    0.99
   9   3  -1   48.82    2.61
   9   3  -1   51.51    2.52
  -9  -3   1   49.25    2.06
   8   3  -1   13.42    1.50
   8   3  -1   13.36    1.30
  -8  -3   1   12.10    1.17
  -8  -3   1   11.34    0.96
   7   3  -1   21.75    1.57
   7   3  -1   24.11    1.39
  -7  -3   1   23.59    1.13
  -7  -3   1   21.90    1.27
   6   3  -1   13.69    1.04
   6   3  -1   14.82    1.24
  -6  -3   1   13.47    0.90
  -6  -3   1   13.87    0.80
   5   3  -1    1.50    0.56
   5   3  -1    1.37    0.46
  -5  -3   1    1.34    0.31
  -5  -3   1    1.51    0.35
   4   3  -1    0.51    0.35
   4   3  -1   -0.03    0.39
  -4  -3   1   -0.16    0.28
  -4  -3   1   -0.11    0.22
   3   3  -1   20.58    0.92
   3   3  -1   20.52    1.11
   3   3  -1   21.80    0.91
  -3  -3   1   21.04    0.84
  -3  -3   1   19.43    0.89
  -3  -3   1   20.85    0.93
   2   3  -1    0.28    0.18
   2   3  -1    0.07    0.29
   2   3  -1   -0.12    0.17
  -2  -3   1    0.52    0.20
  -2  -3   1    0.13    0.22
  -2  -3   1   -0.03    0.20
   1   3  -1    6.14    0.58
   1   3  -1    6.12    0.42
   1   3  -1    6.20    0.46
  -1  -3   1    5.79    0.40
  -1  -3   1    5.58    0.49
  -1  -3   1    6.41    0.48
   0   3  -1    0.19    0.23
   0   3  -1    0.19    0.16
   0   3  -1    0.07    0.22
   0   3  -1    0.07    0.19
   0   3  -1    0.26    0.10
   0  -3   1    0.07    0.17
   0  -3   1    0.12    0.21
   0  -3   1    0.19    0.11
  -1   3  -1    2.64    0.33
  -1   3  -1    2.12    0.31
  -1   3  -1    1.98    0.24
  -1   3  -1    1.72    0.26
   1  -3   1    2.12    0.23
   1  -3   1    1.88    0.25
   1  -3   1    2.72    0.33
   1  -3   1    1.86    0.29
  -2   3  -1    0.14    0.18
  -2   3  -1   -0.13    0.21
  -2   3  -1    0.17    0.19
   2  -3   1    0.16    0.18
   2  -3   1    0.27    0.23
   2  -3   1    0.04    0.20
  -3   3  -1    0.14    0.21
  -3   3  -1    0.05    0.14
   3  -3   1    0.02    0.18
   3  -3   1    0.11    0.21
   3  -3   1    0.12    0.18
  -4   3  -1    3.43    0.25
  -4   3  -1    4.58    0.47
   4  -3   1    3.81    0.38
   4  -3   1    3.89    0.41
   4  -3   1    3.28    0.37
  -5   3  -1   16.88    0.91
   5  -3   1   15.62    0.71
   5  -3   1   15.77    0.80
  -6   3  -1    5.66    0.64
   6  -3   1    4.48    0.42
   6  -3   1    6.33    0.61
   6  -3   1    5.24    0.61
   6  -3   1    5.51    0.49
  -7   3  -1    1.53    0.32
  -7   3  -1    1.75    0.41
   7  -3   1    1.14    0.34
   7  -3   1    1.16    0.37
   7  -3   1    1.05    0.43
  -8   3  -1    4.68    0.50
  -8   3  -1    3.59    0.55
   8  -3   1    3.49    0.51
  -9   3  -1    4.51    0.56
  -9   3  -1    3.74    0.78
   9  -3   1    3.24    0.68
   9  -3   1    4.18    1.03
 -10   3  -1   10.46    1.07
  10  -3   1   11.80    1.26
  10  -3   1   14.40    1.35
 -11   3  -1    3.18    0.66
 -11   3  -1    2.03    0.68
  11  -3   1    3.35    0.90
  11  -3   1    1.79    0.88
 -12   3  -1    7.41    1.07
 -12   3  -1    9.45    1.01
  12  -3   1    9.55    1.34
 -13   3  -1    9.07    1.16
 -13   3  -1    9.62    1.17
  13  -3   1    7.31    1.41
 -14   3  -1    9.66    1.30
 -14   3  -1    8.58    1.37
  14  -3   1    9.72    1.78
 -15   3  -1    9.42    1.55
 -15   3  -1    5.84    1.57
  15  -3   1    6.70    1.73
  14   2  -1   -2.07    1.98
  14   2  -1   -2.18    1.66
 -14  -2   1    1.85    1.24
 -14  -2   1    0.18    1.51
  13   2  -1   15.27    2.16
  13   2  -1   11.69    1.86
 -13  -2   1   13.17    1.60
 -13  -2   1   14.45    1.65
  12   2  -1   -0.56    1.19
  12   2  -1   -0.27    1.49
 -12  -2   1    0.50    1.02
 -12  -2   1   -0.20    0.84
  11   2  -1   34.08    2.48
  11   2  -1   34.19    2.28
 -11  -2   1   35.36    2.11
 -11  -2   1   36.69    1.81
  10   2  -1    2.03    0.89
  10   2  -1    3.69    1.15
 -10  -2   1    0.60    0.63
 -10  -2   1    3.25    0.86
   9   2  -1   36.15    2.12
   9   2  -1   36.78    1.98
  -9  -2   1   39.00    1.69
  -9  -2   1   36.88    1.82
   8   2  -1    0.31    0.59
   8   2  -1    0.20    0.76
  -8  -2   1    0.54    0.47
  -8  -2   1    0.66    0.45
   7   2  -1   72.40    2.80
   7   2  -1   76.38    2.97
  -7  -2   1   73.82    2.60
  -7  -2   1   72.03    2.68
   6   2  -1    8.66    0.79
   6   2  -1    7.42    0.87
  -6  -2   1    9.00    0.67
  -6  -2   1    7.90    0.61
   5   2  -1  104.75    3.79
   5   2  -1  110.93    3.69
  -5  -2   1  106.89    3.61
  -5  -2   1  110.00    3.55
   4   2  -1   21.98    0.98
   4   2  -1   22.64    1.15
  -4  -2   1   23.29    0.98
  -4  -2   1   23.58    0.92
   3   2  -1  126.01    4.10
   3   2  -1  129.49    4.32
   3   2  -1  132.16    4.18
  -3  -2   1  120.81    4.13
  -3  -2   1  136.20    4.12
  -3  -2   1  132.30    4.18
   2   2  -1    0.73    0.28
   2   2  -1    0.27    0.23
   2   2  -1    1.34    0.20
  -2  -2   1    1.45    0.30
  -2  -2   1    1.08    0.20
   1   2  -1  199.22    5.96
   1   2  -1  189.23    6.07
   1   2  -1  188.68    5.99
   1   2  -1  202.29    5.93
  -1  -2   1  176.96    6.04
  -1  -2   1  178.93    6.01
  -1  -2   1  201.63    5.92
   0   2  -1   66.37    2.23
   0   2  -1   71.22    2.12
   0   2  -1   60.55    2.35
   0  -2   1   67.38    2.24
   0  -2   1   67.18    2.25
   0  -2   1   71.70    2.12
   0  -2   1   67.31    2.21
  -1   2  -1  416.71   12.36
  -1   2  -1  406.48   12.41
  -1   2  -1  400.59   12.42
  -1   2  -1  400.14   12.40
   1  -2   1  390.07   12.41
   1  -2   1  407.92   12.36
   1  -2   1  391.09   12.39
   1  -2   1  398.88   12.40
  -2   2  -1    1.30    0.20
  -2   2  -1    1.31    0.15
  -2   2  -1    1.31    0.19
  -2   2  -1    1.40    0.25
   2  -2   1    1.42    0.20
   2  -2   1    1.06    0.23
   2  -2   1    1.41    0.18
   2  -2   1    1.30    0.19
  -3   2  -1   72.32    2.41
  -3   2  -1   68.02    2.34
   3  -2   1   72.70    2.40
   3  -2   1   70.19    2.34
  -4   2  -1   14.00    0.72
   4  -2   1   13.65    0.54
   4  -2   1   15.04    0.74
   4  -2   1   13.87    0.55
   4  -2   1   13.96    0.65
  -5   2  -1  252.99    7.88
   5  -2   1  248.45    7.92
   5  -2   1  240.89    7.72
   5  -2   1  247.50    7.80
   5  -2   1  246.45    7.67
  -6   2  -1   43.96    1.55
  -6   2  -1   45.55    1.74
   6  -2   1   41.36    1.57
   6  -2   1   45.49    1.82
   6  -2   1   40.58    1.50
  -7   2  -1   78.63    2.61
  -7   2  -1   78.92    2.78
   7  -2   1   72.86    2.81
   7  -2   1   75.94    2.65
  -8   2  -1   42.80    1.74
  -8   2  -1   40.79    1.58
   8  -2   1   38.72    1.86
   8  -2   1   37.66    1.68
  -9   2  -1   51.45    1.93
  -9   2  -1   48.15    2.10
   9  -2   1   47.93    2.08
   9  -2   1   48.90    2.27
 -10   2  -1   15.24    1.09
  10  -2   1   14.45    1.42
  10  -2   1   15.33    1.40
 -11   2  -1   24.45    1.52
 -11   2  -1   27.19    1.60
  11  -2   1   24.84    1.84
  11  -2   1   26.62    1.99
 -12   2  -1    6.21    0.92
 -12   2  -1    7.42    0.98
  12  -2   1    7.64    1.31
  12  -2   1    6.32    1.34
 -13   2  -1   16.71    1.59
 -13   2  -1   15.65    1.69
  13  -2   1   13.95    1.73
 -14   2  -1   14.65    1.84
 -14   2  -1   19.03    2.02
  14  -2   1   15.91    1.94
 -15   2  -1    6.76    1.31
 -15   2  -1   10.58    1.70
  15  -2   1    5.87    1.83
  14   1  -1   -2.40    1.62
  14   1  -1    1.45    2.41
 -14  -1   1    3.81    1.43
 -14  -1   1    0.67    1.07
  13   1  -1   30.15    2.48
  13   1  -1   27.35    2.82
 -13  -1   1   24.58    2.30
 -13  -1   1   25.27    1.88
  12   1  -1    8.20    1.38
  12   1  -1    7.40    1.56
 -12  -1   1    6.70    0.98
 -12  -1   1    9.75    1.24
  11   1  -1   40.19    2.33
  11   1  -1   43.97    2.59
 -11  -1   1   38.80    1.87
 -11  -1   1   39.29    2.05
  10   1  -1    0.43    0.87
  10   1  -1    1.17    0.97
 -10  -1   1    0.73    0.53
 -10  -1   1    1.30    0.68
   9   1  -1   25.05    1.76
   9   1  -1   24.22    1.69
  -9  -1   1   25.76    1.31
  -9  -1   1   25.35    1.39
   8   1  -1    2.50    0.75
   8   1  -1    2.20    0.62
  -8  -1   1    2.67    0.48
  -8  -1   1    1.53    0.50
   7   1  -1   76.09    2.86
   7   1  -1   73.85    2.91
  -7  -1   1   78.08    2.67
  -7  -1   1   74.30    2.67
   6   1  -1    1.13    0.36
   6   1  -1    0.94    0.48
  -6  -1   1    1.13    0.31
  -6  -1   1    1.10    0.33
   5   1  -1   85.17    3.00
   5   1  -1   86.00    3.07
  -5  -1   1   90.74    2.92
  -5  -1   1   87.56    2.93
   4   1  -1    8.25    0.55
   4   1  -1    8.87    0.67
  -4  -1   1    8.12    0.50
  -4  -1   1    9.01    0.48
   3   1  -1    1.75    0.28
   3   1  -1    2.05    0.33
   3   1  -1    2.04    0.25
   3   1  -1    2.97    0.31
  -3  -1   1    2.61    0.33
  -3  -1   1    2.41    0.28
  -3  -1   1    3.63    0.38
   2   1  -1    7.53    0.35
   2   1  -1    6.69    0.36
   2   1  -1    6.08    0.36
   2   1  -1    6.95    0.45
  -2  -1   1    7.13    0.42
  -2  -1   1    7.55    0.36
  -2  -1   1    6.89    0.38
  -2  -1   1    7.06    0.35
   1   1  -1   10.40    0.45
   1   1  -1   11.07    0.44
   1   1  -1   12.48    0.41
  -1  -1   1   11.33    0.45
  -1  -1   1   11.06    0.49
  -1  -1   1   11.87    0.40
  -1  -1   1   10.65    0.46
  -1   1  -1    0.00    0.12
  -1   1  -1    0.20    0.10
  -1   1  -1    0.06    0.11
   1  -1   1    0.15    0.12
   1  -1   1   -0.06    0.10
   1  -1   1    0.02    0.10
  -2   1  -1    0.41    0.15
  -2   1  -1    0.25    0.18
  -2   1  -1    0.22    0.15
   2  -1   1    0.18    0.17
   2  -1   1    0.36    0.15
   2  -1   1    0.48    0.18
  -3   1  -1    1.46    0.29
  -3   1  -1    1.25    0.29
  -3   1  -1    0.84    0.11
   3  -1   1    0.81    0.17
   3  -1   1    0.67    0.27
   3  -1   1    0.84    0.27
   3  -1   1    0.52    0.34
  -4   1  -1   -0.33    0.12
  -4   1  -1    0.19    0.15
  -4   1  -1   -0.05    0.17
   4  -1   1   -0.08    0.19
   4  -1   1    0.03    0.20
  -5   1  -1   12.40    0.58
  -5   1  -1   14.31    0.66
  -5   1  -1   14.47    0.78
   5  -1   1   14.28    0.84
   5  -1   1   12.86    0.72
  -6   1  -1   -0.20    0.25
  -6   1  -1    0.35    0.32
   6  -1   1   -0.03    0.37
   6  -1   1    0.26    0.40
  -7   1  -1   37.17    1.48
  -7   1  -1   34.57    1.38
   7  -1   1   32.32    1.52
   7  -1   1   34.02    1.51
  -8   1  -1    2.76    0.46
  -8   1  -1    2.64    0.49
   8  -1   1    2.53    0.64
   8  -1   1    2.48    0.54
  -9   1  -1   26.73    1.31
  -9   1  -1   27.42    1.39
   9  -1   1   25.13    1.65
   9  -1   1   26.65    1.58
 -10   1  -1    5.42    0.75
 -10   1  -1    4.86    0.71
  10  -1   1    5.70    0.96
  10  -1   1    6.04    0.99
 -11   1  -1   20.51    1.39
 -11   1  -1   20.98    1.45
  11  -1   1   15.40    1.75
  11  -1   1   25.02    1.89
 -12   1  -1    1.70    0.88
 -12   1  -1    2.91    0.81
  12  -1   1    3.44    1.33
  12  -1   1    2.44    1.03
 -13   1  -1   17.33    1.77
 -13   1  -1   16.85    1.62
  13  -1   1   14.81    1.80
 -14   1  -1    4.25    1.36
 -14   1  -1    2.86    1.09
  14  -1   1    4.58    1.48
 -15   1  -1   26.56    2.74
  14   0  -1    3.67    1.58
 -14   0   1    1.94    1.14
 -14   0   1    0.18    1.32
  13   0  -1    3.45    1.28
  13   0  -1    0.56    1.50
 -13   0   1    3.27    1.12
 -13   0   1    3.06    0.90
  12   0  -1    2.60    1.09
  12   0  -1    5.93    1.42
 -12   0   1    5.03    1.00
 -12   0   1    2.75    0.87
  11   0  -1   24.52    1.92
  11   0  -1   22.51    2.04
 -11   0   1   24.09    1.49
 -11   0   1   27.30    2.23
  10   0  -1    3.72    0.90
  10   0  -1    5.02    1.13
 -10   0   1    4.58    0.74
 -10   0   1    5.38    0.83
   9   0  -1   37.30    1.98
   9   0  -1   42.38    2.10
  -9   0   1   41.10    1.75
  -9   0   1   38.81    1.90
   8   0  -1   13.29    1.16
   8   0  -1    9.85    0.87
  -8   0   1   11.29    0.87
  -8   0   1   11.69    0.87
   7   0  -1   92.33    3.39
   7   0  -1   96.98    3.46
  -7   0   1   99.92    3.31
  -7   0   1   97.61    3.28
   6   0  -1   16.56    0.97
   6   0  -1   16.21    0.97
  -6   0   1   17.39    0.85
  -6   0   1   16.63    0.84
   5   0  -1  170.08    5.60
   5   0  -1  169.91    5.61
  -5   0   1  176.09    5.49
  -5   0   1  175.80    5.53
   4   0  -1   20.47    0.89
   4   0  -1   20.04    0.87
  -4   0   1   20.89    0.83
  -4   0   1   20.33    0.80
   3   0  -1  118.85    3.81
   3   0  -1  113.06    3.87
   3   0  -1  123.67    3.89
   3   0  -1  129.94    3.90
  -3   0   1  109.85    3.84
  -3   0   1  119.17    3.88
  -3   0   1  126.23    3.83
  -3   0   1  130.47    3.87
   2   0  -1   12.13    0.69
   2   0  -1   14.98    0.52
   2   0  -1   15.27    0.58
   2   0  -1   13.00    0.61
  -2   0   1   15.21    0.57
  -2   0   1   15.34    0.54
  -2   0   1   14.93    0.57
  -2   0   1   13.80    0.55
  -1   0   1  490.21   15.16
  -1   0  -1  392.74   12.63
  -1   0  -1  442.11   12.73
  -1   0  -1  389.36   12.63
   1   0   1  388.65   12.62
   1   0   1  417.86   12.71
   1   0   1  394.66   12.63
   1   0   1  451.87   12.71
  -2   0  -1   14.80    0.65
  -2   0  -1   15.33    0.61
  -2   0  -1   16.58    0.60
  -2   0  -1   14.69    0.65
  -2   0  -1   16.22    0.64
   2   0   1   15.80    0.67
   2   0   1   16.94    0.64
   2   0   1   16.06    0.63
  -3   0  -1  265.09    7.84
  -3   0  -1  252.10    7.85
  -3   0  -1  270.85    7.88
   3   0   1  225.26    7.93
   3   0   1  255.28    7.96
   3   0   1  242.93    7.87
  -4   0  -1    3.41    0.42
  -4   0  -1    4.58    0.35
  -4   0  -1    3.82    0.37
   4   0   1    4.21    0.51
   4   0   1    3.52    0.41
  -5   0  -1  139.41    4.60
  -5   0  -1  145.26    4.65
   5   0   1  139.64    4.68
   5   0   1  148.91    4.82
  -6   0  -1    1.13    0.31
  -6   0  -1    1.08    0.30
   6   0   1    0.91    0.45
   6   0   1    1.44    0.48
  -7   0  -1  182.19    5.76
  -7   0  -1  175.85    5.72
   7   0   1  175.54    5.87
   7   0   1  173.50    5.96
  -8   0  -1    0.17    0.37
  -8   0  -1    0.68    0.37
   8   0   1    0.68    0.49
   8   0   1    0.35    0.63
  -9   0  -1   83.60    3.01
   9   0   1   82.89    3.23
   9   0   1   80.98    3.39
 -10   0  -1    1.57    0.64
 -10   0  -1    2.07    1.07
  10   0   1    1.42    0.82
  10   0   1    1.70    0.99
 -11   0  -1   28.87    1.75
 -11   0  -1   29.79    1.64
  11   0   1   30.44    2.24
  11   0   1   27.79    2.03
 -12   0  -1    1.42    0.76
 -12   0  -1    2.04    0.92
  12   0   1    1.70    1.10
  12   0   1    2.92    1.28
 -13   0  -1   25.72    2.01
 -13   0  -1   19.43    1.69
  13   0   1   20.71    2.30
 -14   0  -1    2.52    1.39
 -14   0  -1   -1.63    1.03
  14   0   1   -1.69    1.59
  15  -1  -1   14.58    2.10
 -15   1   1   18.32    1.92
 -15   1   1   14.50    1.85
  14  -1  -1   36.20    2.69
 -14   1   1   30.21    2.14
 -14   1   1   38.52    2.51
  13  -1  -1   19.39    2.43
  13  -1  -1   17.75    2.17
 -13   1   1   19.91    1.83
 -13   1   1   16.09    1.56
  12  -1  -1   29.43    2.19
  12  -1  -1   27.03    3.00
 -12   1   1   36.51    1.88
 -12   1   1   32.58    1.83
  11  -1  -1   38.73    2.30
  11  -1  -1   37.25    2.22
 -11   1   1   38.36    1.88
 -11   1   1   37.41    1.87
  10  -1  -1   15.04    1.35
  10  -1  -1   12.41    1.46
 -10   1   1   12.99    1.09
   9  -1  -1   19.93    1.44
   9  -1  -1   20.64    1.39
  -9   1   1   16.70    1.31
  -9   1   1   22.37    1.15
   8  -1  -1   22.65    1.21
   8  -1  -1   21.40    1.30
  -8   1   1   23.76    1.14
  -8   1   1   23.08    1.10
   7  -1  -1   11.42    0.88
   7  -1  -1   12.34    0.85
  -7   1   1   13.59    0.79
  -7   1   1   12.99    0.73
   6  -1  -1    5.41    0.58
   6  -1  -1    4.72    0.58
  -6   1   1    4.96    0.47
  -6   1   1    5.44    0.54
   5  -1  -1   51.84    1.86
   5  -1  -1   54.30    1.95
  -5   1   1   53.76    1.90
  -5   1   1   52.93    1.79
   4  -1  -1   32.55    1.20
   4  -1  -1   35.38    1.29
   4  -1  -1   34.31    1.22
  -4   1   1   34.44    1.16
  -4   1   1   34.79    1.26
  -4   1   1   33.40    1.21
   3  -1  -1   22.47    0.77
  -3   1   1   21.49    0.85
  -3   1   1   21.27    0.77
  -3   1   1   21.00    0.85
  -3   1   1   20.09    0.77
   2  -1  -1    9.95    0.42
   2  -1  -1    9.52    0.45
   2  -1  -1    9.41    0.44
  -2   1   1    9.82    0.44
  -2   1   1   10.27    0.34
  -2   1   1    9.63    0.40
  -2   1   1   10.09    0.36
  -2   1   1    9.15    0.44
   1  -1  -1   15.85    0.57
  -1   1   1   15.91    0.56
  -1   1   1   17.30    0.59
  -1   1   1   14.89    0.57
  -1  -1  -1    1.10    0.18
  -1  -1  -1    0.96    0.19
   1   1   1    1.02    0.20
   1   1   1    1.14    0.15
   1   1   1    1.14    0.18
  -2  -1  -1    0.14    0.11
  -2  -1  -1   -0.01    0.14
  -2  -1  -1   -0.03    0.16
  -2  -1  -1    0.05    0.20
   2   1   1   -0.33    0.11
   2   1   1    0.07    0.22
   2   1   1    0.02    0.19
   2   1   1   -0.27    0.11
  -3  -1  -1    3.76    0.28
  -3  -1  -1    3.01    0.33
  -3  -1  -1    3.14    0.38
   3   1   1    4.01    0.45
   3   1   1    4.08    0.44
   3   1   1    3.02    0.33
  -4  -1  -1    0.19    0.16
  -4  -1  -1    0.29    0.21
   4   1   1    0.14    0.25
   4   1   1    0.67    0.34
  -5  -1  -1    7.26    0.50
  -5  -1  -1    5.94    0.50
   5   1   1    5.17    0.60
   5   1   1    5.83    0.70
  -6  -1  -1    0.01    0.26
  -6  -1  -1    0.39    0.26
   6   1   1   -0.30    0.42
   6   1   1    0.35    0.32
  -7  -1  -1   20.66    1.03
  -7  -1  -1   21.74    1.06
   7   1   1   22.54    1.35
   7   1   1   20.70    1.23
  -8  -1  -1    0.41    0.49
  -8  -1  -1    0.87    0.40
   8   1   1    0.53    0.67
   8   1   1    1.73    0.60
  -9  -1  -1   26.35    1.36
  -9  -1  -1   24.39    1.44
   9   1   1   25.24    1.79
   9   1   1   28.27    1.94
 -10  -1  -1   21.42    1.46
 -10  -1  -1   19.37    1.27
  10   1   1   22.24    1.72
  10   1   1   20.51    1.94
 -11  -1  -1   23.64    1.49
 -11  -1  -1   25.21    1.69
  11   1   1   29.17    2.27
  11   1   1   21.21    1.98
 -12  -1  -1    4.70    0.96
 -12  -1  -1   -0.45    0.74
  12   1   1    0.87    1.21
  12   1   1   -1.10    1.40
 -13  -1  -1   21.52    2.12
 -13  -1  -1   19.89    1.64
  13   1   1   19.00    2.11
  13   1   1   20.17    2.82
 -14  -1  -1    0.43    1.10
 -14  -1  -1    1.09    1.36
  14   1   1    0.11    1.76
  15  -2  -1   -1.87    1.67
 -15   2   1    2.05    1.38
 -15   2   1   -2.00    1.14
  14  -2  -1    1.28    1.35
 -14   2   1    1.54    1.03
 -14   2   1    5.33    1.28
  13  -2  -1    2.38    1.26
 -13   2   1    2.85    0.99
 -13   2   1    1.31    0.89
  12  -2  -1    2.81    1.17
  12  -2  -1    3.42    1.13
 -12   2   1    2.64    0.87
 -12   2   1    4.37    1.17
  11  -2  -1    5.78    1.04
  11  -2  -1    6.24    1.11
 -11   2   1    5.10    1.09
 -11   2   1    5.28    0.80
  10  -2  -1   15.10    1.39
  10  -2  -1   14.11    1.42
 -10   2   1   13.24    1.08
 -10   2   1   15.98    1.15
   9  -2  -1   14.81    1.17
   9  -2  -1   12.92    1.23
  -9   2   1   14.29    0.93
  -9   2   1   14.10    1.04
   8  -2  -1   80.43    2.90
   8  -2  -1   81.80    3.02
  -8   2   1   79.67    2.76
  -8   2   1   81.72    2.92
   7  -2  -1   21.59    1.07
   7  -2  -1   19.58    0.98
  -7   2   1   20.09    0.88
  -7   2   1   19.75    0.99
   6  -2  -1   55.14    1.96
   6  -2  -1   55.46    2.08
  -6   2   1   56.13    2.06
  -6   2   1   56.77    1.90
   5  -2  -1   75.06    2.63
   5  -2  -1   73.64    2.49
  -5   2   1   78.53    2.64
  -5   2   1   77.80    2.47
   4  -2  -1   53.55    1.89
   4  -2  -1   56.28    1.97
  -4   2   1   56.63    1.86
  -4   2   1   55.60    1.81
  -4   2   1   57.09    1.87
  -4   2   1   59.00    1.98
   3  -2  -1   27.20    1.06
   3  -2  -1   27.67    0.95
  -3   2   1   27.46    0.95
  -3   2   1   27.37    0.97
  -3   2   1   26.59    1.08
   2  -2  -1  197.43    6.03
   2  -2  -1  187.95    6.11
   2  -2  -1  206.49    6.13
   2  -2  -1  180.19    6.10
  -2   2   1  201.69    6.11
  -2   2   1  191.36    6.10
  -2   2   1  195.11    6.12
  -2   2   1  201.32    6.04
   1  -2  -1  186.89    5.70
   1  -2  -1  192.77    5.75
   1  -2  -1  177.57    5.79
   1  -2  -1  181.44    5.72
  -1   2   1  185.05    5.69
  -1   2   1  187.78    5.72
  -1   2   1  175.83    5.86
   0  -2  -1  165.05    5.40
   0  -2  -1  156.22    5.33
   0  -2  -1  177.05    5.25
   0  -2  -1  174.31    5.36
   0   2   1  173.55    5.29
   0   2   1  167.43    5.43
   0   2   1  170.50    5.41
   0   2   1  177.14    5.25
  -1  -2  -1   90.26    2.92
  -1  -2  -1   84.80    2.98
  -1  -2  -1   92.19    2.87
   1   2   1   90.55    2.93
   1   2   1   89.94    3.00
   1   2   1   87.52    2.85
  -2  -2  -1  544.31   15.45
  -2  -2  -1  443.26   15.59
  -2  -2  -1  517.36   15.57
  -2  -2  -1  457.83   15.65
   2   2   1  511.09   15.70
   2   2   1  516.51   15.63
   2   2   1  535.13   15.46
  -3  -2  -1  139.27    4.46
  -3  -2  -1  146.20    4.36
   3   2   1  133.97    4.53
   3   2   1  138.58    4.37
   3   2   1  137.11    4.61
  -4  -2  -1  174.68    5.29
  -4  -2  -1  168.73    5.39
   4   2   1  170.90    5.51
   4   2   1  155.59    5.30
   4   2   1  170.10    5.57
  -5  -2  -1  176.45    5.70
  -5  -2  -1  184.07    5.60
   5   2   1  175.95    5.89
   5   2   1  169.48    5.83
  -6  -2  -1   29.01    1.26
  -6  -2  -1   28.30    1.17
   6   2   1   29.05    1.55
   6   2   1   29.39    1.44
  -7  -2  -1   76.07    2.81
  -7  -2  -1   79.62    2.70
   7   2   1   75.93    3.07
   7   2   1   78.53    3.01
  -8  -2  -1    5.79    0.61
  -8  -2  -1    5.51    0.74
   8   2   1    5.01    1.04
  -9  -2  -1   38.79    1.65
   9   2   1   31.56    3.07
   9   2   1   36.87    2.25
 -10  -2  -1   40.57    1.96
  10   2   1   37.83    2.44
  10   2   1   35.60    2.29
 -11  -2  -1   50.38    2.75
 -11  -2  -1   46.64    2.36
  11   2   1   46.82    2.84
  11   2   1   44.40    2.75
 -12  -2  -1   10.45    1.33
 -12  -2  -1    6.99    1.02
  12   2   1    7.16    1.46
  12   2   1    6.79    1.69
 -13  -2  -1    8.87    1.25
 -13  -2  -1   14.61    1.61
  13   2   1    9.25    2.04
  13   2   1   10.30    1.80
 -14  -2  -1    1.09    1.57
 -14  -2  -1   -0.25    1.23
  15  -3  -1    0.42    1.49
 -15   3   1    4.24    2.60
  14  -3  -1   35.27    2.85
 -14   3   1   42.41    2.38
 -14   3   1   37.00    2.31
  13  -3  -1    2.65    1.08
 -13   3   1    2.48    0.95
 -13   3   1    1.95    0.92
  12  -3  -1   86.17    3.60
  12  -3  -1   86.27    3.52
 -12   3   1   84.66    3.20
 -12   3   1   78.02    3.31
  11  -3  -1    4.21    0.88
  11  -3  -1    3.42    1.01
 -11   3   1    3.18    0.75
 -11   3   1    3.62    0.77
  10  -3  -1   54.60    2.51
  10  -3  -1   57.99    2.38
 -10   3   1   56.98    2.40
 -10   3   1   58.32    2.18
   9  -3  -1    1.62    0.60
   9  -3  -1    1.23    0.54
  -9   3   1    0.76    0.50
  -9   3   1    1.69    0.43
   8  -3  -1   61.53    2.25
   8  -3  -1   60.87    2.41
  -8   3   1   64.42    2.38
  -8   3   1   61.32    2.17
   7  -3  -1    0.48    0.30
   7  -3  -1    0.10    0.29
  -7   3   1    0.54    0.28
  -7   3   1    0.16    0.26
   6  -3  -1   72.75    2.52
   6  -3  -1   77.03    2.73
  -6   3   1   79.64    2.75
  -6   3   1   76.88    2.50
   5  -3  -1    2.37    0.35
  -5   3   1    2.64    0.33
  -5   3   1    2.03    0.35
  -5   3   1    2.21    0.41
   4  -3  -1    8.80    0.44
   4  -3  -1    8.22    0.56
   4  -3  -1    7.41    0.57
  -4   3   1    8.94    0.47
  -4   3   1    9.79    0.60
  -4   3   1    8.40    0.48
   3  -3  -1    5.27    0.49
   3  -3  -1    5.60    0.43
  -3   3   1    6.60    0.42
  -3   3   1    6.15    0.37
  -3   3   1    6.34    0.45
   2  -3  -1    8.11    0.56
   2  -3  -1    7.26    0.47
   2  -3  -1    7.86    0.50
   2  -3  -1    9.41    0.52
  -2   3   1    8.76    0.55
  -2   3   1    7.99    0.42
   1  -3  -1    0.71    0.17
   1  -3  -1    0.58    0.18
   1  -3  -1    0.76    0.18
   1  -3  -1    0.74    0.29
  -1   3   1    0.88    0.18
  -1   3   1    0.52    0.17
  -1   3   1    0.89    0.26
  -1   3   1    0.75    0.19
   0  -3  -1    1.33    0.23
   0  -3  -1    1.45    0.16
   0  -3  -1    1.44    0.26
   0  -3  -1    1.47    0.35
   0  -3  -1    1.17    0.19
   0   3   1    1.61    0.34
   0   3   1    1.22    0.22
   0   3   1    1.34    0.17
  -1  -3  -1    3.23    0.40
  -1  -3  -1    2.15    0.36
   1   3   1    2.93    0.43
   1   3   1    2.87    0.38
  -2  -3  -1   14.09    0.69
   2   3   1   15.76    0.92
   2   3   1   14.71    0.75
   2   3   1   14.96    0.54
  -3  -3  -1    3.63    0.36
  -3  -3  -1    3.48    0.41
   3   3   1    4.53    0.35
   3   3   1    3.09    0.40
   3   3   1    3.89    0.56
  -4  -3  -1    9.30    0.63
  -4  -3  -1   10.79    0.52
   4   3   1    9.14    0.61
   4   3   1   11.23    0.90
   4   3   1    9.61    0.78
  -5  -3  -1   10.79    0.71
  -5  -3  -1   11.70    0.62
   5   3   1   12.30    0.85
   5   3   1   11.75    1.06
  -6  -3  -1    3.84    0.51
  -6  -3  -1    4.07    0.52
   6   3   1    5.22    0.70
   6   3   1    5.30    0.86
  -7  -3  -1    3.04    0.52
  -7  -3  -1    3.56    0.47
   7   3   1    2.62    0.82
   7   3   1    2.87    0.73
  -8  -3  -1    0.12    0.54
  -8  -3  -1    0.01    0.46
   8   3   1    0.95    0.74
   8   3   1    0.94    0.86
  -9  -3  -1   12.94    1.29
  -9  -3  -1   13.65    1.08
   9   3   1   16.92    1.67
   9   3   1   14.05    1.56
 -10  -3  -1   19.25    1.37
 -10  -3  -1   21.15    1.66
  10   3   1   20.04    1.91
  10   3   1   23.73    2.23
 -11  -3  -1   11.06    1.29
 -11  -3  -1   13.66    1.63
  11   3   1   12.42    1.60
  11   3   1   14.54    1.75
 -12  -3  -1    6.84    1.06
 -12  -3  -1   10.67    1.48
  12   3   1    9.06    1.53
  12   3   1    5.80    1.71
 -13  -3  -1   14.36    1.77
 -13  -3  -1    8.76    1.75
  13   3   1    9.49    1.87
  13   3   1    9.15    2.13
  15  -4  -1   -1.23    1.49
 -15   4   1    0.65    1.18
  14  -4  -1    5.90    1.37
 -14   4   1    5.81    1.22
 -14   4   1    3.87    1.07
  13  -4  -1    2.11    0.97
 -13   4   1    0.17    0.85
 -13   4   1   -0.75    0.86
  12  -4  -1   21.42    1.92
  12  -4  -1   20.66    1.71
 -12   4   1   23.16    1.65
 -12   4   1   23.62    1.41
  11  -4  -1    2.24    0.87
  11  -4  -1    0.30    0.79
 -11   4   1    0.38    0.69
 -11   4   1    0.75    0.60
  10  -4  -1   33.68    1.61
  10  -4  -1   31.59    1.79
 -10   4   1   33.28    1.69
 -10   4   1   31.94    1.44
   9  -4  -1    3.13    0.69
   9  -4  -1    3.21    0.57
  -9   4   1    2.36    0.60
  -9   4   1    3.10    0.49
   8  -4  -1   30.29    1.25
  -8   4   1   30.76    1.23
  -8   4   1   27.99    1.90
   7  -4  -1    0.29    0.23
   7  -4  -1    0.04    0.32
  -7   4   1    0.57    0.36
  -7   4   1    0.75    0.28
   6  -4  -1  170.10    5.48
   6  -4  -1  171.63    5.66
  -6   4   1  178.00    5.69
  -6   4   1  169.48    5.45
   5  -4  -1    2.11    0.39
   5  -4  -1    1.99    0.29
  -5   4   1    2.16    0.30
  -5   4   1    2.04    0.37
   4  -4  -1  240.37    7.63
   4  -4  -1  246.85    7.51
  -4   4   1  239.53    7.56
  -4   4   1  244.22    7.65
  -4   4   1  230.69    7.52
   3  -4  -1   10.17    0.57
   3  -4  -1   10.45    0.51
  -3   4   1    9.70    0.59
  -3   4   1   10.32    0.56
  -3   4   1    9.69    0.61
   2  -4  -1   72.01    2.37
   2  -4  -1   73.89    2.43
  -2   4   1   71.70    2.50
  -2   4   1   72.29    2.40
  -2   4   1   68.54    2.36
   1  -4  -1    7.16    0.47
   1  -4  -1    6.57    0.46
   1  -4  -1    7.96    0.47
  -1   4   1    7.41    0.64
  -1   4   1    6.44    0.48
  -1   4   1    7.55    0.44
   0  -4  -1   91.60    3.03
   0  -4  -1   94.69    3.01
   0  -4  -1   90.46    2.93
   0   4   1   87.64    2.98
   0   4   1   94.15    3.23
  -1  -4  -1    3.99    0.41
   1   4   1    4.51    0.58
   1   4   1    4.68    0.49
   1   4   1    4.30    0.35
  -2  -4  -1  196.01    6.22
   2   4   1  195.96    6.28
   2   4   1  190.29    6.44
  -3  -4  -1   26.22    1.08
  -3  -4  -1   27.31    1.20
   3   4   1   27.16    1.40
   3   4   1   29.32    1.00
   3   4   1   27.95    1.28
  -4  -4  -1  213.48    6.53
  -4  -4  -1  209.62    6.74
   4   4   1  210.57    7.01
   4   4   1  204.30    6.80
   4   4   1  203.00    6.52
  -5  -4  -1   14.86    0.89
  -5  -4  -1   15.51    0.75
   5   4   1   14.59    1.04
   5   4   1   14.74    1.26
  -6  -4  -1  138.33    4.75
  -6  -4  -1  139.63    4.54
   6   4   1  142.27    5.10
   6   4   1  140.37    4.91
  -7  -4  -1    3.43    0.67
  -7  -4  -1    4.12    0.54
   7   4   1    4.34    1.03
   7   4   1    4.06    0.85
  -8  -4  -1   30.41    1.66
  -8  -4  -1   28.73    1.39
   8   4   1   29.47    1.88
  -9  -4  -1   30.24    1.57
  -9  -4  -1   33.73    1.87
   9   4   1   33.15    2.29
   9   4   1   29.88    2.10
 -10  -4  -1   32.31    2.09
 -10  -4  -1   34.34    1.76
  10   4   1   31.08    2.53
  10   4   1   38.51    2.42
 -11  -4  -1    5.30    0.92
 -11  -4  -1    7.13    1.31
  11   4   1    6.62    1.47
  11   4   1    3.98    1.58
 -12  -4  -1   22.98    1.85
 -12  -4  -1   23.89    2.31
  12   4   1   27.37    2.69
  12   4   1   21.88    2.48
 -13  -4  -1    8.61    1.68
  13   4   1    6.39    1.92
  13   4   1    3.14    2.25
  15  -5  -1    6.06    1.58
 -15   5   1    3.01    1.26
  14  -5  -1   28.70    2.40
 -14   5   1   26.24    2.07
 -14   5   1   23.03    1.92
  13  -5  -1    3.11    1.12
 -13   5   1    5.03    1.31
 -13   5   1    3.27    0.96
  12  -5  -1   48.78    2.59
  12  -5  -1   53.41    2.47
 -12   5   1   55.45    2.62
 -12   5   1   47.03    2.42
  11  -5  -1    2.76    0.89
  11  -5  -1    3.06    0.85
 -11   5   1    2.34    0.62
 -11   5   1    2.60    0.71
  10  -5  -1   71.11    3.03
  10  -5  -1   77.46    2.75
 -10   5   1   76.09    2.67
 -10   5   1   76.58    3.00
   9  -5  -1    0.58    0.41
   9  -5  -1   -0.29    0.47
  -9   5   1    0.40    0.53
  -9   5   1    0.94    0.44
   8  -5  -1   40.04    1.83
   8  -5  -1   42.83    1.56
  -8   5   1   44.18    1.91
  -8   5   1   40.42    1.52
   7  -5  -1   12.02    0.77
   7  -5  -1   11.64    0.87
  -7   5   1   10.93    0.89
  -7   5   1   10.91    0.64
   6  -5  -1   48.89    1.75
   6  -5  -1   49.41    1.92
  -6   5   1   48.03    1.94
  -6   5   1   49.49    1.75
   5  -5  -1   11.60    0.66
   5  -5  -1   11.81    0.75
  -5   5   1   11.31    0.68
  -5   5   1   13.27    0.82
   4  -5  -1   35.37    1.33
   4  -5  -1   36.08    1.45
  -4   5   1   36.79    1.43
  -4   5   1   36.63    1.46
   3  -5  -1    0.72    0.26
   3  -5  -1    1.04    0.27
  -3   5   1    0.98    0.30
  -3   5   1    0.64    0.26
   2  -5  -1   17.63    0.82
   2  -5  -1   18.40    0.82
  -2   5   1   18.41    0.83
  -2   5   1   18.51    0.99
   1  -5  -1    0.62    0.30
   1  -5  -1    1.03    0.26
   1  -5  -1    1.12    0.25
  -1   5   1    1.48    0.29
  -1   5   1    1.61    0.39
   0  -5  -1    6.58    0.54
   0  -5  -1    5.78    0.46
   0  -5  -1    6.29    0.46
   0   5   1    6.31    0.71
   0   5   1    7.67    0.47
  -1  -5  -1    1.32    0.33
   1   5   1    1.55    0.51
   1   5   1    1.49    0.33
   1   5   1    1.45    0.28
  -2  -5  -1    0.99    0.36
   2   5   1    0.45    0.36
   2   5   1    0.75    0.49
  -3  -5  -1    0.02    0.37
  -3  -5  -1   -0.12    0.30
   3   5   1   -0.16    0.49
   3   5   1   -0.76    0.38
   3   5   1   -0.54    0.24
  -4  -5  -1   19.87    0.88
  -4  -5  -1   18.04    1.03
   4   5   1   17.61    0.83
   4   5   1   19.07    1.32
   4   5   1   19.49    1.15
  -5  -5  -1    4.69    0.58
  -5  -5  -1    4.34    0.51
   5   5   1    4.70    0.84
   5   5   1    5.07    0.69
  -6  -5  -1    8.49    1.05
  -6  -5  -1   10.07    0.80
   6   5   1    8.26    1.08
   6   5   1   12.81    1.49
  -7  -5  -1    0.84    0.78
  -7  -5  -1    0.52    0.51
   7   5   1    1.37    0.77
   7   5   1    0.23    0.92
  -8  -5  -1    3.99    0.69
  -8  -5  -1    4.89    0.92
   8   5   1    5.48    1.07
   8   5   1    3.62    1.24
  -9  -5  -1    0.02    0.68
  -9  -5  -1   -0.09    0.82
   9   5   1    0.86    1.11
   9   5   1   -2.12    1.17
 -10  -5  -1    8.81    1.04
 -10  -5  -1   12.49    1.37
  10   5   1   10.88    1.82
  10   5   1   11.31    1.59
 -11  -5  -1    2.78    1.18
 -11  -5  -1    4.20    1.28
  11   5   1    2.97    1.53
  11   5   1    3.18    1.71
 -12  -5  -1   26.60    2.58
  12   5   1   24.26    2.79
  12   5   1   28.48    2.93
 -13  -5  -1    6.82    1.85
  13   5   1   10.71    2.09
  13   5   1    2.47    2.45
  15  -6  -1    2.99    1.54
 -15   6   1    0.88    1.13
  14  -6  -1    3.57    1.25
 -14   6   1    4.17    1.12
  13  -6  -1    7.75    1.43
 -13   6   1   12.18    1.39
 -13   6   1    8.74    1.20
  12  -6  -1    3.57    0.92
  12  -6  -1    5.66    1.07
 -12   6   1    3.35    1.12
 -12   6   1    4.54    0.91
  11  -6  -1   13.06    1.38
  11  -6  -1   12.59    1.21
 -11   6   1   12.57    1.32
 -11   6   1   11.63    1.07
  10  -6  -1   28.50    1.76
  10  -6  -1   30.57    1.42
 -10   6   1   30.56    1.68
 -10   6   1   30.17    1.35
   9  -6  -1    7.18    0.68
   9  -6  -1    7.43    0.90
  -9   6   1    6.35    0.68
  -9   6   1    6.86    0.86
   8  -6  -1   32.02    1.43
   8  -6  -1   29.58    1.56
  -8   6   1   32.64    1.27
  -8   6   1   28.87    1.56
   7  -6  -1    7.26    0.74
   7  -6  -1    9.12    0.72
  -7   6   1    7.69    0.63
  -7   6   1    6.34    0.78
   6  -6  -1   96.04    3.18
   6  -6  -1   93.90    3.34
  -6   6   1   94.12    3.21
  -6   6   1   95.82    3.38
   5  -6  -1   47.40    1.76
   5  -6  -1   49.56    1.89
  -5   6   1   50.38    1.93
  -5   6   1   48.22    1.84
   4  -6  -1  101.15    3.38
   4  -6  -1  103.82    3.49
  -4   6   1   99.71    3.50
  -4   6   1  102.99    3.50
   3  -6  -1   11.14    0.72
   3  -6  -1   11.81    0.72
  -3   6   1   10.78    0.84
  -3   6   1   12.10    0.76
   2  -6  -1  192.53    6.03
   2  -6  -1  183.82    6.00
  -2   6   1  182.97    6.20
  -2   6   1  188.07    6.00
   1  -6  -1   27.18    1.15
   1  -6  -1   27.15    1.19
  -1   6   1   27.38    1.41
  -1   6   1   26.95    1.14
   0  -6  -1  179.02    5.72
   0  -6  -1  176.58    5.78
   0   6   1  187.71    5.66
   0   6   1  177.54    6.05
   0   6   1  168.40    5.72
  -1  -6  -1   26.28    1.24
   1   6   1   30.06    1.32
   1   6   1   25.43    1.47
   1   6   1   29.38    1.08
   1   6   1   27.27    1.13
  -2  -6  -1   60.69    2.28
   2   6   1   60.57    2.32
   2   6   1   62.77    2.61
   2   6   1   58.65    2.00
  -3  -6  -1    0.51    0.38
  -3  -6  -1    0.32    0.38
   3   6   1    1.10    0.44
   3   6   1   -0.29    0.54
   3   6   1    0.44    0.26
  -4  -6  -1  225.00    7.14
  -4  -6  -1  230.04    7.42
   4   6   1  217.09    7.05
   4   6   1  226.74    7.75
   4   6   1  229.43    7.45
  -5  -6  -1    0.38    0.46
  -5  -6  -1    1.50    0.59
   5   6   1    1.79    0.68
   5   6   1    0.56    0.73
  -6  -6  -1   82.52    2.91
   6   6   1   83.76    3.29
   6   6   1   81.38    3.65
  -7  -6  -1    1.01    0.60
  -7  -6  -1    0.77    0.72
   7   6   1    0.89    1.78
   7   6   1    1.25    0.86
  -8  -6  -1   90.89    3.68
  -8  -6  -1   98.64    3.41
   8   6   1   93.65    4.26
   8   6   1   83.61    4.76
  -9  -6  -1    3.70    1.04
  -9  -6  -1    2.99    0.92
   9   6   1    2.86    1.25
   9   6   1    3.67    1.43
 -10  -6  -1   29.99    2.26
  10   6   1   29.00    2.88
  10   6   1   33.32    2.47
 -11  -6  -1    0.47    1.31
  11   6   1    3.05    1.56
  11   6   1   -1.27    1.83
  12   6   1   18.83    2.74
  12   6   1   25.72    3.16
  15  -7  -1   25.56    2.47
 -15   7   1   20.81    2.10
  14  -7  -1   12.56    2.12
  13  -7  -1   29.08    2.15
 -13   7   1   26.88    2.05
 -13   7   1   28.85    1.67
  12  -7  -1   24.59    1.86
 -12   7   1   21.82    1.50
 -12   7   1   22.54    1.71
  11  -7  -1   18.48    1.29
  11  -7  -1   15.45    1.45
 -11   7   1   19.99    1.20
 -11   7   1   18.23    1.46
  10  -7  -1   42.32    2.12
  10  -7  -1   45.08    1.72
 -10   7   1   41.43    1.70
 -10   7   1   41.69    2.12
   9  -7  -1   14.03    1.09
   9  -7  -1   12.20    1.13
  -9   7   1   11.99    0.83
  -9   7   1   11.64    1.13
   8  -7  -1   36.73    1.55
   8  -7  -1   36.64    2.28
  -8   7   1   37.10    1.48
  -8   7   1   32.99    2.54
   7  -7  -1   23.72    1.15
   7  -7  -1   26.93    1.36
  -7   7   1   26.13    1.19
  -7   7   1   25.98    1.45
   6  -7  -1   66.21    2.23
   6  -7  -1   59.37    2.33
  -6   7   1   59.40    2.40
  -6   7   1   60.66    2.28
   5  -7  -1    2.63    0.43
   5  -7  -1    2.87    0.41
  -5   7   1    2.01    0.48
  -5   7   1    2.81    0.44
   4  -7  -1   32.67    1.41
   4  -7  -1   32.27    1.35
  -4   7   1   35.04    1.45
  -4   7   1   32.32    1.50
   3  -7  -1   23.56    1.10
   3  -7  -1   23.33    1.14
  -3   7   1   23.40    1.29
  -3   7   1   25.25    1.16
   2  -7  -1   13.10    0.79
   2  -7  -1   12.92    0.80
  -2   7   1   13.29    0.83
  -2   7   1   12.81    0.98
   1  -7  -1   10.13    0.77
   1  -7  -1   10.28    0.71
  -1   7   1    9.99    0.97
  -1   7   1   11.50    0.76
   0  -7  -1   11.43    0.74
   0  -7  -1   11.89    0.83
   0   7   1   12.61    0.74
   0   7   1   12.14    1.10
  -1  -7  -1    1.55    0.45
  -1  -7  -1    1.19    0.34
   1   7   1    1.87    0.59
   1   7   1    2.09    0.38
   1   7   1    1.70    0.46
  -2  -7  -1    0.80    0.41
   2   7   1    1.09    0.51
   2   7   1    1.01    0.63
   2   7   1    0.09    0.36
   2   7   1    0.99    0.33
  -3  -7  -1   -0.74    0.39
   3   7   1    0.14    0.48
   3   7   1    0.22    0.62
  -4  -7  -1    4.78    0.60
  -4  -7  -1    5.89    0.85
   4   7   1    6.47    0.82
   5   7   1    1.47    0.95
   5   7   1    0.41    0.73
  -6  -7  -1   13.35    1.28
  -6  -7  -1   15.38    1.21
   6   7   1   10.37    1.50
   6   7   1   13.16    1.44
  -7  -7  -1   -1.17    0.77
  -7  -7  -1   -0.86    0.67
   7   7   1   -0.54    1.04
   7   7   1    0.45    0.95
  -8  -7  -1   12.59    1.58
  -8  -7  -1   12.64    1.47
   8   7   1   13.41    1.79
   8   7   1   13.96    1.52
  -9  -7  -1   -1.36    0.95
   9   7   1    0.30    1.60
   9   7   1    0.52    1.28
 -10  -7  -1    8.80    1.47
  10   7   1    7.14    1.67
  10   7   1    7.43    2.00
 -11  -7  -1    2.02    1.57
  11   7   1    1.83    1.71
  11   7   1    0.70    1.88
 -12  -7  -1   20.79    2.24
  12   7   1   19.73    2.49
  12   7   1   21.46    2.87
  14  -8  -1    0.81    1.17
 -14   8   1    0.33    1.09
  13  -8  -1    2.54    1.13
 -13   8   1    4.21    1.04
  12  -8  -1    3.96    1.06
 -12   8   1    2.85    0.89
 -12   8   1    4.33    0.96
  11  -8  -1   15.18    1.12
  11  -8  -1   16.76    1.47
 -11   8   1   14.99    1.44
 -11   8   1   16.75    1.12
  10  -8  -1    1.30    0.79
  10  -8  -1    0.67    0.72
 -10   8   1    0.45    0.69
 -10   8   1    1.01    0.49
   9  -8  -1   32.52    1.76
   9  -8  -1   35.05    1.57
  -9   8   1   33.33    1.46
  -9   8   1   32.52    1.86
   8  -8  -1   21.62    1.20
   8  -8  -1   19.97    1.42
  -8   8   1   20.05    1.44
  -8   8   1   21.72    1.16
   7  -8  -1   34.28    1.49
   7  -8  -1   34.61    1.68
  -7   8   1   35.06    1.55
  -7   8   1   35.32    1.75
   6  -8  -1   21.35    1.12
   6  -8  -1   22.27    1.29
  -6   8   1   23.26    1.28
  -6   8   1   23.45    1.24
   5  -8  -1    8.49    0.77
   5  -8  -1    7.82    0.71
  -5   8   1    7.63    0.80
  -5   8   1    7.62    0.93
   4  -8  -1   30.73    1.39
   4  -8  -1   30.87    1.35
  -4   8   1   30.53    1.44
  -4   8   1   30.40    1.59
   3  -8  -1  161.44    5.33
   3  -8  -1  159.15    5.32
  -3   8   1  160.86    5.33
  -3   8   1  161.85    5.57
   2  -8  -1   78.72    2.86
   2  -8  -1   82.80    2.84
  -2   8   1   78.35    2.80
  -2   8   1   76.51    3.11
   1  -8  -1  136.72    4.60
   1  -8  -1  135.30    4.52
  -1   8   1  135.06    4.47
  -1   8   1  133.97    4.90
   0  -8  -1   74.35    2.71
   0  -8  -1   74.20    2.79
   0   8   1   76.34    3.14
   0   8   1   78.23    2.64
  -1  -8  -1   51.73    2.10
  -1  -8  -1   51.16    1.98
   1   8   1   52.23    2.43
   1   8   1   53.04    1.92
  -2  -8  -1   47.99    2.02
   2   8   1   44.59    1.76
   2   8   1   49.47    1.75
   2   8   1   48.19    2.09
   2   8   1   47.21    2.43
  -3  -8  -1   75.20    2.94
   3   8   1   73.21    2.89
   3   8   1   73.01    3.33
   4   8   1   43.27    2.65
   4   8   1   41.58    2.07
  -5  -8  -1   58.91    2.59
   5   8   1   60.47    2.68
   5   8   1   56.36    3.06
  -6  -8  -1   71.09    3.01
  -6  -8  -1   73.88    2.73
   6   8   1   67.61    2.99
   6   8   1   65.11    3.49
  -7  -8  -1   36.36    2.17
   7   8   1   36.45    3.55
   7   8   1   33.45    2.71
  -8  -8  -1   25.56    2.11
   8   8   1   22.71    2.39
   8   8   1   23.38    2.31
  -9  -8  -1   16.39    2.04
   9   8   1   15.15    1.94
   9   8   1   19.74    2.39
 -10  -8  -1   20.73    2.36
  10   8   1   17.60    2.25
  10   8   1   21.01    2.64
 -11  -8  -1   11.05    1.87
  11   8   1    9.94    2.56
  11   8   1    9.00    2.29
  14  -9  -1   -0.56    1.22
 -14   9   1    0.20    1.11
  13  -9  -1   26.92    2.26
 -13   9   1   25.80    2.06
  12  -9  -1    1.98    1.00
 -12   9   1    3.86    0.99
  11  -9  -1   66.67    2.40
  11  -9  -1   64.96    2.72
  11  -9  -1   60.84    2.92
 -11   9   1   61.88    2.90
  10  -9  -1    0.67    0.75
  10  -9  -1    0.64    0.68
 -10   9   1    0.12    0.50
 -10   9   1   -0.42    0.67
   9  -9  -1   27.50    1.43
   9  -9  -1   25.15    1.70
  -9   9   1   27.98    1.38
  -9   9   1   25.33    1.76
   8  -9  -1   12.87    1.00
   8  -9  -1   11.02    1.18
  -8   9   1   13.04    1.03
  -8   9   1   11.20    1.21
   7  -9  -1   29.68    1.44
   7  -9  -1   28.04    1.82
  -7   9   1   29.95    1.52
   6  -9  -1    0.43    0.53
   6  -9  -1    0.60    0.48
  -6   9   1    1.08    0.59
  -6   9   1    1.00    0.60
   5  -9  -1   28.13    1.37
   5  -9  -1   30.46    1.45
  -5   9   1   27.03    1.49
  -5   9   1   28.50    1.58
   4  -9  -1    5.48    0.65
   4  -9  -1    5.40    0.68
  -4   9   1    5.36    0.70
  -4   9   1    4.44    0.75
   3  -9  -1   33.53    1.53
   3  -9  -1   34.63    1.60
  -3   9   1   33.22    1.57
  -3   9   1   33.81    1.85
   2  -9  -1    8.23    0.93
   2  -9  -1    9.15    0.79
  -2   9   1    8.95    0.83
  -2   9   1    9.04    1.06
   1  -9  -1   13.39    1.03
   1  -9  -1   12.65    0.93
  -1   9   1   12.10    1.33
  -1   9   1   13.52    0.97
   0  -9  -1   -0.53    0.42
   0  -9  -1   -0.30    0.48
   0   9   1   -1.15    0.56
   0   9   1    0.61    0.47
  -1  -9  -1    3.25    0.56
   1   9   1    3.98    0.58
   1   9   1    3.47    0.91
  -2  -9  -1    0.54    0.47
  -2  -9  -1    0.48    0.67
   2   9   1    0.22    0.92
   2   9   1    1.56    0.50
  -3  -9  -1    1.39    0.71
   3   9   1    3.07    1.01
   3   9   1    1.83    0.83
  -4  -9  -1    0.11    0.81
   4   9   1   -0.55    0.75
   4   9   1   -0.04    1.01
  -5  -9  -1    1.48    0.94
   5   9   1    0.52    1.19
  -6  -9  -1    4.41    1.02
   6   9   1    3.84    1.12
   6   9   1    5.93    1.44
  -7  -9  -1    3.80    1.09
   7   9   1    2.36    1.41
   7   9   1    1.98    1.22
  -8  -9  -1    5.72    1.33
   8   9   1    5.60    1.42
   8   9   1    4.49    1.69
  -9  -9  -1    5.21    1.50
   9   9   1    5.75    2.11
   9   9   1    3.96    1.64
 -10  -9  -1    4.88    1.52
  10   9   1    4.46    2.04
  10   9   1    7.44    2.39
  14 -10  -1    0.33    1.35
 -14  10   1    1.67    1.18
  13 -10  -1    2.02    1.46
 -13  10   1    0.58    1.82
  12 -10  -1    0.34    1.01
 -12  10   1    0.85    0.92
  11 -10  -1   17.15    1.72
  11 -10  -1   17.33    1.59
 -11  10   1   16.12    1.67
  10 -10  -1   -0.30    0.82
  10 -10  -1    0.63    0.75
 -10  10   1    0.36    0.61
 -10  10   1   -0.85    0.76
   9 -10  -1   26.25    1.69
   9 -10  -1   26.92    1.57
  -9  10   1   26.23    1.80
  -9  10   1   29.57    1.52
   8 -10  -1   -0.39    0.59
   8 -10  -1    0.55    0.62
  -8  10   1    0.83    0.75
  -8  10   1    0.17    0.59
   7 -10  -1   45.65    1.92
   7 -10  -1   44.85    2.11
  -7  10   1   42.74    2.16
  -7  10   1   43.05    2.03
   6 -10  -1    2.18    0.80
   6 -10  -1    2.58    0.61
  -6  10   1    2.03    0.66
  -6  10   1    1.03    0.69
   5 -10  -1   33.99    1.68
   5 -10  -1   34.49    1.62
  -5  10   1   33.24    1.83
  -5  10   1   32.48    2.45
   4 -10  -1    0.66    0.48
   4 -10  -1    0.32    0.57
  -4  10   1    0.52    0.74
  -4  10   1    0.49    0.55
   3 -10  -1   88.53    3.20
   3 -10  -1   87.68    3.27
  -3  10   1   86.06    3.20
  -3  10   1   86.52    3.55
   2 -10  -1   -0.15    0.48
   2 -10  -1    0.39    0.61
  -2  10   1    0.35    0.54
  -2  10   1    0.93    1.07
   1 -10  -1   88.46    3.37
   1 -10  -1   91.99    3.27
  -1  10   1   87.86    3.78
  -1  10   1   90.43    3.22
   0 -10  -1    8.60    0.99
   0 -10  -1    8.15    0.85
   0  10   1    8.53    0.99
   0  10   1    6.85    1.20
  -1 -10  -1  138.59    4.60
  -1 -10  -1  128.26    4.79
   1  10   1  136.00    4.45
   1  10   1  129.46    5.24
  -2 -10  -1    7.24    0.89
  -2 -10  -1    5.72    0.98
   2  10   1    7.53    0.94
   2  10   1    6.18    1.28
  -3 -10  -1   86.91    3.61
  -3 -10  -1   89.84    3.28
   3  10   1   90.98    4.13
  -4 -10  -1    2.19    0.96
   4  10   1    3.33    1.26
  -5 -10  -1   57.06    2.84
   5  10   1   58.24    2.90
   5  10   1   62.52    3.52
  -6 -10  -1    5.81    1.22
   6  10   1    5.92    1.59
   6  10   1    6.01    1.31
  -7 -10  -1   41.74    2.72
   7  10   1   45.24    3.48
   7  10   1   42.49    2.82
  -8 -10  -1    8.99    1.58
   8  10   1   10.47    2.17
   8  10   1    4.75    1.63
  -9 -10  -1   46.85    3.08
   9  10   1   41.77    3.41
   9  10   1   45.57    3.85
 -10 -10  -1    5.62    1.87
  10  10   1    2.66    2.41
  10  10   1    2.18    2.05
  13 -11  -1   26.51    2.25
 -13  11   1   33.59    2.35
  12 -11  -1   14.97    1.65
 -12  11   1   10.09    1.39
  11 -11  -1   18.75    1.76
 -11  11   1   19.37    1.90
  10 -11  -1    5.33    1.01
  10 -11  -1    7.01    0.95
 -10  11   1    8.06    0.88
 -10  11   1    4.03    1.06
   9 -11  -1   34.56    2.01
   9 -11  -1   35.04    1.80
  -9  11   1   36.00    2.16
  -9  11   1   37.49    1.84
   8 -11  -1    0.88    0.72
   8 -11  -1    1.01    0.78
  -8  11   1    0.66    0.80
  -8  11   1    0.76    0.70
   7 -11  -1   30.79    1.61
   7 -11  -1   31.33    1.75
  -7  11   1   30.71    1.83
  -7  11   1   30.59    1.88
   6 -11  -1    0.11    0.65
   6 -11  -1    0.67    0.58
  -6  11   1    0.64    0.67
   5 -11  -1   18.22    2.01
   5 -11  -1   12.94    1.20
  -5  11   1   15.02    1.35
  -5  11   1   13.74    1.47
   4 -11  -1    2.39    0.73
   4 -11  -1    2.82    0.64
  -4  11   1    2.35    0.66
  -4  11   1    0.79    0.89
   3 -11  -1    8.37    1.04
  -3  11   1    8.50    0.91
  -3  11   1    9.93    1.24
   2 -11  -1    0.49    0.52
   2 -11  -1   -0.67    0.66
  -2  11   1    0.68    0.63
  -2  11   1    3.30    1.49
   1 -11  -1    4.20    0.66
   1 -11  -1    3.90    0.83
  -1  11   1    4.73    0.72
  -1  11   1    3.90    1.03
   0 -11  -1    2.50    0.82
   0 -11  -1    1.15    0.58
   0  11   1    2.13    0.70
   0  11   1    0.62    1.01
  -1 -11  -1    0.92    0.75
  -1 -11  -1    0.68    0.59
   1  11   1    1.93    1.03
   1  11   1    0.25    0.61
  -2 -11  -1   -0.30    0.58
  -2 -11  -1    0.54    0.84
   2  11   1    0.67    1.14
  -3 -11  -1    1.72    0.71
  -3 -11  -1   -0.11    0.84
   3  11   1    0.52    1.24
  -4 -11  -1   -0.55    0.89
  -4 -11  -1    0.87    0.74
   4  11   1   -0.06    1.25
  -5 -11  -1    0.30    1.13
   5  11   1    0.84    1.48
   5  11   1    0.37    1.13
  -6 -11  -1    0.00    1.18
   6  11   1    0.99    1.72
   6  11   1    1.17    1.36
  -7 -11  -1    5.84    1.71
   7  11   1    8.24    2.31
   7  11   1    7.66    1.61
  -8 -11  -1    1.10    1.58
   8  11   1    3.31    1.71
   8  11   1    4.67    2.38
  -9 -11  -1    8.57    2.00
   9  11   1   11.53    2.29
   9  11   1    9.08    2.67
  13 -12  -1   -1.52    1.17
 -13  12   1    0.45    1.23
  12 -12  -1    5.01    1.66
 -12  12   1    3.58    1.44
  11 -12  -1   11.05    1.29
 -11  12   1    9.35    1.47
  10 -12  -1    1.70    0.98
  10 -12  -1    3.25    0.94
 -10  12   1    1.31    0.81
 -10  12   1    0.54    1.07
   9 -12  -1   17.95    1.56
   9 -12  -1   19.32    1.77
  -9  12   1   19.48    1.62
  -9  12   1   19.45    1.80
   8 -12  -1    2.78    0.98
   8 -12  -1    3.64    0.91
  -8  12   1    3.80    1.01
  -8  12   1    5.29    0.91
   7 -12  -1   23.17    1.76
   7 -12  -1   22.08    1.67
  -7  12   1   23.64    1.77
  -7  12   1   26.83    1.83
   6 -12  -1   10.49    1.23
   6 -12  -1   13.05    1.28
  -6  12   1    9.31    1.25
  -6  12   1   11.81    1.41
   5 -12  -1   29.39    1.72
   5 -12  -1   28.16    1.68
  -5  12   1   23.94    2.45
  -5  12   1   31.98    2.63
   4 -12  -1   17.54    1.37
   4 -12  -1   14.72    1.42
  -4  12   1   17.88    1.44
  -4  12   1   19.43    1.82
   3 -12  -1   34.89    1.94
   3 -12  -1   33.81    1.74
  -3  12   1   32.94    1.85
  -3  12   1   35.61    2.36
   2 -12  -1    8.15    0.91
   2 -12  -1    9.85    1.11
  -2  12   1    8.51    1.01
  -2  12   1    8.53    1.28
   1 -12  -1   66.16    2.92
   1 -12  -1   64.10    2.67
  -1  12   1   67.46    3.38
  -1  12   1   67.87    2.65
   0 -12  -1    1.09    0.66
   0 -12  -1    1.82    0.84
   0  12   1   -0.19    1.20
   0  12   1    0.60    0.75
  -1 -12  -1   46.04    2.44
  -1 -12  -1   43.07    2.06
   1  12   1   45.00    2.02
   1  12   1   44.73    3.02
  -2 -12  -1    8.38    1.03
  -2 -12  -1   10.56    1.35
   2  12   1    9.42    1.66
  -3 -12  -1   56.13    2.90
  -3 -12  -1   59.08    2.65
   3  12   1   56.23    3.57
  -4 -12  -1    5.51    1.30
  -4 -12  -1    6.62    0.99
   4  12   1    7.86    1.82
  -5 -12  -1   35.57    2.06
  -5 -12  -1   37.42    2.68
   5  12   1   32.74    3.14
  -6 -12  -1    0.80    1.35
   6  12   1    2.63    1.51
   6  12   1    1.20    1.73
  -7 -12  -1   39.70    2.87
   7  12   1   34.35    3.24
   7  12   1   39.62    5.20
  -8 -12  -1    0.67    1.75
   8  12   1    0.76    2.34
  12 -13  -1   24.82    2.20
 -12  13   1   21.97    2.28
  11 -13  -1   13.26    1.55
 -11  13   1   10.22    1.62
  10 -13  -1   12.70    1.48
 -10  13   1   10.49    1.53
   9 -13  -1   11.31    1.38
  -9  13   1   14.46    1.61
  -9  13   1   10.87    1.38
   8 -13  -1   30.94    2.03
   8 -13  -1   32.95    2.19
  -8  13   1   31.29    2.18
  -8  13   1   31.51    2.08
   7 -13  -1   11.46    1.66
   7 -13  -1    9.23    1.17
  -7  13   1    9.50    1.43
  -7  13   1    8.41    1.14
   6 -13  -1   17.01    1.46
   6 -13  -1   14.39    2.03
  -6  13   1   15.62    1.87
  -6  13   1   10.89    1.30
   5 -13  -1    8.66    1.17
   5 -13  -1    5.84    0.91
  -5  13   1    6.75    1.34
  -5  13   1   11.09    1.42
   4 -13  -1    3.31    0.81
   4 -13  -1    2.95    1.02
  -4  13   1    3.64    0.93
  -4  13   1    3.16    1.09
   3 -13  -1   14.43    1.66
   3 -13  -1   15.25    1.40
  -3  13   1   11.63    1.42
  -3  13   1   15.88    1.98
   2 -13  -1    7.42    1.20
   2 -13  -1    4.81    0.88
  -2  13   1    7.62    1.40
  -2  13   1    6.12    0.98
   1 -13  -1    4.86    1.09
   1 -13  -1    3.80    0.96
  -1  13   1    3.90    0.91
  -1  13   1    2.49    1.23
   0 -13  -1    1.19    1.05
   0 -13  -1    0.33    1.34
   0  13   1   -1.65    1.27
   0  13   1    0.60    0.82
  -1 -13  -1    2.64    0.84
  -1 -13  -1    3.74    1.15
   1  13   1    2.06    1.50
  -2 -13  -1   -0.72    0.82
  -2 -13  -1   -0.35    1.03
   2  13   1   -0.44    1.43
  -3 -13  -1    3.33    1.23
   3  13   1    2.75    1.59
  -4 -13  -1    1.67    1.28
  -4 -13  -1   -1.11    1.00
   4  13   1   -1.07    1.80
  -5 -13  -1    1.60    1.11
  -5 -13  -1    1.76    1.45
   5  13   1   -1.67    1.95
  -6 -13  -1    0.66    1.61
  -6 -13  -1    2.16    1.21
   6  13   1   -1.90    2.09
  -7 -13  -1    1.92    1.65
   7  13   1   -0.61    2.32
  11 -14  -1   -0.49    1.08
 -11  14   1   -0.84    1.37
  10 -14  -1    6.75    1.36
 -10  14   1    3.99    1.38
   9 -14  -1   -1.21    1.09
   9 -14  -1    2.00    1.14
  -9  14   1    0.31    1.22
  -9  14   1    2.91    1.16
   8 -14  -1   15.57    1.77
   8 -14  -1   16.56    1.81
  -8  14   1   17.70    2.03
  -8  14   1   18.98    1.94
   7 -14  -1    5.24    1.14
   7 -14  -1    5.62    1.10
  -7  14   1    6.76    1.37
  -7  14   1    5.90    1.13
   6 -14  -1   34.66    2.09
   6 -14  -1   35.24    2.05
  -6  14   1   30.34    2.26
  -6  14   1   36.04    2.61
   5 -14  -1    6.03    1.09
   5 -14  -1    4.89    1.15
  -5  14   1    4.38    1.08
  -5  14   1    4.78    1.43
   4 -14  -1   11.21    1.39
   4 -14  -1    9.15    1.26
  -4  14   1    8.89    1.22
  -4  14   1    9.67    1.66
   3 -14  -1    5.02    0.99
   3 -14  -1    5.85    1.27
  -3  14   1    4.14    1.05
  -3  14   1    4.79    1.45
   2 -14  -1   75.04    3.37
   2 -14  -1   70.85    3.03
  -2  14   1   74.24    4.00
   1 -14  -1   25.86    2.23
   1 -14  -1   27.91    1.82
  -1  14   1   28.66    2.66
  -1  14   1   26.53    1.90
   0 -14  -1   19.44    1.65
   0 -14  -1   22.37    2.18
   0  14   1   19.90    2.27
  -1 -14  -1   20.57    2.21
  -1 -14  -1   21.88    1.77
   1  14   1   19.01    2.21
  -2 -14  -1   27.49    2.45
  -2 -14  -1   25.23    1.86
   2  14   1   26.44    3.05
  -3 -14  -1   12.52    1.74
  -3 -14  -1   14.50    1.85
   3  14   1   13.67    2.44
  -4 -14  -1   15.84    1.69
  -4 -14  -1   19.41    2.28
   4  14   1   13.07    4.03
  -5 -14  -1   26.72    2.86
   5  14   1   19.75    2.86
  10 -15  -1   18.01    2.14
 -10  15   1   14.16    2.06
   9 -15  -1   -0.73    1.18
  -9  15   1   -0.24    1.41
  -9  15   1   -2.55    1.34
   8 -15  -1   36.28    2.39
   8 -15  -1   35.04    2.39
  -8  15   1   36.09    2.55
  -8  15   1   32.51    2.66
   7 -15  -1    0.57    1.19
   7 -15  -1   -0.22    1.04
  -7  15   1    2.07    1.36
  -7  15   1   -0.30    1.28
   6 -15  -1   20.53    1.90
   6 -15  -1   22.31    2.00
  -6  15   1   18.52    2.03
  -6  15   1   22.05    2.55
   5 -15  -1    0.14    0.92
   5 -15  -1    0.53    1.22
  -5  15   1   -0.74    1.38
  -5  15   1    0.74    1.14
   4 -15  -1    6.53    1.39
   4 -15  -1    9.30    1.28
  -4  15   1    7.91    1.85
  -4  15   1    9.14    1.24
   3 -15  -1   -0.68    1.24
   3 -15  -1   -1.79    0.86
  -3  15   1    0.44    1.46
  -3  15   1    1.98    1.08
   2 -15  -1   12.03    1.25
   2 -15  -1    9.69    1.54
  -2  15   1   12.22    1.35
  -2  15   1    9.82    1.92
   1 -15  -1   -0.43    0.99
   1 -15  -1    0.01    1.25
  -1  15   1    4.42    1.61
   0 -15  -1    4.60    1.02
   0 -15  -1    7.23    1.54
   0  15   1    4.34    1.77
  -1 -15  -1    1.17    1.01
  -1 -15  -1   -0.12    1.41
   1  15   1    1.27    1.79
  -2 -15  -1    0.56    1.54
  -2 -15  -1    1.00    1.17
  -3 -15  -1   -1.54    1.22
  -3 -15  -1    0.32    1.51
   3  15   1   -4.37    2.02
  -4 -15  -1    1.73    1.73
   4  15   1   -0.39    1.98
   9 -16  -1    0.74    1.25
   8 -16  -1    7.36    1.40
  -8  16   1    2.29    1.53
  -8  16   1    7.46    1.79
   7 -16  -1   -0.36    1.29
   7 -16  -1    1.05    1.19
  -7  16   1    0.95    1.55
  -7  16   1    0.60    1.34
   6 -16  -1   21.52    2.10
   6 -16  -1   17.43    1.96
  -6  16   1   16.01    1.84
  -6  16   1   19.89    2.25
   5 -16  -1    0.04    1.09
   5 -16  -1    1.11    1.34
  -5  16   1   -0.82    1.24
  -5  16   1    1.96    1.69
   4 -16  -1   37.91    2.67
   4 -16  -1   37.89    2.35
  -4  16   1   40.36    3.33
  -4  16   1   36.12    2.62
   3 -16  -1    0.12    1.41
   3 -16  -1    3.25    1.17
  -3  16   1    0.37    1.74
  -3  16   1    2.67    2.17
   2 -16  -1   30.57    2.22
   2 -16  -1   25.99    2.53
  -2  16   1   28.30    3.12
   1 -16  -1    0.36    1.13
   1 -16  -1    1.01    1.55
  -1  16   1   -2.24    1.94
   0 -16  -1   24.19    2.89
   0 -16  -1   25.71    2.30
   0  16   1   27.25    3.87
  -1 -16  -1    0.45    1.22
   1  16   1    1.93    1.97
  -2 -16  -1   28.50    3.06
   2  16   1   27.01    3.18
   6 -17  -1   24.97    2.45
   6 -17  -1   18.83    2.24
  -6  17   1   17.55    1.96
  -6  17   1   20.63    2.46
   5 -17  -1    2.18    1.22
   5 -17  -1    2.67    1.56
  -5  17   1    4.02    1.95
  -5  17   1   -1.54    1.49
   4 -17  -1   13.28    1.86
   4 -17  -1   12.53    1.56
  -4  17   1   15.09    2.39
   3 -17  -1    1.34    1.60
   3 -17  -1    3.82    1.34
   2 -17  -1    3.72    1.25
   2 -17  -1    3.18    1.75
  -2  17   1    4.43    2.02
   1 -17  -1    0.87    1.27
   1 -17  -1   -0.76    1.91
  -1  17   1   -1.96    2.04
  -1  17  -2    1.57    2.14
   1 -17   2   -1.31    1.54
  -2  17  -2    1.69    3.51
   2 -17   2   -1.63    1.57
  -3  17  -2    1.52    1.44
  -3  17  -2   -1.94    2.21
  -4  17  -2    0.87    1.94
  -4  17  -2   -0.67    1.54
   4 -17   2    1.50    1.48
  -5  17  -2    2.02    1.52
  -5  17  -2    1.89    2.10
   5 -17   2    0.01    1.25
   5 -17   2    3.27    1.61
  -6  17  -2   -1.09    1.82
  -6  17  -2   -0.44    1.56
   6 -17   2   -0.32    1.49
   6 -17   2   -0.87    1.17
   2  16  -2    8.96    2.55
  -2 -16   2    9.76    1.99
   1  16  -2   24.51    3.00
  -1 -16   2   27.31    2.86
   0  16  -2   21.68    2.56
   0 -16   2   22.59    2.74
  -1  16  -2   17.65    2.57
  -1  16  -2   19.86    2.42
   1 -16   2   21.20    2.20
  -2  16  -2   20.78    2.34
  -2  16  -2   19.77    2.49
   2 -16   2   22.44    2.46
  -3  16  -2   36.83    3.31
  -3  16  -2   35.32    2.51
   3 -16   2   31.30    2.15
   3 -16   2   32.33    2.47
  -4  16  -2   22.60    2.23
  -4  16  -2   21.45    2.41
   4 -16   2   23.41    2.27
   4 -16   2   20.39    1.98
  -5  16  -2   22.96    2.90
  -5  16  -2   19.52    2.28
   5 -16   2   18.05    1.90
   5 -16   2   19.34    2.36
  -6  16  -2    1.51    1.74
  -6  16  -2    1.97    1.34
   6 -16   2    1.88    1.34
   6 -16   2    0.29    1.10
  -7  16  -2   23.99    2.60
  -7  16  -2   33.82    3.04
   7 -16   2   29.58    2.37
   7 -16   2   26.61    2.21
  -8  16  -2   11.89    2.28
   8 -16   2   10.13    1.78
   8 -16   2   10.71    1.48
   4  15  -2    0.53    2.15
  -4 -15   2    4.75    1.68
   3  15  -2    1.52    2.09
  -3 -15   2    4.16    1.60
   2  15  -2    0.97    1.94
  -2 -15   2    1.81    1.66
   1  15  -2    0.88    1.92
  -1 -15   2    3.20    1.58
   0  15  -2    0.16    1.79
   0  15  -2    0.41    1.22
   0 -15   2   -1.91    1.16
  -1  15  -2   -0.90    1.18
  -1  15  -2    0.13    1.54
   1 -15   2   -0.31    0.89
   1 -15   2   -0.21    1.24
  -2  15  -2   -2.28    1.41
  -2  15  -2    0.05    1.08
   2 -15   2   -0.75    1.26
   2 -15   2   -0.63    0.92
  -3  15  -2    2.49    1.49
   3 -15   2   -0.47    1.15
   3 -15   2   -0.33    0.86
  -4  15  -2    0.65    1.15
  -4  15  -2   -0.85    1.51
   4 -15   2    1.57    0.90
   4 -15   2    2.36    1.24
  -5  15  -2    0.69    1.49
  -5  15  -2    2.20    1.23
   5 -15   2    1.90    1.25
   5 -15   2    0.45    0.90
  -6  15  -2    2.98    1.25
  -6  15  -2    1.10    1.53
   6 -15   2    0.94    1.20
   6 -15   2    0.03    0.94
  -7  15  -2    7.54    1.59
  -7  15  -2    3.50    1.31
   7 -15   2    3.70    1.21
   7 -15   2    2.40    1.09
  -8  15  -2    1.36    1.35
   8 -15   2    0.60    1.04
   8 -15   2    1.43    1.24
  -9  15  -2    7.22    1.78
   9 -15   2    4.47    1.31
   9 -15   2    4.16    1.38
 -10  15  -2    5.99    1.66
  10 -15   2    5.14    1.49
   6  14  -2   38.70    4.51
  -6 -14   2   37.07    3.40
   5  14  -2    9.40    2.38
  -5 -14   2    3.55    1.68
   4  14  -2   38.11    4.21
  -4 -14   2   36.40    4.45
   3  14  -2    7.79    2.12
  -3 -14   2    6.86    1.45
   2  14  -2   28.39    3.01
  -2 -14   2   31.63    2.54
   1  14  -2    5.23    1.14
   1  14  -2    6.02    1.81
  -1 -14   2    3.76    1.30
  -1 -14   2    5.50    0.97
   0  14  -2   41.34    2.47
   0  14  -2   44.63    3.35
   0 -14   2   44.33    2.13
   0 -14   2   45.47    2.80
  -1  14  -2    4.98    1.55
  -1  14  -2    4.85    1.11
   1 -14   2    7.68    1.37
   1 -14   2    5.73    1.21
  -2  14  -2   56.86    2.82
  -2  14  -2   56.80    3.42
   2 -14   2   56.34    2.46
   2 -14   2   57.54    2.93
  -3  14  -2    4.67    1.53
  -3  14  -2    6.60    1.11
   3 -14   2    5.46    1.22
   3 -14   2    5.84    0.93
  -4  14  -2   65.90    3.50
  -4  14  -2   63.00    3.00
   4 -14   2   62.92    3.04
   4 -14   2   60.85    2.69
  -5  14  -2   10.59    1.58
  -5  14  -2   10.06    1.32
   5 -14   2   10.22    1.11
   5 -14   2   12.97    1.47
  -6  14  -2   43.58    2.52
  -6  14  -2   43.17    2.81
   6 -14   2   43.18    2.27
   6 -14   2   44.08    2.50
  -7  14  -2    6.24    1.27
  -7  14  -2    8.01    1.42
   7 -14   2    4.92    1.11
   7 -14   2    8.69    1.36
  -8  14  -2   24.73    2.26
   8 -14   2   23.70    1.93
   8 -14   2   25.45    2.05
  -9  14  -2   13.55    1.69
   9 -14   2    9.15    1.47
   9 -14   2   13.03    1.48
  10 -14   2   21.78    2.09
  10 -14   2   22.45    2.06
 -11  14  -2    7.42    1.62
  11 -14   2    9.36    1.55
  11 -14   2    6.96    1.62
   7  13  -2    5.32    2.52
  -7 -13   2   -0.07    1.71
   6  13  -2   13.59    2.65
  -6 -13   2   18.64    2.20
   5  13  -2    0.94    2.05
  -5 -13   2    1.70    1.37
   4  13  -2    6.42    2.02
  -4 -13   2    9.64    1.57
   3  13  -2   -0.82    0.99
   3  13  -2    0.14    1.57
  -3 -13   2    0.18    1.12
   2  13  -2    3.81    1.10
   2  13  -2    4.09    1.49
  -2 -13   2    3.80    0.82
  -2 -13   2    4.35    1.22
   1  13  -2    1.44    1.40
   1  13  -2    1.74    1.01
  -1 -13   2    1.43    0.74
  -1 -13   2    1.84    1.11
   0  13  -2    1.85    1.34
   0  13  -2    2.13    0.91
   0 -13   2    2.69    0.70
   0 -13   2    3.62    1.12
  -1  13  -2    3.25    1.34
  -1  13  -2    2.32    0.96
   1 -13   2    1.98    1.06
   1 -13   2    1.30    0.73
  -2  13  -2   -0.22    1.17
  -2  13  -2    1.36    0.97
   2 -13   2    1.31    0.67
   2 -13   2   -0.08    0.92
  -3  13  -2   -1.23    1.09
  -3  13  -2   -0.35    0.85
   3 -13   2   -0.26    0.94
   3 -13   2    0.96    0.63
  -4  13  -2    5.99    1.17
  -4  13  -2    5.19    1.08
   4 -13   2    4.74    0.86
   4 -13   2    5.02    1.00
  -5  13  -2    0.90    1.08
  -5  13  -2    1.70    0.85
   5 -13   2    0.21    0.86
   5 -13   2   -0.46    0.72
  -6  13  -2    9.57    1.15
  -6  13  -2    8.36    1.39
   6 -13   2    6.99    1.01
   6 -13   2    8.45    1.14
  -7  13  -2   -1.06    1.01
  -7  13  -2    1.44    0.93
   7 -13   2   -1.34    0.76
   7 -13   2   -1.23    0.84
  -8  13  -2   10.82    1.43
   8 -13   2   11.55    1.27
   8 -13   2   10.44    1.20
  -9  13  -2    1.37    1.07
   9 -13   2    0.62    0.88
   9 -13   2    1.52    1.01
 -10  13  -2   27.24    2.36
  10 -13   2   32.35    2.23
  10 -13   2   31.12    2.17
 -11  13  -2    1.61    1.20
  11 -13   2    1.07    1.23
  11 -13   2    2.49    1.19
 -12  13  -2    7.74    1.58
  12 -13   2    6.15    1.47
   8  12  -2   22.59    3.32
  -8 -12   2   19.75    2.29
  -7 -12   2    9.07    2.85
   6  12  -2   27.29    2.99
  -6 -12   2   29.54    2.55
   5  12  -2    0.34    1.75
  -5 -12   2    3.66    1.22
   4  12  -2   60.42    2.70
   4  12  -2   57.78    3.71
  -4 -12   2   60.71    2.48
  -4 -12   2   54.92    2.99
   3  12  -2    8.10    1.05
   3  12  -2    8.18    1.76
  -3 -12   2    7.35    1.25
  -3 -12   2    9.07    1.15
   2  12  -2   70.13    3.83
   2  12  -2   74.00    2.99
  -2 -12   2   72.74    2.74
  -2 -12   2   70.68    3.33
   1  12  -2   12.71    1.73
   1  12  -2   12.92    1.49
  -1 -12   2   14.63    1.11
  -1 -12   2   16.01    1.57
   0  12  -2  114.05    4.19
   0  12  -2  113.43    4.88
   0 -12   2  115.32    3.95
   0 -12   2  107.79    4.35
  -1  12  -2    0.80    0.89
  -1  12  -2   -0.76    1.02
   1 -12   2    0.52    0.56
   1 -12   2    0.43    0.78
  -2  12  -2   49.55    2.39
  -2  12  -2   51.17    2.88
   2 -12   2   52.15    2.13
   2 -12   2   49.32    2.49
  -3  12  -2    0.36    0.78
  -3  12  -2   -0.72    1.44
   3 -12   2    3.01    0.92
   3 -12   2    2.07    0.66
  -4  12  -2   94.39    3.71
  -4  12  -2   97.06    3.90
   4 -12   2   90.84    3.64
   4 -12   2   92.46    3.49
  -5  12  -2    2.88    0.98
  -5  12  -2    2.33    0.83
   5 -12   2    4.25    0.87
   5 -12   2    2.87    0.69
  -6  12  -2   86.54    3.58
  -6  12  -2   91.76    3.65
   6 -12   2   85.72    3.43
   6 -12   2   88.84    3.41
  -7  12  -2    0.58    0.95
  -7  12  -2   -0.18    0.88
   7 -12   2   -0.26    0.82
   7 -12   2   -0.10    0.70
  -8  12  -2   33.10    2.19
  -8  12  -2   34.69    1.96
   8 -12   2   36.04    1.98
   8 -12   2   31.18    1.93
  -9  12  -2    0.80    0.99
   9 -12   2    0.21    0.78
   9 -12   2    0.36    0.99
 -10  12  -2   45.64    2.68
  10 -12   2   44.31    2.55
  10 -12   2   46.08    2.46
 -11  12  -2    3.08    1.18
  11 -12   2    1.31    1.15
  11 -12   2    2.24    1.22
 -12  12  -2   21.59    2.28
  12 -12   2   25.84    2.28
 -13  12  -2    0.63    1.36
  13 -12   2    1.47    1.37
   9  11  -2    8.48    2.75
  -9 -11   2    8.71    2.05
   8  11  -2   14.54    2.64
  -8 -11   2   15.31    3.54
   7  11  -2    7.37    2.01
  -7 -11   2    5.48    1.39
   6  11  -2   11.77    1.48
   6  11  -2   10.54    1.91
  -6 -11   2   13.85    1.59
   5  11  -2    6.60    1.60
   5  11  -2    7.03    1.04
  -5 -11   2    6.13    0.87
  -5 -11   2    8.14    1.32
   4  11  -2    9.30    1.62
   4  11  -2    8.36    1.01
  -4 -11   2   10.06    1.24
  -4 -11   2   10.31    1.12
   3  11  -2    2.54    0.81
   3  11  -2    1.88    1.37
  -3 -11   2    1.05    0.89
  -3 -11   2    1.61    0.63
   2  11  -2    0.56    0.73
   2  11  -2    0.86    1.20
  -2 -11   2    0.34    0.78
  -2 -11   2    0.82    0.55
   1  11  -2    7.32    0.87
   1  11  -2    6.33    1.32
  -1 -11   2    8.30    1.09
  -1 -11   2    6.94    0.90
   0  11  -2    2.51    0.75
   0  11  -2    3.48    1.10
   0 -11   2    2.77    0.90
   0 -11   2    3.99    0.66
  -1  11  -2   -0.17    0.92
  -1  11  -2    0.38    0.68
   1 -11   2   -0.21    0.73
   1 -11   2   -0.17    0.47
  -2  11  -2   -0.39    0.91
  -2  11  -2    0.05    0.61
   2 -11   2   -0.08    0.49
  -3  11  -2    3.11    0.77
   3 -11   2    3.40    0.62
   3 -11   2    2.92    0.78
  -4  11  -2    5.40    1.00
  -4  11  -2    5.12    0.88
   4 -11   2    6.33    0.72
   4 -11   2    5.76    0.88
  -5  11  -2    0.54    0.67
  -5  11  -2    1.43    0.85
   5 -11   2    2.28    0.61
   5 -11   2    2.21    0.75
  -6  11  -2   12.73    1.46
  -6  11  -2   13.55    1.36
   6 -11   2   13.53    1.43
   6 -11   2   15.47    1.31
  -7  11  -2    0.64    0.79
  -7  11  -2   -0.18    0.76
   7 -11   2   -0.72    0.75
   7 -11   2    0.43    0.63
  -8  11  -2    6.41    1.06
  -8  11  -2    7.82    0.90
   8 -11   2    7.20    0.96
   8 -11   2    7.36    1.01
  -9  11  -2    4.54    1.07
   9 -11   2    5.76    1.05
   9 -11   2    5.88    0.98
 -10  11  -2   12.82    1.63
  10 -11   2   11.95    1.33
  10 -11   2   12.14    1.32
 -11  11  -2    1.09    1.01
  11 -11   2    2.22    1.05
  11 -11   2    0.81    1.08
 -12  11  -2   21.63    2.77
  12 -11   2   28.01    2.27
  12 -11   2   30.70    2.46
 -13  11  -2    3.87    1.35
  13 -11   2    2.62    1.30
  13 -11   2   -1.64    2.92
  10  10  -2    4.35    2.32
 -10 -10   2    0.95    1.69
   9  10  -2    9.76    2.49
  -9 -10   2    9.97    2.04
   8  10  -2    7.95    2.32
  -8 -10   2    8.92    1.65
   7  10  -2    8.55    2.03
   7  10  -2    7.91    1.77
  -7 -10   2    9.10    1.45
   6  10  -2   19.33    1.87
   6  10  -2   18.67    2.20
  -6 -10   2   16.91    1.97
  -6 -10   2   23.14    2.24
   5  10  -2   28.35    2.63
   5  10  -2   30.87    1.89
  -5 -10   2   30.25    2.03
  -5 -10   2   31.59    2.24
   4  10  -2   23.29    2.34
   4  10  -2   24.51    1.51
  -4 -10   2   23.00    1.32
  -4 -10   2   27.31    1.86
   3  10  -2   23.07    2.14
   3  10  -2   23.28    1.45
  -3 -10   2   22.52    1.67
  -3 -10   2   22.23    1.22
   2  10  -2   36.15    1.72
   2  10  -2   35.81    2.46
  -2 -10   2   35.04    1.99
  -2 -10   2   36.71    1.58
   1  10  -2   65.30    4.39
   1  10  -2   70.64    2.72
  -1 -10   2   67.18    3.03
  -1 -10   2   72.58    2.53
   0  10  -2   40.52    1.87
   0  10  -2   39.52    2.37
   0 -10   2   38.33    1.95
   0 -10   2   39.10    1.63
  -1  10  -2   47.65    2.08
   1 -10   2   46.00    1.82
   1 -10   2   43.64    2.14
  -2  10  -2   67.79    3.05
  -2  10  -2   69.69    2.71
   2 -10   2   65.59    2.76
   2 -10   2   68.26    2.51
  -3  10  -2   37.00    1.80
  -3  10  -2   31.06    2.02
   3 -10   2   32.17    1.50
  -4  10  -2   77.83    3.27
  -4  10  -2   80.72    3.28
   4 -10   2   80.47    2.92
  -5  10  -2   50.36    2.32
  -5  10  -2   51.99    2.31
   5 -10   2   50.74    2.09
  -6  10  -2   32.83    1.72
  -6  10  -2   33.08    1.83
   6 -10   2   30.03    2.01
   6 -10   2   33.51    1.63
  -7  10  -2   25.37    1.46
  -7  10  -2   25.83    1.67
   7 -10   2   24.47    1.41
   7 -10   2   22.91    1.50
  -8  10  -2   53.25    2.57
  -8  10  -2   53.42    2.11
   8 -10   2   51.43    2.28
   8 -10   2   54.29    2.40
  -9  10  -2   35.45    1.72
  -9  10  -2   32.39    2.04
   9 -10   2   35.58    2.99
   9 -10   2   33.05    1.88
 -10  10  -2   41.24    2.37
  10 -10   2   44.23    2.20
  10 -10   2   40.88    2.24
 -11  10  -2    0.76    1.02
  11 -10   2    0.87    0.89
  11 -10   2    2.70    1.05
 -12  10  -2   21.16    2.03
  12 -10   2   21.16    1.98
  12 -10   2   19.65    2.00
 -13  10  -2    5.07    1.06
 -13  10  -2    2.30    1.22
  13 -10   2    1.80    1.20
  14 -10   2   14.56    1.84
  11   9  -2   32.55    3.66
 -11  -9   2   33.80    3.25
  10   9  -2   -3.56    2.13
 -10  -9   2    0.09    1.70
   9   9  -2   25.16    2.88
   9   9  -2   26.28    2.59
  -9  -9   2   24.48    2.54
   8   9  -2    5.66    1.68
   8   9  -2    4.84    1.27
  -8  -9   2    5.02    1.57
  -8  -9   2    4.11    1.32
   7   9  -2   22.50    1.93
   7   9  -2   24.21    2.58
  -7  -9   2   21.13    2.18
  -7  -9   2   21.04    1.88
   6   9  -2    4.61    0.97
   6   9  -2    3.10    1.41
  -6  -9   2    3.08    1.05
  -6  -9   2    5.83    1.16
   5   9  -2   15.02    1.42
   5   9  -2   18.18    2.09
  -5  -9   2   16.70    1.74
  -5  -9   2   15.00    1.47
   4   9  -2    7.29    0.88
   4   9  -2    7.30    1.34
  -4  -9   2    5.99    0.96
  -4  -9   2    6.22    1.01
   3   9  -2   11.45    1.46
   3   9  -2   13.36    1.09
  -3  -9   2   11.05    0.87
  -3  -9   2   14.32    1.31
   2   9  -2    2.87    1.01
   2   9  -2    4.01    0.64
  -2  -9   2    2.03    0.72
  -2  -9   2    4.04    0.51
   1   9  -2    1.60    0.52
   1   9  -2    2.56    0.92
  -1  -9   2    1.23    0.64
  -1  -9   2    2.03    0.42
   0   9  -2   -0.53    0.63
   0   9  -2    0.83    0.49
   0  -9   2    0.47    0.35
   0  -9   2   -0.99    0.40
  -1   9  -2    9.78    0.93
  -1   9  -2    8.98    1.09
   1  -9   2    9.44    0.74
   1  -9   2    7.84    0.87
  -2   9  -2    0.07    0.49
  -2   9  -2    0.21    0.63
   2  -9   2   -0.02    0.45
   2  -9   2   -0.07    0.36
  -3   9  -2   -0.34    0.64
  -3   9  -2    0.12    0.54
   3  -9   2   -0.69    0.41
   3  -9   2   -0.01    0.34
  -4   9  -2    0.52    0.60
  -4   9  -2    0.37    0.55
   4  -9   2    0.05    0.39
   4  -9   2    0.43    0.52
  -5   9  -2   12.11    1.13
  -5   9  -2   12.92    1.14
   5  -9   2   12.22    0.96
   5  -9   2   11.76    0.95
  -6   9  -2    5.60    0.74
  -6   9  -2    5.21    0.78
   6  -9   2    6.44    0.76
  -7   9  -2    7.03    0.85
  -7   9  -2    4.98    0.87
   7  -9   2    6.83    0.82
   7  -9   2    7.30    0.90
  -8   9  -2   23.99    1.18
  -8   9  -2   22.16    1.58
   8  -9   2   22.10    1.45
  -9   9  -2    5.27    0.92
   9  -9   2    3.73    0.86
   9  -9   2    4.96    0.86
 -10   9  -2   15.06    1.63
  10  -9   2   14.94    1.60
 -11   9  -2    3.63    1.10
  11  -9   2    6.56    1.21
  11  -9   2    6.31    1.10
 -12   9  -2    7.68    1.31
  12  -9   2    9.51    1.37
  12  -9   2   10.74    1.55
 -13   9  -2    8.39    1.10
 -13   9  -2    8.26    1.52
  13  -9   2    8.21    1.52
 -14   9  -2    8.31    1.48
 -14   9  -2   10.43    1.25
  14  -9   2   11.62    1.56
  11   8  -2    5.34    2.63
  11   8  -2    6.64    2.37
  10   8  -2    0.46    1.59
  10   8  -2    2.75    1.98
 -10  -8   2    0.42    1.36
   9   8  -2   17.18    2.20
   9   8  -2   25.79    3.00
  -9  -8   2   21.86    2.74
  -9  -8   2   20.77    2.24
   8   8  -2   -0.34    1.39
   8   8  -2    1.37    1.24
  -8  -8   2    1.67    1.14
  -8  -8   2    1.28    1.07
   7   8  -2   60.49    2.78
   7   8  -2   57.80    3.32
  -7  -8   2   59.73    2.77
  -7  -8   2   55.18    2.81
   6   8  -2   -0.09    1.18
   6   8  -2    0.73    0.77
  -6  -8   2    0.56    0.82
  -6  -8   2   -0.89    0.80
   5   8  -2   28.10    2.24
   5   8  -2   32.62    1.76
  -5  -8   2   30.74    1.75
  -5  -8   2   30.61    1.87
   4   8  -2    5.40    1.53
   4   8  -2    6.72    0.80
  -4  -8   2    5.63    0.90
  -4  -8   2    5.69    1.25
   3   8  -2   91.26    3.21
   3   8  -2   91.75    3.83
  -3  -8   2   87.16    3.41
  -3  -8   2   92.58    3.44
   2   8  -2    1.79    0.72
   2   8  -2    2.63    0.52
  -2  -8   2    3.20    0.42
  -2  -8   2    3.13    0.57
   1   8  -2   73.58    2.68
   1   8  -2   75.86    3.14
  -1  -8   2   74.22    2.53
  -1  -8   2   71.50    2.79
   0   8  -2   59.25    2.56
   0   8  -2   58.68    2.24
   0  -8   2   58.09    2.04
   0  -8   2   54.68    2.25
  -1   8  -2  132.12    4.83
  -1   8  -2  134.32    4.54
   1  -8   2  132.15    4.58
   1  -8   2  135.20    4.36
  -2   8  -2   20.06    1.35
  -2   8  -2   18.79    1.15
   2  -8   2   18.12    0.92
   2  -8   2   18.19    1.08
  -3   8  -2   73.87    2.89
  -3   8  -2   73.29    2.78
   3  -8   2   74.25    2.60
   3  -8   2   72.18    2.71
  -4   8  -2    6.14    0.74
  -4   8  -2    5.64    0.70
   4  -8   2    5.34    0.66
   4  -8   2    4.64    0.60
  -5   8  -2   64.12    2.53
  -5   8  -2   63.52    2.43
   5  -8   2   62.05    2.40
   5  -8   2   63.51    2.38
  -6   8  -2   32.92    1.69
  -6   8  -2   31.44    1.46
   6  -8   2   35.45    1.57
   6  -8   2   33.55    1.54
  -7   8  -2   95.22    3.21
   7  -8   2   96.55    3.41
   7  -8   2   93.58    3.47
  -8   8  -2    5.26    0.79
  -8   8  -2    6.44    0.64
   8  -8   2    7.26    0.83
   8  -8   2    7.97    0.89
  -9   8  -2   87.52    3.43
   9  -8   2   82.00    3.46
   9  -8   2   84.85    3.37
 -10   8  -2   11.20    1.30
  10  -8   2   15.31    1.45
  10  -8   2   12.84    1.34
 -11   8  -2   34.39    2.13
  11  -8   2   35.60    2.14
  11  -8   2   35.84    2.12
 -12   8  -2    5.27    1.16
 -12   8  -2    7.68    0.91
  12  -8   2    6.64    1.16
 -13   8  -2   10.82    1.10
 -13   8  -2    8.62    1.44
  13  -8   2    9.87    1.50
 -14   8  -2    4.61    1.17
 -14   8  -2    7.28    1.19
  14  -8   2    7.78    1.43
  12   7  -2    5.19    2.39
  12   7  -2    3.12    1.93
 -12  -7   2    1.56    2.11
  11   7  -2   40.53    3.86
  11   7  -2   34.79    3.03
 -11  -7   2   39.19    2.91
  10   7  -2    0.77    1.72
  10   7  -2    0.26    1.38
 -10  -7   2    4.71    1.33
 -10  -7   2    2.77    1.31
   9   7  -2   23.29    2.66
   9   7  -2   24.06    2.22
  -9  -7   2   24.44    2.02
  -9  -7   2   27.15    3.14
   8   7  -2    3.01    1.38
   8   7  -2    1.56    0.95
  -8  -7   2    2.09    0.99
  -8  -7   2    1.20    0.97
   7   7  -2   41.81    2.15
   7   7  -2   42.20    2.76
  -7  -7   2   39.94    2.12
  -7  -7   2   40.46    2.17
   6   7  -2   -0.30    0.74
   6   7  -2   -0.12    1.04
  -6  -7   2    0.08    0.69
  -6  -7   2   -0.16    0.72
   5   7  -2   26.55    1.98
   5   7  -2   23.69    1.45
  -5  -7   2   25.43    1.51
  -5  -7   2   23.57    1.51
   4   7  -2    0.76    0.49
   4   7  -2    1.06    0.76
  -4  -7   2    0.46    0.56
  -4  -7   2    0.16    0.51
   3   7  -2   23.55    1.59
   3   7  -2   22.06    1.17
  -3  -7   2   22.24    1.25
  -3  -7   2   23.60    1.37
   2   7  -2    0.64    0.56
  -2  -7   2    0.62    0.55
  -2  -7   2   -0.34    0.38
   1   7  -2   20.35    1.38
   1   7  -2   21.36    1.08
  -1  -7   2   21.05    0.91
  -1  -7   2   19.96    1.11
   0   7  -2    1.06    0.51
   0   7  -2    1.01    0.38
   0  -7   2    0.86    0.25
   0  -7   2    0.43    0.37
  -1   7  -2    0.70    0.36
  -1   7  -2    1.10    0.54
   1  -7   2    0.78    0.38
   1  -7   2    1.14    0.30
  -2   7  -2    4.17    0.59
  -2   7  -2    3.64    0.63
   2  -7   2    3.85    0.55
   2  -7   2    4.11    0.48
  -3   7  -2    0.71    0.38
  -3   7  -2   -0.41    0.39
   3  -7   2    0.15    0.26
   3  -7   2   -0.17    0.31
  -4   7  -2    3.84    0.53
  -4   7  -2    4.38    0.58
   4  -7   2    4.55    0.56
   4  -7   2    3.77    0.50
  -5   7  -2    1.38    0.44
  -5   7  -2    1.05    0.39
   5  -7   2    0.76    0.38
   5  -7   2    0.45    0.41
  -6   7  -2   -0.03    0.35
  -6   7  -2   -0.42    0.37
   6  -7   2   -0.51    0.33
   6  -7   2    0.58    0.42
  -7   7  -2   12.05    1.07
  -7   7  -2   12.90    0.71
   7  -7   2   12.71    0.92
   7  -7   2   13.01    1.29
  -8   7  -2    5.14    0.82
   8  -7   2    5.20    0.96
   8  -7   2    4.75    0.67
  -9   7  -2   29.66    1.66
   9  -7   2   24.51    1.43
   9  -7   2   25.56    1.64
 -10   7  -2    7.81    0.99
  10  -7   2    4.96    0.93
  10  -7   2    6.49    0.98
 -11   7  -2   29.21    1.43
 -11   7  -2   25.80    1.84
  11  -7   2   26.12    1.85
 -12   7  -2    5.97    0.88
 -12   7  -2    4.00    1.05
  12  -7   2    6.75    1.14
 -13   7  -2   19.49    1.59
 -13   7  -2   17.56    1.80
  13  -7   2   23.37    2.09
 -14   7  -2    3.21    1.01
 -14   7  -2    2.98    1.40
  14  -7   2    3.11    1.40
  12   6  -2   -2.46    1.99
  12   6  -2    2.70    1.71
 -12  -6   2    0.72    1.54
  11   6  -2    5.83    1.61
  11   6  -2    5.06    1.99
 -11  -6   2    6.72    1.36
 -11  -6   2    3.66    1.32
  10   6  -2    1.61    1.61
  10   6  -2    1.99    1.26
 -10  -6   2    1.31    1.10
 -10  -6   2   -0.42    1.08
   9   6  -2   21.39    1.92
   9   6  -2   20.14    2.19
  -9  -6   2   21.36    1.87
   8   6  -2   17.10    1.61
   8   6  -2   16.67    2.08
  -8  -6   2   17.27    1.57
  -8  -6   2   19.52    1.54
   7   6  -2   33.24    2.39
   7   6  -2   35.09    1.88
  -7  -6   2   35.88    1.81
  -7  -6   2   34.77    1.90
   6   6  -2    6.60    0.85
   6   6  -2    5.58    1.11
  -6  -6   2    7.38    0.79
  -6  -6   2    8.99    1.01
   5   6  -2   89.72    3.12
  -5  -6   2   85.84    3.10
  -5  -6   2   78.92    3.69
   4   6  -2    3.80    0.76
   4   6  -2    3.82    0.57
  -4  -6   2    3.42    0.59
  -4  -6   2    3.45    0.62
   3   6  -2   88.21    3.50
   3   6  -2   92.62    3.10
  -3  -6   2   87.11    3.18
  -3  -6   2   91.72    3.26
   2   6  -2   48.45    1.77
   2   6  -2   51.23    2.21
  -2  -6   2   49.70    1.98
  -2  -6   2   46.28    1.80
  -2  -6   2   48.09    1.94
   1   6  -2  112.63    4.11
  -1  -6   2  118.89    3.66
  -1  -6   2  113.12    3.95
  -1  -6   2  112.99    3.90
  -1  -6   2  110.86    3.72
   0   6  -2   17.96    1.20
   0   6  -2   19.04    0.92
   0  -6   2   17.40    0.91
   0  -6   2   18.58    0.78
   0  -6   2   17.95    0.98
  -1   6  -2  280.45    8.92
  -1   6  -2  281.08    9.08
   1  -6   2  277.04    8.94
   1  -6   2  282.04    8.76
  -2   6  -2    0.73    0.45
  -2   6  -2   -0.10    0.29
   2  -6   2   -0.30    0.31
  -3   6  -2   84.27    3.03
  -3   6  -2   84.71    3.03
   3  -6   2   87.35    2.89
   3  -6   2   84.80    2.97
  -4   6  -2   25.45    1.24
  -4   6  -2   24.16    1.12
   4  -6   2   22.53    1.08
   4  -6   2   23.99    1.09
  -5   6  -2  151.25    4.76
  -5   6  -2  151.74    5.04
   5  -6   2  133.31    4.84
   5  -6   2  148.99    4.87
   5  -6   2  153.15    4.90
  -6   6  -2    1.82    0.31
  -6   6  -2    2.16    0.46
   6  -6   2    1.93    0.42
   6  -6   2    1.90    0.45
   7  -6   2  136.84    4.58
   7  -6   2  135.00    4.67
  -8   6  -2   -0.04    0.55
   8  -6   2    0.30    0.51
   8  -6   2    0.12    0.49
  -9   6  -2   56.04    2.48
   9  -6   2   56.25    2.29
   9  -6   2   56.40    2.47
 -10   6  -2    1.31    0.73
  10  -6   2   -0.57    0.79
  10  -6   2    0.82    0.75
 -11   6  -2   60.04    2.81
 -11   6  -2   63.93    2.43
  11  -6   2   60.80    2.83
 -12   6  -2   -0.50    0.90
 -12   6  -2   -0.14    0.66
  12  -6   2    1.74    0.98
 -13   6  -2   34.35    2.17
 -13   6  -2   38.06    1.93
  13  -6   2   40.27    2.53
 -14   6  -2    0.49    1.01
 -14   6  -2    0.75    0.98
  14  -6   2    0.26    1.40
  13   5  -2   16.72    2.81
  13   5  -2   29.11    2.87
 -13  -5   2   26.45    2.90
  12   5  -2   16.87    2.50
  12   5  -2   23.40    2.54
 -12  -5   2   16.84    2.04
 -12  -5   2   22.31    2.42
  11   5  -2   17.37    2.20
  11   5  -2   17.96    2.13
 -11  -5   2   18.30    2.03
 -11  -5   2   16.08    1.81
  10   5  -2   27.46    2.16
  10   5  -2   31.50    2.70
 -10  -5   2   26.90    1.84
 -10  -5   2   28.04    2.03
   9   5  -2   42.51    2.35
   9   5  -2   36.98    2.64
  -9  -5   2   37.90    2.14
   8   5  -2   33.75    2.35
   8   5  -2   38.49    2.11
  -8  -5   2   35.46    1.96
  -8  -5   2   39.33    1.87
   7   5  -2   13.60    1.62
   7   5  -2   14.82    1.36
  -7  -5   2   17.18    1.34
  -7  -5   2   16.72    1.22
   6   5  -2   16.85    1.18
   6   5  -2   18.24    1.55
  -6  -5   2   17.34    1.16
  -6  -5   2   16.06    1.13
   5   5  -2   27.65    1.37
   5   5  -2   27.47    1.69
  -5  -5   2   28.71    1.40
  -5  -5   2   28.52    1.34
   4   5  -2   18.00    1.31
   4   5  -2   19.04    0.97
  -4  -5   2   17.29    1.04
  -4  -5   2   18.88    1.01
   3   5  -2   27.95    1.57
   3   5  -2   29.96    1.25
  -3  -5   2   30.59    1.33
  -3  -5   2   29.84    1.39
   2   5  -2   10.87    0.93
   2   5  -2    9.75    0.63
  -2  -5   2   10.88    0.64
  -2  -5   2    9.22    0.73
  -2  -5   2   10.36    0.79
   1   5  -2   20.03    1.15
  -1  -5   2   19.62    0.98
  -1  -5   2   19.91    0.86
  -1  -5   2   19.78    0.76
  -1  -5   2   19.84    1.03
   0   5  -2    1.51    0.33
   0   5  -2    1.66    0.43
   0  -5   2    1.20    0.28
   0  -5   2    1.78    0.22
   0  -5   2    1.57    0.35
  -1   5  -2    0.97    0.39
  -1   5  -2    1.09    0.27
  -1   5  -2    1.24    0.32
   1  -5   2    1.41    0.23
   1  -5   2    1.51    0.32
  -2   5  -2    1.28    0.31
  -2   5  -2    1.02    0.37
   2  -5   2    0.98    0.28
   2  -5   2    1.39    0.25
  -3   5  -2    4.28    0.47
  -3   5  -2    4.32    0.50
   3  -5   2    3.97    0.47
   3  -5   2    4.15    0.45
   3  -5   2    3.33    0.52
  -4   5  -2    0.95    0.30
  -4   5  -2    0.86    0.36
   4  -5   2    0.67    0.30
   4  -5   2    1.63    0.44
  -5   5  -2    1.69    0.44
  -5   5  -2    1.32    0.26
   5  -5   2    1.43    0.42
   5  -5   2    1.33    0.37
   5  -5   2    1.28    0.34
  -6   5  -2    0.36    0.34
   6  -5   2    0.66    0.38
   6  -5   2    0.64    0.31
  -7   5  -2    9.09    0.79
   7  -5   2    9.61    0.76
   7  -5   2    8.80    0.84
  -8   5  -2    4.77    0.67
   8  -5   2    4.00    0.67
   8  -5   2    4.91    0.73
  -9   5  -2   16.71    1.23
   9  -5   2   14.63    1.32
   9  -5   2   17.26    1.20
 -10   5  -2    0.66    0.62
 -10   5  -2   -0.20    0.51
  10  -5   2    1.08    0.65
 -11   5  -2   31.79    1.84
 -11   5  -2   31.22    1.57
  11  -5   2   33.71    2.02
 -12   5  -2    0.30    0.66
 -12   5  -2   -0.08    0.78
  12  -5   2    2.76    1.00
 -13   5  -2   28.10    1.93
 -13   5  -2   28.60    1.73
  13  -5   2   25.13    2.42
 -14   5  -2    1.33    1.00
 -14   5  -2    1.19    1.06
  14  -5   2    0.76    1.78
 -15   5  -2   21.69    2.13
 -15   5  -2   22.40    2.14
  15  -5   2   19.00    2.35
  13   4  -2   -2.43    1.52
  13   4  -2    0.27    2.23
 -13  -4   2    0.78    1.46
 -13  -4   2    0.61    1.25
  12   4  -2    3.23    1.82
  12   4  -2    4.40    1.46
 -12  -4   2    5.43    1.16
 -12  -4   2    4.43    1.45
  11   4  -2    2.42    1.29
  11   4  -2    0.49    1.48
 -11  -4   2    4.18    1.22
 -11  -4   2    3.57    0.89
  10   4  -2   15.22    1.74
  10   4  -2   13.80    1.78
 -10  -4   2   14.17    1.43
 -10  -4   2   16.65    1.33
   9   4  -2   12.17    1.61
   9   4  -2   11.24    1.24
  -9  -4   2   10.91    1.36
  -9  -4   2   11.27    1.42
   8   4  -2   25.93    2.00
   8   4  -2   24.21    1.65
  -8  -4   2   22.74    1.33
  -8  -4   2   20.38    1.49
   7   4  -2   14.58    1.41
   7   4  -2   13.92    1.25
  -7  -4   2   15.30    1.16
  -7  -4   2   13.23    1.02
   6   4  -2   61.91    2.68
   6   4  -2   59.29    2.38
  -6  -4   2   59.57    2.37
  -6  -4   2   61.07    2.26
   5   4  -2   23.32    1.16
   5   4  -2   23.57    1.45
  -5  -4   2   22.41    1.11
  -5  -4   2   23.34    1.19
   4   4  -2  113.86    3.72
   4   4  -2  106.99    4.01
  -4  -4   2  113.74    3.72
  -4  -4   2  108.49    3.78
   3   4  -2   37.76    1.42
   3   4  -2   38.58    1.76
  -3  -4   2   39.16    1.49
  -3  -4   2   40.47    1.57
  -3  -4   2   34.95    1.38
   2   4  -2   82.03    3.05
   2   4  -2   86.12    2.75
  -2  -4   2   83.14    2.90
  -2  -4   2   84.57    2.88
  -2  -4   2   84.81    2.73
   1   4  -2  124.54    4.33
  -1  -4   2  130.31    4.04
  -1  -4   2  129.10    4.00
  -1  -4   2  127.87    4.22
  -1  -4   2  128.07    4.24
   0   4  -2  125.99    4.09
   0   4  -2  129.65    4.36
   0   4  -2  132.23    4.24
   0  -4   2  129.36    4.27
   0  -4   2  136.00    4.09
  -1   4  -2   85.22    2.91
  -1   4  -2   86.44    2.73
  -1   4  -2   83.08    2.85
   1  -4   2   78.25    2.87
   1  -4   2   85.66    2.86
   1  -4   2   89.40    2.73
  -2   4  -2  199.09    6.03
  -2   4  -2  188.14    6.00
  -2   4  -2  189.55    6.04
   2  -4   2  190.18    5.91
   2  -4   2  174.66    5.96
   2  -4   2  184.93    5.99
  -3   4  -2   43.48    1.66
  -3   4  -2   43.17    1.54
   3  -4   2   40.75    1.53
   3  -4   2   43.19    1.54
   3  -4   2   42.42    1.56
  -4   4  -2  163.44    5.19
   4  -4   2  157.72    5.08
   4  -4   2  153.82    4.95
   4  -4   2  151.55    5.05
  -5   4  -2   90.39    3.21
   5  -4   2   91.53    3.16
   5  -4   2   92.45    3.10
  -6   4  -2   62.48    2.39
   6  -4   2   64.64    2.30
   6  -4   2   64.08    2.39
  -7   4  -2   20.14    1.14
   7  -4   2   20.91    1.18
   7  -4   2   21.12    1.11
   8  -4   2   27.64    1.39
   8  -4   2   26.06    1.47
  -9   4  -2   71.37    2.50
  -9   4  -2   69.22    2.80
   9  -4   2   67.09    2.87
 -10   4  -2   25.63    1.30
 -10   4  -2   24.89    1.58
  10  -4   2   26.17    1.73
 -11   4  -2   41.26    1.81
 -11   4  -2   38.90    2.07
  11  -4   2   41.71    2.30
 -12   4  -2   10.56    1.18
 -12   4  -2   11.35    1.33
  12  -4   2    9.68    1.49
 -13   4  -2   12.65    1.49
 -13   4  -2   11.97    1.49
  13  -4   2   13.51    1.66
 -14   4  -2    8.03    1.33
 -14   4  -2   10.40    1.32
 -15   4  -2   19.23    2.24
 -15   4  -2   17.74    2.09
  15  -4   2   17.64    2.12
  14   3  -2   40.81    4.06
  14   3  -2   40.45    3.34
 -14  -3   2   42.50    3.24
 -14  -3   2   38.09    2.60
  13   3  -2    0.14    1.87
  13   3  -2   -0.74    1.54
 -13  -3   2   -0.83    1.11
 -13  -3   2    0.44    1.38
  12   3  -2   31.36    2.49
  12   3  -2   30.43    2.99
 -12  -3   2   26.33    2.33
 -12  -3   2   28.31    1.95
  11   3  -2   -2.31    1.13
  11   3  -2   -1.12    1.26
 -11  -3   2    0.88    1.00
 -11  -3   2    0.36    0.78
  10   3  -2   29.37    2.31
  10   3  -2   22.35    1.94
 -10  -3   2   26.77    1.75
 -10  -3   2   24.91    1.57
   9   3  -2    6.00    1.05
   9   3  -2    6.49    1.26
  -9  -3   2    7.74    0.97
  -9  -3   2    5.63    1.29
   8   3  -2   74.47    2.94
   8   3  -2   73.54    3.22
  -8  -3   2   69.23    3.00
  -8  -3   2   73.97    2.72
   7   3  -2    3.07    0.75
   7   3  -2    3.65    0.61
  -7  -3   2    4.63    0.67
  -7  -3   2    3.84    0.57
   6   3  -2   55.34    2.42
   6   3  -2   53.29    2.17
  -6  -3   2   58.57    2.10
  -6  -3   2   58.12    2.19
   5   3  -2    1.75    0.44
   5   3  -2    1.18    0.52
  -5  -3   2    1.66    0.39
  -5  -3   2    1.99    0.36
   4   3  -2   22.92    1.28
   4   3  -2   24.89    1.10
  -4  -3   2   24.61    1.04
  -4  -3   2   24.33    1.11
   3   3  -2    0.06    0.36
   3   3  -2    0.16    0.23
  -3  -3   2    0.37    0.24
  -3  -3   2    0.26    0.26
  -3  -3   2   -0.09    0.26
   2   3  -2   39.07    1.30
   2   3  -2   37.44    1.57
  -2  -3   2   38.16    1.28
  -2  -3   2   38.62    1.41
  -2  -3   2   37.06    1.43
   1   3  -2    8.68    0.62
   1   3  -2    8.29    0.55
  -1  -3   2    8.68    0.56
  -1  -3   2    7.63    0.38
   0   3  -2    1.80    0.32
   0   3  -2    1.52    0.34
   0   3  -2    1.66    0.19
   0  -3   2    2.17    0.18
   0  -3   2    1.55    0.31
   0  -3   2    1.57    0.35
   0  -3   2    1.51    0.27
  -1   3  -2   21.28    0.75
  -1   3  -2   21.26    0.88
  -1   3  -2   21.50    0.87
   1  -3   2   16.17    0.90
   1  -3   2   19.55    0.86
  -2   3  -2    0.22    0.20
  -2   3  -2    0.74    0.25
  -2   3  -2    0.70    0.23
   2  -3   2    0.44    0.20
   2  -3   2    0.34    0.22
  -3   3  -2    0.65    0.27
   3  -3   2    0.33    0.20
   3  -3   2    0.67    0.21
  -4   3  -2    7.42    0.58
   4  -3   2    7.17    0.55
   4  -3   2    7.01    0.51
  -5   3  -2    0.26    0.26
   5  -3   2    0.50    0.25
   5  -3   2    0.23    0.32
  -6   3  -2    2.28    0.39
   6  -3   2    2.03    0.39
   6  -3   2    2.30    0.45
  -7   3  -2    0.14    0.35
   7  -3   2    0.45    0.47
   7  -3   2    0.21    0.38
  -8   3  -2    9.70    0.88
  -8   3  -2    9.06    0.71
   8  -3   2    9.44    0.91
  -9   3  -2    0.80    0.60
  -9   3  -2    1.84    0.45
   9  -3   2    1.26    0.63
 -10   3  -2    4.19    0.76
 -10   3  -2    6.40    0.70
  10  -3   2    5.09    0.92
 -11   3  -2    4.45    0.80
 -11   3  -2    5.57    0.77
  11  -3   2    5.75    0.98
  11  -3   2    5.06    1.11
 -12   3  -2    3.21    0.81
 -12   3  -2    4.08    0.89
  12  -3   2    4.30    1.04
 -13   3  -2   13.26    1.58
 -13   3  -2   14.21    1.67
  13  -3   2   11.80    1.65
 -14   3  -2    9.23    1.32
 -14   3  -2    5.91    1.13
  14  -3   2    6.97    1.99
 -15   3  -2   18.85    1.87
 -15   3  -2   14.60    2.04
  15  -3   2   14.27    1.99
  14   2  -2    0.36    2.12
  14   2  -2    2.68    1.72
 -14  -2   2    0.30    1.48
 -14  -2   2    4.61    1.33
  13   2  -2   -1.29    1.51
  13   2  -2    0.63    1.77
 -13  -2   2    0.17    1.31
 -13  -2   2    0.23    1.04
  12   2  -2    7.52    1.39
  12   2  -2    6.99    1.68
 -12  -2   2    6.67    0.95
 -12  -2   2    6.86    1.25
  11   2  -2    2.85    1.25
  11   2  -2    3.49    1.06
 -11  -2   2    2.10    0.77
 -11  -2   2    2.96    0.92
  10   2  -2   12.75    1.52
  10   2  -2   12.18    1.36
 -10  -2   2   11.88    1.33
 -10  -2   2   15.70    2.00
   9   2  -2    0.40    0.87
  -9  -2   2   -0.12    0.68
   8   2  -2   37.88    2.06
   8   2  -2   42.60    1.94
  -8  -2   2   39.15    1.68
  -8  -2   2   38.42    1.74
   7   2  -2    1.90    0.56
   7   2  -2    0.99    0.64
  -7  -2   2    1.77    0.41
  -7  -2   2    1.59    0.48
   6   2  -2   55.68    2.32
   6   2  -2   54.21    2.14
  -6  -2   2   58.61    2.05
  -6  -2   2   54.60    2.10
   5   2  -2    3.08    0.55
   5   2  -2    2.54    0.46
  -5  -2   2    2.65    0.34
  -5  -2   2    2.98    0.41
   4   2  -2  142.82    4.84
   4   2  -2  142.41    4.66
  -4  -2   2  145.74    4.68
  -4  -2   2  145.54    4.63
   3   2  -2    0.70    0.21
   3   2  -2    0.63    0.32
  -3  -2   2    0.43    0.20
  -3  -2   2    0.37    0.20
  -3  -2   2    0.66    0.25
   2   2  -2  121.99    3.68
   2   2  -2  115.37    3.85
   2   2  -2  113.92    3.86
   2   2  -2  108.91    3.71
  -2  -2   2  118.19    3.76
  -2  -2   2  117.58    3.66
  -2  -2   2  119.84    3.78
   1   2  -2   -0.01    0.20
   1   2  -2   -0.16    0.18
   1   2  -2   -0.07    0.17
  -1  -2   2   -0.02    0.17
  -1  -2   2   -0.11    0.18
  -1  -2   2    0.06    0.17
   0   2  -2  117.72    3.56
   0   2  -2  115.18    3.70
   0   2  -2  112.20    3.73
   0  -2   2  117.43    3.69
   0  -2   2  112.59    3.68
   0  -2   2  112.46    3.75
   0  -2   2  118.98    3.56
  -1   2  -2   11.32    0.47
  -1   2  -2   11.03    0.51
  -1   2  -2   10.54    0.57
   1  -2   2   10.74    0.48
   1  -2   2   10.42    0.54
   1  -2   2   11.30    0.48
   1  -2   2    9.59    0.55
  -2   2  -2  328.90    9.99
  -2   2  -2  291.07    9.93
  -2   2  -2  324.03    9.93
   2  -2   2  328.92    9.95
   2  -2   2  338.03    9.95
   2  -2   2  306.17    9.98
  -3   2  -2    9.12    0.57
   3  -2   2    8.98    0.55
   3  -2   2    8.20    0.50
  -4   2  -2  198.40    6.27
   4  -2   2  189.38    6.19
   4  -2   2  197.28    6.28
  -5   2  -2   58.53    2.12
   5  -2   2   57.32    2.16
   5  -2   2   56.48    2.06
  -6   2  -2  163.49    5.30
  -6   2  -2  170.69    5.48
   6  -2   2  165.42    5.54
  -7   2  -2    5.69    0.56
  -7   2  -2    4.93    0.60
   7  -2   2    3.85    0.58
   7  -2   2    4.59    0.51
   7  -2   2    4.89    0.49
  -8   2  -2  108.40    3.61
  -8   2  -2  113.63    3.80
   8  -2   2  102.18    3.99
   8  -2   2  103.63    3.62
  -9   2  -2    7.98    0.89
  -9   2  -2    9.30    0.97
   9  -2   2    7.65    0.83
   9  -2   2    6.77    1.10
 -10   2  -2   40.87    1.76
  10  -2   2   40.66    1.95
  10  -2   2   37.35    2.17
 -11   2  -2    5.76    0.85
 -11   2  -2    6.83    0.89
  11  -2   2    8.17    1.07
  11  -2   2    6.31    1.13
 -12   2  -2   29.38    1.87
 -12   2  -2   30.27    1.76
  12  -2   2   26.18    2.23
 -13   2  -2    5.46    1.09
 -13   2  -2    4.19    0.97
  13  -2   2    3.25    1.14
 -14   2  -2   18.45    1.70
 -14   2  -2   21.15    1.93
  14  -2   2   20.91    2.71
  14   1  -2   25.68    2.71
  14   1  -2   26.22    2.72
 -14  -1   2   27.93    2.12
 -14  -1   2   27.30    2.57
  13   1  -2   15.45    2.08
  13   1  -2    9.76    1.64
 -13  -1   2    9.16    1.23
 -13  -1   2   11.32    1.50
  12   1  -2   39.19    2.46
  12   1  -2   37.15    2.77
 -12  -1   2   41.58    2.20
 -12  -1   2   34.47    1.99
  11   1  -2   -0.36    0.90
  11   1  -2    0.63    1.14
 -11  -1   2    0.34    0.71
 -11  -1   2    0.68    0.84
  10   1  -2   25.03    1.82
  10   1  -2   23.70    1.94
 -10  -1   2   24.85    1.55
 -10  -1   2   25.65    2.07
   9   1  -2   14.69    1.74
   9   1  -2   18.86    1.69
  -9  -1   2   21.16    1.26
   8   1  -2   49.84    2.19
   8   1  -2   52.96    2.34
  -8  -1   2   50.58    2.04
  -8  -1   2   54.77    2.03
   7   1  -2    3.74    0.58
   7   1  -2    4.78    0.73
  -7  -1   2    4.15    0.49
  -7  -1   2    4.69    0.57
   6   1  -2   84.52    3.12
   6   1  -2   83.44    3.01
  -6  -1   2   86.42    2.95
  -6  -1   2   89.82    2.94
   5   1  -2    4.19    0.50
   5   1  -2    3.88    0.53
  -5  -1   2    4.15    0.47
  -5  -1   2    3.33    0.42
   4   1  -2   72.99    2.48
   4   1  -2   71.86    2.58
  -4  -1   2   76.98    2.47
  -4  -1   2   71.73    2.46
   3   1  -2   10.30    0.51
   3   1  -2   10.05    0.60
   3   1  -2    8.25    0.48
  -3  -1   2   10.40    0.53
  -3  -1   2   10.35    0.50
  -3  -1   2   10.19    0.49
   2   1  -2    0.81    0.18
   2   1  -2    1.15    0.19
   2   1  -2    0.61    0.20
   2   1  -2    0.61    0.13
  -2  -1   2    0.92    0.13
  -2  -1   2    1.08    0.20
  -2  -1   2    0.84    0.18
  -2  -1   2    0.58    0.17
   1   1  -2    0.20    0.14
   1   1  -2    0.10    0.14
   1   1  -2    0.17    0.13
   1   1  -2    0.07    0.06
  -1  -1   2    0.18    0.06
  -1  -1   2    0.15    0.12
  -1  -1   2    0.10    0.15
  -1  -1   2    0.22    0.16
   0   1  -2   18.25    0.74
   0   1  -2   16.59    0.68
   0   1  -2   20.50    0.64
   0   1  -2   19.67    0.67
   0  -1   2   16.55    0.69
   0  -1   2   18.78    0.65
   0  -1   2   19.35    0.64
  -1   1  -2    4.60    0.32
  -1   1  -2    5.46    0.22
  -1   1  -2    5.24    0.22
  -1   1  -2    5.33    0.29
  -1   1  -2    4.99    0.34
   1  -1   2    4.83    0.34
   1  -1   2    5.20    0.31
   1  -1   2    5.35    0.33
  -2   1  -2    0.47    0.21
  -2   1  -2    0.54    0.19
  -2   1  -2    0.74    0.19
   2  -1   2    0.90    0.23
   2  -1   2    0.92    0.20
   2  -1   2    0.79    0.21
  -3   1  -2    3.47    0.39
   3  -1   2    3.89    0.38
   3  -1   2    3.01    0.38
  -4   1  -2    5.28    0.45
   4  -1   2    4.16    0.55
   4  -1   2    4.35    0.45
   4  -1   2    4.32    0.41
  -5   1  -2    0.29    0.18
  -5   1  -2    0.42    0.29
  -5   1  -2    0.57    0.23
   5  -1   2    0.60    0.29
   5  -1   2    0.63    0.34
  -6   1  -2    3.64    0.44
  -6   1  -2    3.33    0.42
  -6   1  -2    3.80    0.46
   6  -1   2    3.42    0.48
   6  -1   2    3.01    0.52
  -7   1  -2    0.18    0.37
  -7   1  -2   -0.04    0.27
   7  -1   2   -0.32    0.40
   7  -1   2   -0.04    0.44
  -8   1  -2   12.15    0.94
  -8   1  -2   11.52    0.82
   8  -1   2   11.75    1.05
   8  -1   2    9.73    1.16
  -9   1  -2    1.63    0.53
  -9   1  -2    2.02    0.50
   9  -1   2    1.31    0.78
   9  -1   2    1.49    0.80
 -10   1  -2   22.62    1.96
 -10   1  -2   20.47    1.29
  10  -1   2   22.03    1.62
  10  -1   2   17.29    1.70
 -11   1  -2   -1.24    0.63
 -11   1  -2   -0.38    0.65
  11  -1   2    0.32    0.88
  11  -1   2   -0.66    1.06
 -12   1  -2    7.76    1.08
 -12   1  -2    6.07    0.89
  12  -1   2    5.46    1.25
 -13   1  -2    2.07    1.09
 -13   1  -2    3.79    1.01
  13  -1   2    3.27    1.33
 -14   1  -2   12.11    1.54
 -14   1  -2   10.68    1.34
  14   0  -2   -0.89    1.36
  14   0  -2    0.60    1.83
 -14   0   2    2.10    1.38
 -14   0   2    1.21    1.11
  13   0  -2    3.98    1.41
  13   0  -2    3.45    1.53
 -13   0   2    4.11    1.24
 -13   0   2    3.27    0.97
  12   0  -2    8.90    1.37
  12   0  -2    5.41    1.77
 -12   0   2    8.82    1.18
 -12   0   2    6.41    0.89
  11   0  -2    3.04    1.18
  11   0  -2    2.55    1.04
 -11   0   2    2.32    0.68
 -11   0   2    3.09    0.80
  10   0  -2    9.37    1.07
  10   0  -2    9.39    1.27
 -10   0   2    9.82    1.07
 -10   0   2    8.46    1.12
   9   0  -2   21.33    1.53
   9   0  -2   19.63    1.41
  -9   0   2   21.86    1.24
  -9   0   2   21.52    1.23
   8   0  -2   18.24    1.16
   8   0  -2   15.94    1.22
  -8   0   2   17.53    1.01
  -8   0   2   18.60    1.03
   7   0  -2   68.65    2.57
   7   0  -2   68.93    2.62
  -7   0   2   68.90    2.47
  -7   0   2   69.44    2.43
   6   0  -2   47.63    1.79
   6   0  -2   42.95    1.79
  -6   0   2   44.03    1.65
  -6   0   2   45.72    1.70
   5   0  -2    1.33    0.34
   5   0  -2    1.81    0.40
  -5   0   2    1.37    0.32
  -5   0   2    1.13    0.33
   4   0  -2  176.29    5.98
   4   0  -2  197.42    6.09
   4   0  -2  186.97    6.11
  -4   0   2  197.50    6.02
  -4   0   2  202.20    6.08
   3   0  -2    0.75    0.19
   3   0  -2    0.99    0.18
  -3   0   2    0.49    0.18
  -3   0   2    0.83    0.19
  -3   0   2    1.51    0.23
   2   0  -2   95.56    3.08
   2   0  -2   92.95    3.08
   2   0  -2   93.32    3.07
   2   0  -2   97.45    3.03
  -2   0   2   98.60    3.07
  -2   0   2   98.01    3.04
  -2   0   2  100.68    3.09
   1   0  -2   26.62    0.91
   1   0  -2   27.10    0.91
   1   0  -2   27.02    0.88
   1   0  -2   27.99    0.90
  -1   0   2   22.27    1.00
  -1   0   2   27.86    0.90
  -1   0   2   27.06    0.88
   0   0  -2  217.69    6.60
   0   0  -2  210.25    6.56
   0   0  -2  207.95    6.57
   0   0  -2  210.72    6.59
   0   0   2  212.39    6.56
   0   0   2  217.96    6.60
   0   0   2  210.83    6.56
   0   0   2  211.63    6.60
  -1   0  -2   27.07    0.94
  -1   0  -2   26.94    0.95
  -1   0  -2   27.41    0.94
   1   0   2   27.21    0.92
   1   0   2   26.94    1.00
   1   0   2   27.27    0.95
  -2   0  -2   96.00    2.98
  -2   0  -2   86.06    3.02
  -2   0  -2   93.89    2.96
  -2   0  -2   86.39    2.98
   2   0   2   94.68    2.96
   2   0   2   94.37    2.97
   2   0   2   94.67    2.99
  -3   0  -2    3.63    0.38
  -3   0  -2    4.00    0.35
  -3   0  -2    3.12    0.29
   3   0   2    3.40    0.41
   3   0   2    3.16    0.41
   3   0   2    3.31    0.39
  -4   0  -2  174.69    5.40
  -4   0  -2  159.89    5.37
  -4   0  -2  174.18    5.37
   4   0   2  166.52    5.53
   4   0   2  172.02    5.42
  -5   0  -2    7.36    0.50
  -5   0  -2    7.48    0.57
  -5   0  -2    6.15    0.56
   5   0   2    8.63    0.66
   5   0   2    6.74    0.68
  -6   0  -2  197.86    6.07
  -6   0  -2  188.76    6.01
   6   0   2  180.48    6.09
   6   0   2  183.49    6.24
  -7   0  -2    9.18    0.67
  -7   0  -2    9.11    0.73
   7   0   2    8.83    0.82
   7   0   2    9.88    0.99
  -8   0  -2  132.54    4.47
  -8   0  -2  137.90    4.50
   8   0   2  128.85    4.77
   8   0   2  133.32    4.62
  -9   0  -2    4.65    0.65
  -9   0  -2    6.03    0.73
   9   0   2    4.12    0.85
   9   0   2    4.80    0.89
 -10   0  -2   73.23    2.79
 -10   0  -2   74.21    2.83
  10   0   2   72.05    3.12
  10   0   2   72.87    3.19
 -11   0  -2    0.90    0.74
 -11   0  -2    1.77    0.68
  11   0   2    1.79    0.97
  11   0   2    0.23    1.10
 -12   0  -2   41.92    2.24
 -12   0  -2   40.62    2.04
  12   0   2   38.08    2.73
  12   0   2   35.75    2.51
 -13   0  -2    0.89    0.92
 -13   0  -2    0.31    1.09
  13   0   2   -2.37    1.32
 -14   0  -2   30.12    2.34
 -14   0  -2   20.02    1.91
  14   0   2   22.58    3.69
  15  -1  -2   28.68    2.87
 -15   1   2   23.11    2.45
 -15   1   2   31.81    2.77
  14  -1  -2    7.89    1.71
  14  -1  -2    5.84    2.14
 -14   1   2    8.06    1.53
 -14   1   2    8.40    1.15
  13  -1  -2   51.05    2.90
  13  -1  -2   44.60    3.02
 -13   1   2   51.02    2.56
 -13   1   2   48.05    2.39
  12  -1  -2   39.98    2.48
  12  -1  -2   48.65    2.63
 -12   1   2   43.07    2.15
 -12   1   2   49.79    3.09
  11  -1  -2   14.94    1.77
  11  -1  -2   17.25    1.56
 -11   1   2   14.81    1.31
 -11   1   2   15.09    1.69
  10  -1  -2    6.27    0.92
  10  -1  -2    7.13    1.13
 -10   1   2    6.61    0.77
 -10   1   2    5.90    0.76
   9  -1  -2   47.67    2.22
   9  -1  -2   53.51    2.29
  -9   1   2   52.99    2.03
  -9   1   2   50.73    2.09
   8  -1  -2   10.88    0.95
   8  -1  -2    9.60    0.87
  -8   1   2   10.86    0.82
  -8   1   2   11.30    0.81
   7  -1  -2   55.33    2.13
   7  -1  -2   52.20    2.11
  -7   1   2   57.22    2.06
  -7   1   2   56.46    1.98
   6  -1  -2   38.99    1.54
   6  -1  -2   37.86    1.57
  -6   1   2   40.38    1.53
  -6   1   2   39.40    1.44
   5  -1  -2   19.28    0.85
   5  -1  -2   17.49    0.87
   5  -1  -2   17.40    0.80
  -5   1   2   19.60    0.77
  -5   1   2   19.36    0.87
   4  -1  -2   61.81    2.18
   4  -1  -2   65.85    2.10
   4  -1  -2   65.01    2.23
  -4   1   2   69.03    2.24
  -4   1   2   66.87    2.12
   3  -1  -2   37.97    1.37
   3  -1  -2   40.60    1.26
   3  -1  -2   39.94    1.40
  -3   1   2   38.35    1.28
  -3   1   2   38.64    1.41
  -3   1   2   40.19    1.35
  -3   1   2   39.38    1.39
   2  -1  -2   30.86    1.11
   2  -1  -2   31.25    1.11
  -2   1   2   32.88    1.10
  -2   1   2   30.19    1.11
  -2   1   2   33.18    1.11
   1  -1  -2   15.95    0.58
   1  -1  -2   16.83    0.52
   1  -1  -2   16.14    0.64
  -1   1   2   15.84    0.59
  -1   1   2   14.12    0.60
  -1   1   2   16.41    0.63
   0  -1  -2   17.99    0.65
   0  -1  -2   21.23    0.66
   0  -1  -2   19.48    0.75
   0  -1  -2   19.14    0.76
   0   1   2   19.48    0.66
   0   1   2   18.38    0.79
  -1  -1  -2    1.80    0.18
  -1  -1  -2    1.59    0.24
  -1  -1  -2    2.12    0.21
  -1  -1  -2    1.77    0.22
  -1  -1  -2    1.59    0.25
   1   1   2    2.00    0.20
   1   1   2    1.62    0.42
   1   1   2    1.71    0.25
  -2  -1  -2    1.86    0.29
  -2  -1  -2    1.57    0.24
   2   1   2    0.89    0.30
   2   1   2    1.41    0.28
  -3  -1  -2    1.15    0.22
  -3  -1  -2    1.18    0.30
  -3  -1  -2    0.86    0.16
   3   1   2    1.15    0.25
   3   1   2    0.89    0.29
   3   1   2    1.07    0.32
  -4  -1  -2   -0.15    0.20
  -4  -1  -2    0.10    0.20
   4   1   2    0.15    0.40
   4   1   2    0.10    0.28
   4   1   2    0.36    0.31
  -5  -1  -2    0.39    0.29
  -5  -1  -2    0.65    0.27
   5   1   2    1.46    0.40
   5   1   2    0.27    0.42
  -6  -1  -2   -0.04    0.28
  -6  -1  -2    0.12    0.28
   6   1   2   -0.40    0.38
   6   1   2   -0.04    0.48
  -7  -1  -2    1.98    0.39
  -7  -1  -2    2.28    0.43
   7   1   2    3.27    0.67
   7   1   2    2.02    0.55
  -8  -1  -2    4.48    0.56
   8   1   2    5.29    0.90
   8   1   2    3.71    0.79
  -9  -1  -2    3.89    0.81
  -9  -1  -2    3.72    0.60
   9   1   2    3.62    0.91
   9   1   2    3.92    0.91
 -10  -1  -2   43.45    2.00
 -10  -1  -2   44.87    2.09
  10   1   2   45.52    2.47
  10   1   2   44.69    2.50
 -11  -1  -2    6.02    1.00
 -11  -1  -2    4.44    0.93
  11   1   2    5.60    1.36
  11   1   2    3.38    1.10
 -12  -1  -2   16.20    1.47
 -12  -1  -2   20.61    1.81
  12   1   2   24.20    2.30
 -13  -1  -2    1.52    0.94
 -13  -1  -2    6.24    1.16
  13   1   2    2.16    1.56
 -14  -1  -2   15.03    1.80
 -14  -1  -2   13.51    1.72
  14   1   2    7.69    1.97
  15  -2  -2   -2.19    1.63
  14  -2  -2   -0.11    1.50
 -14   2   2    2.78    1.26
 -14   2   2   -2.00    0.89
  13  -2  -2    1.40    1.33
  13  -2  -2    0.26    1.16
 -13   2   2    0.26    1.00
 -13   2   2   -0.29    0.79
  12  -2  -2    1.33    0.95
 -12   2   2    1.17    0.79
 -12   2   2    1.61    0.75
  11  -2  -2   12.14    1.34
  11  -2  -2    9.24    1.19
 -11   2   2    8.46    0.94
 -11   2   2   10.90    1.18
  10  -2  -2    1.51    0.76
  10  -2  -2    1.57    0.81
 -10   2   2    1.64    0.57
 -10   2   2    1.74    0.64
   9  -2  -2   38.78    1.75
   9  -2  -2   35.21    1.73
  -9   2   2   35.71    1.51
  -9   2   2   31.98    1.62
   8  -2  -2    1.69    0.51
   8  -2  -2    0.98    0.43
  -8   2   2    2.44    0.44
  -8   2   2    1.59    0.39
   7  -2  -2   54.00    2.11
   7  -2  -2   55.66    2.06
  -7   2   2   57.40    2.10
  -7   2   2   56.07    1.93
   6  -2  -2   14.06    0.73
   6  -2  -2   14.58    0.83
  -6   2   2   14.74    0.81
  -6   2   2   14.53    0.67
   5  -2  -2  163.48    5.15
   5  -2  -2  161.26    5.03
  -5   2   2  155.04    4.94
  -5   2   2  160.96    5.13
  -5   2   2  150.80    4.99
   4  -2  -2   19.02    0.83
  -4   2   2   18.52    0.66
  -4   2   2   18.15    0.71
  -4   2   2   18.85    0.82
  -4   2   2   18.68    0.75
   3  -2  -2   85.34    2.79
  -3   2   2   84.99    2.63
  -3   2   2   84.56    2.77
  -3   2   2   82.46    2.74
  -3   2   2   84.40    2.61
   2  -2  -2   19.37    0.77
   2  -2  -2   18.50    0.80
   2  -2  -2   20.75    0.80
  -2   2   2   20.16    0.76
  -2   2   2   19.26    0.79
  -2   2   2   20.13    0.79
   1  -2  -2  133.39    4.13
   1  -2  -2  132.73    4.19
   1  -2  -2  133.73    4.10
  -1   2   2  132.42    4.09
  -1   2   2  128.08    4.23
   0  -2  -2   29.22    0.93
   0  -2  -2   28.79    0.99
   0   2   2   28.29    0.92
   0   2   2   29.45    1.12
   0   2   2   27.75    0.97
  -1  -2  -2  191.73    5.75
  -1  -2  -2  171.95    5.87
  -1  -2  -2  173.64    5.84
   1   2   2  198.03    5.88
   1   2   2  174.57    5.72
   1   2   2  191.97    5.90
  -2  -2  -2   25.82    0.97
  -2  -2  -2   24.77    1.26
   2   2   2   24.61    1.07
   2   2   2   26.50    1.14
  -3  -2  -2  121.46    3.88
   3   2   2  123.35    4.05
   3   2   2  113.05    3.99
   3   2   2  121.45    3.80
  -4  -2  -2  198.82    5.87
  -4  -2  -2  187.34    5.98
   4   2   2  185.07    6.13
   4   2   2  174.12    5.89
   4   2   2  189.35    6.16
  -5  -2  -2  109.26    3.38
  -5  -2  -2  102.49    3.47
   5   2   2  106.00    3.69
   5   2   2   95.29    3.64
  -6  -2  -2   43.98    1.54
  -6  -2  -2   41.04    1.64
   6   2   2   41.76    1.92
   6   2   2   37.36    1.79
  -7  -2  -2   36.63    1.42
  -7  -2  -2   35.27    1.53
   7   2   2   31.94    1.71
   7   2   2   34.75    1.85
  -8  -2  -2   10.80    0.86
  -8  -2  -2   10.70    1.04
   8   2   2   11.69    1.38
   8   2   2   12.21    1.40
  -9  -2  -2   37.31    1.90
  -9  -2  -2   40.49    1.75
   9   2   2   39.92    2.32
   9   2   2   42.10    2.27
 -10  -2  -2   86.61    3.13
 -10  -2  -2   81.43    3.29
  10   2   2   85.91    3.69
  10   2   2   81.39    3.65
 -11  -2  -2   24.58    1.82
 -11  -2  -2   22.13    1.52
  11   2   2   24.55    2.24
  11   2   2   22.11    2.21
 -12  -2  -2   20.00    1.92
 -12  -2  -2   17.24    1.50
  12   2   2   17.22    1.98
  12   2   2   16.64    2.18
 -13  -2  -2    7.10    1.35
 -13  -2  -2    5.56    1.15
  13   2   2    6.23    1.68
  14   2   2   16.64    2.15
  15  -3  -2   34.12    3.01
 -15   3   2   23.35    2.63
  14  -3  -2    1.62    1.37
 -14   3   2   -1.35    0.95
 -14   3   2   -0.04    1.17
  13  -3  -2   59.37    3.12
  13  -3  -2   59.63    3.07
 -13   3   2   72.26    3.69
 -13   3   2   56.76    2.77
  12  -3  -2    0.72    0.88
  12  -3  -2    0.60    1.16
 -12   3   2   -0.22    0.76
 -12   3   2   -0.02    1.10
  11  -3  -2   92.15    3.52
  11  -3  -2   90.12    3.66
 -11   3   2   85.57    3.42
 -11   3   2   92.82    3.27
  10  -3  -2    1.14    0.69
  10  -3  -2    0.57    0.65
 -10   3   2    0.82    0.54
 -10   3   2    0.46    0.52
   9  -3  -2   52.04    2.28
   9  -3  -2   51.96    2.10
  -9   3   2   52.94    1.96
  -9   3   2   53.77    2.19
   8  -3  -2    1.96    0.45
   8  -3  -2    1.65    0.43
  -8   3   2    2.20    0.48
  -8   3   2    2.07    0.39
   7  -3  -2   84.59    2.89
   7  -3  -2   85.10    3.05
  -7   3   2   84.61    2.80
  -7   3   2   88.92    3.04
   6  -3  -2    1.14    0.36
  -6   3   2    0.96    0.23
  -6   3   2    0.77    0.26
   5  -3  -2   53.52    1.97
  -5   3   2   52.76    1.79
  -5   3   2   53.14    1.73
  -5   3   2   53.19    1.84
  -5   3   2   53.86    1.96
   4  -3  -2    0.67    0.18
   4  -3  -2    0.52    0.23
  -4   3   2    0.67    0.19
  -4   3   2    0.79    0.22
  -4   3   2    0.57    0.23
   3  -3  -2   30.34    1.18
   3  -3  -2   29.90    1.02
  -3   3   2   28.90    1.03
  -3   3   2   31.24    1.16
  -3   3   2   32.99    1.17
   2  -3  -2    8.24    0.40
   2  -3  -2    7.53    0.48
   2  -3  -2    9.13    0.54
  -2   3   2    8.42    0.41
  -2   3   2    9.99    0.58
  -2   3   2    8.54    0.50
   1  -3  -2   31.84    1.11
   1  -3  -2   31.82    1.18
   1  -3  -2   30.97    1.12
  -1   3   2   31.86    1.27
  -1   3   2   32.77    1.10
  -1   3   2   29.64    1.09
   0  -3  -2   -0.19    0.22
   0   3   2   -0.43    0.29
   0   3   2   -0.30    0.12
   0   3   2   -0.34    0.19
   0   3   2   -0.14    0.27
  -1  -3  -2   24.72    0.96
   1   3   2   25.38    1.09
   1   3   2   24.27    1.17
  -2  -3  -2   14.09    0.68
   2   3   2   14.09    0.89
   2   3   2   12.95    0.76
  -3  -3  -2    0.69    0.27
  -3  -3  -2    0.54    0.14
   3   3   2    1.04    0.44
   3   3   2    0.68    0.28
  -4  -3  -2    0.89    0.19
  -4  -3  -2   -0.36    0.30
   4   3   2    0.26    0.36
   4   3   2    0.04    0.28
   4   3   2    0.26    0.45
  -5  -3  -2    2.51    0.45
  -5  -3  -2    2.70    0.31
   5   3   2    1.89    0.51
   5   3   2    2.72    0.68
  -6  -3  -2    5.33    0.53
  -6  -3  -2    5.38    0.60
   6   3   2    5.24    0.64
   6   3   2    5.41    0.83
  -7  -3  -2   -0.08    0.47
  -7  -3  -2    0.00    0.35
   7   3   2    0.36    0.54
   7   3   2    1.96    0.79
  -8  -3  -2    0.99    0.46
   8   3   2   -0.40    0.83
   8   3   2    0.27    0.75
  -9  -3  -2   11.68    1.00
  -9  -3  -2   13.03    1.25
   9   3   2   12.36    1.44
   9   3   2    9.63    1.15
 -10  -3  -2   12.74    1.33
 -10  -3  -2    9.04    1.10
  10   3   2    9.61    1.50
  10   3   2    8.44    1.28
 -11  -3  -2    4.65    0.89
 -11  -3  -2    7.11    1.17
  11   3   2    5.55    1.86
  11   3   2    3.87    1.31
 -12  -3  -2    2.97    0.92
 -12  -3  -2    4.61    1.34
  12   3   2    3.55    1.70
  12   3   2    1.70    1.40
 -13  -3  -2   11.39    1.63
  13   3   2    7.75    1.91
  15  -4  -2    5.01    1.62
 -15   4   2   -0.38    1.12
  14  -4  -2    0.91    1.36
 -14   4   2   -0.19    1.03
  13  -4  -2    4.75    1.18
  13  -4  -2    2.16    1.91
 -13   4   2    2.82    1.00
 -13   4   2    3.32    0.96
  12  -4  -2   -1.21    0.81
  12  -4  -2    2.29    1.04
 -12   4   2    1.13    0.78
 -12   4   2   -0.37    0.72
  11  -4  -2    3.88    0.89
  11  -4  -2    4.29    0.88
 -11   4   2    3.48    0.71
 -11   4   2    4.47    0.76
  10  -4  -2   -0.56    0.58
  10  -4  -2   -0.38    0.62
 -10   4   2   -0.42    0.52
 -10   4   2    0.18    0.50
   9  -4  -2   21.25    1.33
   9  -4  -2   22.25    1.16
  -9   4   2   22.06    1.46
  -9   4   2   20.56    1.04
   8  -4  -2    0.05    0.31
  -8   4   2   -0.05    0.32
   7  -4  -2   74.00    2.73
  -7   4   2   74.87    2.73
  -7   4   2   74.68    2.53
  -7   4   2   74.63    2.45
   6  -4  -2    2.27    0.34
   6  -4  -2    2.57    0.42
  -6   4   2    2.24    0.31
  -6   4   2    2.40    0.42
  -6   4   2    2.34    0.45
   5  -4  -2  149.66    4.63
   5  -4  -2  147.19    4.84
  -5   4   2  148.00    4.73
  -5   4   2  149.46    4.84
  -5   4   2  139.89    4.65
   4  -4  -2   32.36    1.31
   4  -4  -2   31.55    1.12
  -4   4   2   31.32    1.24
  -4   4   2   33.80    1.29
  -4   4   2   31.34    1.14
   3  -4  -2  102.83    3.39
   3  -4  -2  101.08    3.25
  -3   4   2   99.49    3.40
  -3   4   2   99.77    3.25
  -3   4   2  106.21    3.37
   2  -4  -2    0.05    0.18
   2  -4  -2   -0.08    0.17
  -2   4   2   -0.09    0.19
  -2   4   2   -0.01    0.24
  -2   4   2   -0.11    0.17
   1  -4  -2   87.59    2.85
   1  -4  -2   86.68    2.79
   1  -4  -2   82.02    2.76
  -1   4   2   80.22    2.76
  -1   4   2   87.18    2.74
  -1   4   2   86.11    2.98
   0  -4  -2    5.07    0.34
   0  -4  -2    4.93    0.43
   0  -4  -2    4.79    0.42
   0   4   2    5.04    0.31
   0   4   2    4.59    0.50
   0   4   2    4.96    0.62
  -1  -4  -2  209.62    6.71
   1   4   2  210.05    6.94
   1   4   2  213.98    6.82
  -2  -4  -2   89.76    3.04
   2   4   2   92.28    3.16
   2   4   2   87.96    3.27
  -3  -4  -2  184.52    6.04
   3   4   2  188.38    6.30
   3   4   2  188.10    6.16
  -4  -4  -2    1.46    0.35
   4   4   2    2.07    0.59
   4   4   2    1.35    0.31
  -5  -4  -2  125.29    3.85
  -5  -4  -2  120.76    4.10
   5   4   2  107.17    3.94
   5   4   2  122.45    4.24
   5   4   2  125.84    4.44
  -6  -4  -2    8.55    0.64
  -6  -4  -2    7.56    0.84
   6   4   2    8.38    1.06
   6   4   2    7.34    0.96
  -7  -4  -2   39.74    1.85
  -7  -4  -2   40.78    1.60
   7   4   2   39.33    2.25
  -8  -4  -2    3.71    0.73
  -8  -4  -2    2.77    0.57
   8   4   2    2.21    1.05
   8   4   2    3.24    0.94
  -9  -4  -2  109.48    3.75
  -9  -4  -2  109.36    4.08
   9   4   2  104.74    4.29
   9   4   2  107.96    4.46
 -10  -4  -2    5.24    1.06
 -10  -4  -2    5.04    0.83
  10   4   2    5.49    1.50
  10   4   2    6.16    1.31
 -11  -4  -2   26.49    1.69
 -11  -4  -2   28.01    2.19
  11   4   2   31.02    2.48
  11   4   2   25.32    2.71
 -12  -4  -2    2.52    1.31
  12   4   2    2.17    1.84
  12   4   2    5.10    1.57
  13   4   2   16.34    2.44
  13   4   2   19.99    2.41
  15  -5  -2   34.14    2.78
 -15   5   2   27.51    2.31
  14  -5  -2   11.98    1.57
 -14   5   2    9.50    1.34
  13  -5  -2   21.27    2.06
 -13   5   2   21.14    1.74
 -13   5   2   23.16    1.57
  12  -5  -2   17.62    1.67
  12  -5  -2   17.00    1.72
 -12   5   2   15.96    1.38
 -12   5   2   18.05    1.50
  11  -5  -2   49.33    2.44
  11  -5  -2   54.87    2.31
 -11   5   2   54.56    2.43
 -11   5   2   54.50    2.10
  10  -5  -2   17.85    1.15
  10  -5  -2   18.56    1.38
 -10   5   2   15.56    1.24
 -10   5   2   16.59    0.99
   9  -5  -2   49.91    1.85
   9  -5  -2   47.74    2.16
  -9   5   2   46.89    2.08
  -9   5   2   46.65    1.75
   8  -5  -2   22.86    1.28
  -8   5   2   21.91    0.96
  -8   5   2   23.14    1.03
  -8   5   2   22.94    1.27
   7  -5  -2   79.66    2.91
   7  -5  -2   78.50    2.67
  -7   5   2   77.56    2.70
  -7   5   2   81.32    2.91
   6  -5  -2    5.42    0.49
   6  -5  -2    5.04    0.59
  -6   5   2    5.53    0.53
  -6   5   2    4.98    0.57
   5  -5  -2   67.16    2.27
   5  -5  -2   69.68    2.49
  -5   5   2   65.93    2.31
  -5   5   2   70.52    2.50
  -5   5   2   68.70    2.40
   4  -5  -2   23.13    0.89
   4  -5  -2   22.19    1.04
  -4   5   2   20.57    0.92
  -4   5   2   22.82    1.04
  -4   5   2   23.83    1.05
   3  -5  -2   11.62    0.71
   3  -5  -2   12.45    0.63
  -3   5   2   11.13    0.65
  -3   5   2   12.27    0.77
  -3   5   2   11.81    0.70
   2  -5  -2    0.73    0.25
   2  -5  -2    0.94    0.26
  -2   5   2    0.59    0.30
  -2   5   2    1.17    0.27
   1  -5  -2   33.10    1.30
   1  -5  -2   32.58    1.27
   1  -5  -2   36.38    1.35
  -1   5   2   34.22    1.52
  -1   5   2   33.18    1.22
   0  -5  -2    0.03    0.27
   0  -5  -2   -0.06    0.21
   0  -5  -2    0.32    0.25
   0   5   2    0.03    0.22
   0   5   2    0.00    0.34
  -1  -5  -2    8.20    0.67
   1   5   2   10.25    0.95
   1   5   2    9.05    0.78
  -2  -5  -2    0.65    0.34
   2   5   2   -0.34    0.38
   2   5   2    0.69    0.51
  -3  -5  -2    2.21    0.40
   3   5   2    0.94    0.51
  -4  -5  -2    5.54    0.66
   4   5   2    5.71    0.70
   4   5   2    5.56    0.86
  -5  -5  -2    1.56    0.37
  -5  -5  -2    0.96    0.42
   5   5   2    1.48    0.78
   5   5   2    1.28    0.45
   5   5   2    1.46    0.56
  -6  -5  -2    0.61    0.57
  -6  -5  -2    0.46    0.40
   6   5   2    1.36    0.89
   6   5   2    0.05    0.58
  -7  -5  -2    7.48    0.83
  -7  -5  -2    8.85    0.98
   7   5   2    7.01    1.44
   7   5   2    7.95    1.09
  -8  -5  -2   -0.28    0.56
  -8  -5  -2    0.14    0.68
   8   5   2   -0.71    1.08
   8   5   2    1.84    0.97
  -9  -5  -2    7.61    0.88
  -9  -5  -2    8.89    1.16
   9   5   2    9.77    1.36
   9   5   2    7.74    1.54
 -10  -5  -2   -0.28    0.82
 -10  -5  -2   -0.86    0.95
  10   5   2    1.20    1.38
  10   5   2   -0.64    1.20
 -11  -5  -2    6.36    1.43
  11   5   2    8.58    1.88
  11   5   2    8.98    1.69
 -12  -5  -2    4.40    1.47
  12   5   2    4.82    1.69
  12   5   2    2.81    2.06
 -13  -5  -2    8.10    1.80
  13   5   2   12.07    2.40
  15  -6  -2    3.74    1.44
 -15   6   2    1.57    1.28
  14  -6  -2    1.44    1.21
 -14   6   2    0.50    0.97
  13  -6  -2    1.85    1.05
 -13   6   2    2.58    0.90
  12  -6  -2    7.89    1.02
  12  -6  -2    7.48    1.16
 -12   6   2    8.64    0.93
 -12   6   2    6.90    1.02
  11  -6  -2    1.15    0.68
  11  -6  -2    0.56    0.71
 -11   6   2    1.65    0.59
 -11   6   2    0.94    0.68
  10  -6  -2   14.31    1.23
  10  -6  -2   13.25    0.97
 -10   6   2   11.61    1.15
 -10   6   2   12.64    0.89
   9  -6  -2    8.44    1.10
  -9   6   2    7.76    0.70
  -9   6   2    8.42    1.02
   8  -6  -2   15.84    1.14
   8  -6  -2   18.00    1.01
  -8   6   2   16.66    0.90
  -8   6   2   15.54    1.12
   7  -6  -2   39.10    1.45
   7  -6  -2   36.89    1.68
  -7   6   2   36.21    1.48
  -7   6   2   37.34    1.67
   6  -6  -2   30.47    1.20
   6  -6  -2   30.81    1.41
  -6   6   2   31.67    1.32
  -6   6   2   31.43    1.44
   5  -6  -2   46.70    1.84
   5  -6  -2   46.09    1.66
  -5   6   2   46.69    1.84
  -5   6   2   46.92    1.82
   4  -6  -2   29.77    1.30
   4  -6  -2   27.44    1.14
  -4   6   2   28.39    1.29
  -4   6   2   29.55    1.33
   3  -6  -2  130.61    4.22
   3  -6  -2  132.51    4.32
  -3   6   2  126.52    4.41
  -3   6   2  127.93    4.26
   2  -6  -2   74.57    2.61
   2  -6  -2   74.13    2.56
  -2   6   2   76.35    2.79
  -2   6   2   71.34    2.52
   1  -6  -2  103.68    3.49
   1  -6  -2  103.42    3.48
  -1   6   2   99.83    3.71
  -1   6   2  106.69    3.39
   0  -6  -2   34.29    1.29
   0  -6  -2   35.54    1.42
   0  -6  -2   36.00    1.46
   0   6   2   35.49    1.28
   0   6   2   36.36    1.73
  -1  -6  -2  191.47    6.29
   1   6   2  192.27    6.60
   1   6   2  196.68    6.39
  -2  -6  -2    7.26    0.66
   2   6   2    7.83    0.82
   2   6   2    6.50    0.86
  -3  -6  -2   79.01    2.87
   3   6   2   78.89    3.21
   3   6   2   78.53    2.97
  -4  -6  -2   50.51    2.02
   4   6   2   51.29    2.17
   4   6   2   44.50    2.35
  -5  -6  -2   64.60    2.60
   5   6   2   65.21    2.75
   5   6   2   67.23    3.05
  -6  -6  -2   11.82    1.18
  -6  -6  -2   13.24    0.97
   6   6   2   12.09    1.43
   6   6   2   15.19    1.38
  -7  -6  -2   77.70    3.23
  -7  -6  -2   81.00    2.88
   7   6   2   82.47    4.96
   7   6   2   81.99    3.45
  -8  -6  -2    7.66    1.10
  -8  -6  -2    8.37    0.90
   8   6   2   10.05    1.40
   8   6   2    6.80    1.54
  -9  -6  -2   39.03    2.23
   9   6   2   37.64    2.81
   9   6   2   35.96    2.60
 -10  -6  -2    5.58    1.26
  10   6   2    5.82    1.73
  10   6   2    7.25    1.45
 -11  -6  -2   32.23    2.63
  11   6   2   31.85    3.38
  11   6   2   36.82    3.12
 -12  -6  -2   -1.60    1.37
  12   6   2    2.37    1.87
  12   6   2    2.55    2.12
  15  -7  -2    2.62    1.34
 -15   7   2    5.47    1.26
  14  -7  -2   34.77    4.04
  13  -7  -2    6.30    1.20
 -13   7   2    3.86    1.03
  12  -7  -2   17.44    1.52
  12  -7  -2   18.70    1.70
 -12   7   2   16.04    1.28
 -12   7   2   19.22    1.63
  11  -7  -2   30.33    1.56
  11  -7  -2   30.69    1.81
 -11   7   2   30.06    1.44
 -11   7   2   32.04    1.82
  10  -7  -2   54.16    2.50
  10  -7  -2   59.83    2.14
 -10   7   2   55.35    2.49
 -10   7   2   56.99    2.08
   9  -7  -2   37.34    1.90
   9  -7  -2   39.04    1.68
  -9   7   2   37.66    1.56
  -9   7   2   36.93    1.84
   8  -7  -2   52.74    1.99
   8  -7  -2   51.75    2.89
  -8   7   2   54.22    2.02
   7  -7  -2   28.85    1.47
   7  -7  -2   27.20    1.22
  -7   7   2   29.13    1.31
  -7   7   2   28.92    1.52
   6  -7  -2   38.62    1.65
   6  -7  -2   36.97    1.48
  -6   7   2   39.95    1.70
  -6   7   2   38.05    1.62
   5  -7  -2   13.80    0.91
   5  -7  -2   14.60    0.80
  -5   7   2   12.74    0.93
  -5   7   2   14.94    0.92
   4  -7  -2    7.12    0.61
   4  -7  -2    7.54    0.67
  -4   7   2    7.29    0.79
  -4   7   2    7.14    0.70
   3  -7  -2   38.42    1.52
   3  -7  -2   38.05    1.56
  -3   7   2   37.80    1.53
  -3   7   2   36.43    1.71
   2  -7  -2   20.38    1.03
   2  -7  -2   21.19    1.03
  -2   7   2   19.91    1.24
  -2   7   2   20.58    1.00
   1  -7  -2   11.87    0.77
   1  -7  -2   10.04    0.76
  -1   7   2   11.23    0.69
  -1   7   2    8.32    0.91
   0  -7  -2   21.81    1.12
   0  -7  -2   21.86    1.06
   0   7   2   20.85    1.21
   0   7   2   23.51    1.43
   0   7   2   21.92    0.93
  -1  -7  -2   13.11    0.85
  -1  -7  -2   12.31    0.81
   1   7   2   11.53    1.14
  -2  -7  -2    1.70    0.45
   2   7   2    2.06    0.65
   2   7   2    1.68    0.58
  -3  -7  -2    1.14    0.44
   3   7   2    0.57    0.56
   3   7   2    1.56    0.74
  -4  -7  -2    0.60    0.57
   4   7   2    1.11    0.95
   4   7   2    1.17    0.65
  -5  -7  -2    0.60    0.62
   5   7   2    0.33    0.92
   5   7   2    0.03    0.79
  -6  -7  -2    3.04    0.82
   6   7   2    3.62    1.05
   6   7   2    3.30    1.16
  -7  -7  -2    4.20    0.93
   7   7   2    6.83    1.40
   7   7   2    3.68    1.29
  -8  -7  -2    0.36    0.93
   8   7   2    1.01    1.31
   8   7   2    0.89    1.24
  -9  -7  -2    4.85    1.12
   9   7   2    3.65    1.64
   9   7   2    3.12    1.41
 -10  -7  -2    4.91    1.37
  10   7   2    2.50    1.79
  10   7   2    1.62    1.59
  11   7   2    8.49    2.11
  11   7   2    5.60    1.94
 -12  -7  -2   -1.20    1.58
  12   7   2   -1.15    2.11
  12   7   2   -0.12    2.46
  14  -8  -2    2.69    1.26
 -14   8   2    0.81    1.05
  13  -8  -2   -0.03    1.03
 -13   8   2    0.06    0.99
  12  -8  -2    3.92    1.00
  12  -8  -2    3.91    0.85
 -12   8   2    3.45    0.93
  11  -8  -2    1.12    0.60
  11  -8  -2    0.87    0.80
 -11   8   2    1.03    0.65
 -11   8   2    1.38    0.75
  10  -8  -2   18.26    1.36
  10  -8  -2   17.94    1.50
 -10   8   2   18.45    1.45
 -10   8   2   19.50    1.11
   9  -8  -2    1.38    0.68
   9  -8  -2    1.46    0.59
  -9   8   2    1.87    0.51
  -9   8   2    1.32    0.66
   8  -8  -2   41.58    2.04
   8  -8  -2   45.73    1.77
  -8   8   2   43.01    2.06
  -8   8   2   47.60    1.87
   7  -8  -2    3.48    0.55
   7  -8  -2    3.09    0.70
  -7   8   2    2.59    0.65
  -7   8   2    3.98    0.63
   6  -8  -2   35.25    1.47
   6  -8  -2   33.36    1.83
  -6   8   2   38.10    1.68
  -6   8   2   37.01    1.64
   5  -8  -2   14.43    0.89
   5  -8  -2   14.32    0.93
  -5   8   2   14.11    1.08
  -5   8   2   13.85    0.98
   4  -8  -2   51.61    2.04
   4  -8  -2   52.68    2.10
  -4   8   2   54.67    2.11
  -4   8   2   54.81    2.26
   3  -8  -2   23.28    1.18
   3  -8  -2   22.85    1.14
  -3   8   2   22.22    1.14
  -3   8   2   22.21    1.41
   2  -8  -2  139.67    4.74
   2  -8  -2  142.93    4.75
  -2   8   2  143.23    5.04
  -2   8   2  139.28    4.65
   1  -8  -2   21.27    1.19
   1  -8  -2   22.96    1.16
  -1   8   2   23.08    1.04
  -1   8   2   21.50    1.41
   0  -8  -2  137.48    4.55
   0  -8  -2  132.92    4.60
   0   8   2  132.57    4.37
   0   8   2  138.19    4.99
  -1  -8  -2   22.20    1.16
  -1  -8  -2   21.96    1.21
   1   8   2   19.34    1.07
   1   8   2   21.97    1.51
  -2  -8  -2   39.39    1.75
   2   8   2   40.09    1.89
  -3  -8  -2   46.63    2.13
   3   8   2   45.65    2.15
   3   8   2   46.54    2.52
  -4  -8  -2   76.30    3.19
   4   8   2   79.72    4.76
   4   8   2   82.50    3.24
  -5  -8  -2   56.81    2.60
   5   8   2   60.59    3.10
   5   8   2   55.51    2.98
  -6  -8  -2   91.35    3.75
   6   8   2   93.23    3.83
   6   8   2   95.12    4.30
  -7  -8  -2   13.17    1.64
   7   8   2   15.94    2.05
   7   8   2   15.77    1.89
  -8  -8  -2   30.11    2.23
   8   8   2   29.16    2.41
   8   8   2   32.79    2.92
  -9  -8  -2   16.04    1.75
   9   8   2   11.46    1.83
   9   8   2   16.66    2.30
 -10  -8  -2   38.21    2.91
  10   8   2   41.25    3.36
  10   8   2   38.87    3.53
 -11  -8  -2   15.46    1.99
  11   8   2   14.01    2.69
  11   8   2   11.27    2.39
  14  -9  -2   41.60    2.78
 -14   9   2   37.53    2.61
  13  -9  -2   -0.41    1.04
 -13   9   2    0.60    1.01
  12  -9  -2   61.82    2.85
 -12   9   2   55.89    2.80
  11  -9  -2    2.90    0.93
 -11   9   2    2.86    0.92
 -11   9   2    3.70    0.72
 -11   9   2    4.51    0.68
  10  -9  -2   27.50    1.62
  10  -9  -2   29.92    1.84
 -10   9   2   32.57    1.52
 -10   9   2   28.94    1.84
   9  -9  -2    5.44    0.77
   9  -9  -2    6.91    0.92
  -9   9   2    6.70    0.77
  -9   9   2    5.00    0.88
   8  -9  -2   80.54    3.19
   8  -9  -2   81.59    2.90
  -8   9   2   82.76    3.02
  -8   9   2   79.52    3.21
   7  -9  -2    4.82    0.66
   7  -9  -2    3.98    0.76
  -7   9   2    3.93    0.65
  -7   9   2    4.24    0.93
   6  -9  -2   52.84    2.06
   6  -9  -2   53.48    2.27
  -6   9   2   53.92    2.28
  -6   9   2   53.31    2.31
   5  -9  -2    0.86    0.61
   5  -9  -2    0.33    0.48
  -5   9   2    0.15    0.63
  -5   9   2   -0.05    0.46
   4  -9  -2   46.51    1.96
   4  -9  -2   48.49    1.97
  -4   9   2   49.67    2.22
  -4   9   2   47.75    1.99
   3  -9  -2    8.12    0.89
   3  -9  -2    9.41    0.88
  -3   9   2    7.71    0.85
  -3   9   2    7.55    0.92
   2  -9  -2   46.07    1.91
   2  -9  -2   44.69    1.94
  -2   9   2   46.00    1.85
  -2   9   2   48.21    2.25
   1  -9  -2    0.12    0.39
   1  -9  -2   -0.51    0.51
  -1   9   2    0.52    0.61
  -1   9   2   -0.18    0.45
   0  -9  -2   13.89    1.07
   0  -9  -2   13.07    0.98
   0   9   2   11.50    0.84
   0   9   2   10.37    1.35
  -1  -9  -2    0.99    0.46
   1   9   2   -1.18    0.76
  -2  -9  -2    6.24    0.92
  -2  -9  -2    6.88    0.81
   2   9   2    6.50    1.26
  -3  -9  -2   -0.24    0.69
   3   9   2    1.05    0.73
   3   9   2    0.84    0.97
  -4  -9  -2    2.32    0.83
   4   9   2    3.14    1.60
   4   9   2    0.84    1.08
  -5  -9  -2   -0.36    0.76
   5   9   2    0.57    0.93
   5   9   2   -0.05    1.15
  -6  -9  -2    3.61    1.02
   6   9   2    3.58    1.45
   6   9   2    1.43    1.13
  -7  -9  -2    1.06    1.01
   7   9   2    1.17    1.17
   7   9   2   -0.03    1.37
  -8  -9  -2    3.20    1.29
   8   9   2    4.16    1.45
   8   9   2    5.17    1.86
  -9  -9  -2    3.92    1.49
   9   9   2    4.15    2.04
   9   9   2    3.49    1.64
 -10  -9  -2    7.93    1.78
  10   9   2    9.39    2.23
  10   9   2    8.07    2.42
  14 -10  -2   -0.42    1.23
 -14  10   2   -1.99    1.14
  13 -10  -2    0.40    1.39
 -13  10   2   -1.29    1.29
  12 -10  -2    2.45    0.92
 -12  10   2    0.90    0.97
  11 -10  -2   -0.22    0.78
 -11  10   2    0.78    0.65
 -11  10   2   -0.29    0.83
  10 -10  -2   11.21    1.30
  10 -10  -2   11.13    1.40
 -10  10   2   11.23    1.41
 -10  10   2   15.89    1.17
   9 -10  -2    2.24    0.80
   9 -10  -2    1.69    0.70
  -9  10   2    2.28    0.81
  -9  10   2    2.05    0.69
   8 -10  -2   33.35    1.55
   8 -10  -2   33.04    1.82
  -8  10   2   32.45    1.70
  -8  10   2   30.97    1.85
   7 -10  -2   -0.48    0.63
   7 -10  -2   -0.64    0.56
  -7  10   2    0.24    0.64
  -7  10   2    0.44    0.63
   6 -10  -2   36.71    1.62
   6 -10  -2   34.67    1.78
  -6  10   2   35.34    1.82
  -6  10   2   35.47    1.86
   5 -10  -2    1.50    0.56
   5 -10  -2    0.28    0.54
  -5  10   2    0.76    0.66
  -5  10   2    0.75    0.62
   4 -10  -2   79.10    2.95
   4 -10  -2   76.23    2.97
  -4  10   2   79.74    2.95
  -4  10   2   77.12    3.36
   3 -10  -2    0.32    0.59
   3 -10  -2    0.36    0.51
  -3  10   2    0.01    0.75
  -3  10   2   -0.05    0.57
   2 -10  -2   86.92    3.23
   2 -10  -2   88.39    3.28
  -2  10   2   89.41    3.16
  -2  10   2   86.51    3.69
   1 -10  -2    0.42    0.57
   1 -10  -2    0.45    0.50
  -1  10   2   -0.02    0.49
  -1  10   2    0.50    0.80
   0 -10  -2   84.86    3.03
   0 -10  -2   80.53    3.14
   0  10   2   76.42    2.79
   0  10   2   75.46    4.57
  -1 -10  -2    2.65    0.77
  -1 -10  -2    1.55    0.57
   1  10   2    2.20    0.95
  -2 -10  -2   88.95    3.37
  -2 -10  -2   93.62    3.63
   2  10   2   93.37    4.05
  -3 -10  -2    0.31    0.61
  -3 -10  -2   -0.09    0.76
   3  10   2   -0.33    0.82
   3  10   2   -0.14    1.03
  -4 -10  -2   88.87    3.70
   4  10   2   91.20    4.24
   4  10   2   89.90    3.78
  -5 -10  -2    0.85    1.04
   5  10   2    5.00    1.22
   5  10   2    2.15    1.30
  -6 -10  -2   51.94    2.77
   6  10   2   51.57    2.94
   6  10   2   45.27    3.28
  -7 -10  -2    1.62    1.18
   7  10   2    0.53    1.33
   7  10   2    0.57    1.62
  -8 -10  -2   47.55    2.93
   8  10   2   41.86    3.24
   8  10   2   41.13    3.57
  -9 -10  -2    0.47    1.47
   9  10   2    4.05    2.24
   9  10   2    1.53    1.84
  13 -11  -2   12.73    1.72
 -13  11   2   11.17    1.57
  12 -11  -2   43.96    2.59
 -12  11   2   44.90    2.59
  11 -11  -2   18.72    1.94
 -11  11   2   18.04    1.78
 -11  11   2   23.11    1.50
  10 -11  -2   18.46    2.06
  10 -11  -2   19.65    1.67
 -10  11   2   22.45    1.47
 -10  11   2   19.78    1.77
   9 -11  -2   13.32    1.52
   9 -11  -2   16.50    1.31
  -9  11   2   14.41    1.49
  -9  11   2   15.00    1.34
   8 -11  -2   29.17    1.78
   8 -11  -2   28.70    1.58
  -8  11   2   28.66    1.89
  -8  11   2   29.36    1.77
   7 -11  -2    0.84    0.65
   7 -11  -2    0.09    0.66
  -7  11   2    0.53    0.75
  -7  11   2    0.89    0.71
   6 -11  -2   32.25    1.66
   6 -11  -2   33.42    1.82
  -6  11   2   32.59    1.92
  -6  11   2   33.90    2.17
   5 -11  -2    8.43    0.99
   5 -11  -2   10.12    1.11
  -5  11   2    8.54    0.97
  -5  11   2    8.34    1.21
   4 -11  -2   19.25    1.37
   4 -11  -2   22.81    1.46
  -4  11   2   21.85    1.40
  -4  11   2   19.83    1.76
   3 -11  -2    9.20    1.09
   3 -11  -2   12.30    1.22
  -3  11   2   12.41    2.05
  -3  11   2    9.57    1.09
   2 -11  -2   14.23    1.37
   2 -11  -2   14.72    1.15
  -2  11   2   14.09    1.16
  -2  11   2   12.72    1.44
   1 -11  -2    1.52    0.59
   1 -11  -2    1.60    0.76
  -1  11   2    2.30    0.87
  -1  11   2    2.04    0.60
   0 -11  -2    6.51    1.02
   0 -11  -2    6.80    0.84
   0  11   2    7.42    1.27
   0  11   2    6.07    0.72
  -1 -11  -2    0.45    0.73
  -1 -11  -2    0.35    0.74
   1  11   2    0.19    1.13
   1  11   2    0.68    0.54
  -2 -11  -2    2.22    0.75
  -2 -11  -2    3.29    1.00
   2  11   2    3.62    1.26
  -3 -11  -2    0.10    0.93
  -3 -11  -2    0.57    0.73
   3  11   2    1.99    1.21
  -4 -11  -2    0.26    1.00
  -4 -11  -2   -1.00    0.83
   4  11   2    0.68    1.06
   4  11   2   -0.35    1.36
  -5 -11  -2    1.21    1.09
   5  11   2    0.25    1.24
   5  11   2    0.20    1.49
  -6 -11  -2    1.27    1.13
   6  11   2    0.20    1.38
   6  11   2   -1.88    1.71
  -7 -11  -2   -1.56    1.26
   7  11   2   -0.88    1.82
   7  11   2    0.90    1.55
  -8 -11  -2    4.52    1.72
   8  11   2    3.50    2.28
   8  11   2    4.86    1.77
  -9 -11  -2   -1.77    1.75
   9  11   2    0.86    2.01
   9  11   2   -2.44    2.36
  13 -12  -2   -1.26    1.09
 -13  12   2    1.82    1.31
  12 -12  -2    0.29    1.16
 -12  12   2    2.07    1.42
  11 -12  -2   -1.79    0.96
 -11  12   2    0.17    1.02
  10 -12  -2    2.99    1.00
 -10  12   2    2.01    1.02
 -10  12   2    4.93    1.11
   9 -12  -2    2.96    1.03
   9 -12  -2    3.41    0.90
  -9  12   2    4.32    1.20
  -9  12   2    3.18    0.94
   8 -12  -2   15.31    1.34
   8 -12  -2   14.54    1.50
  -8  12   2   13.19    1.63
  -8  12   2   13.93    1.61
   7 -12  -2   19.12    1.42
   7 -12  -2   21.16    1.60
  -7  12   2   19.76    1.78
  -7  12   2   21.29    1.69
   6 -12  -2   25.07    1.68
   6 -12  -2   24.73    1.55
  -6  12   2   25.53    1.95
  -6  12   2   24.20    1.73
   5 -12  -2   22.26    1.50
  -5  12   2   24.22    1.87
  -5  12   2   21.08    1.52
   4 -12  -2   14.98    1.41
   4 -12  -2   18.67    1.40
  -4  12   2   21.22    1.87
  -4  12   2   17.34    2.25
   3 -12  -2    4.03    0.80
   3 -12  -2    4.31    0.96
  -3  12   2    3.45    1.12
  -3  12   2    4.10    0.82
   2 -12  -2   35.50    3.05
  -2  12   2   28.81    2.28
  -2  12   2   33.07    1.71
   1 -12  -2   18.14    1.63
   1 -12  -2   15.72    1.33
  -1  12   2   20.24    2.00
  -1  12   2   17.29    1.35
   0 -12  -2   39.97    2.02
   0 -12  -2   39.32    2.25
   0  12   2   40.51    1.82
   0  12   2   38.49    2.70
  -1 -12  -2   16.58    1.65
   1  12   2   15.38    1.86
  -2 -12  -2   66.26    3.09
  -2 -12  -2   65.50    2.82
   2  12   2   67.89    3.67
  -3 -12  -2   41.06    2.15
  -3 -12  -2   42.05    2.48
   3  12   2   38.26    3.05
  -4 -12  -2   33.25    2.00
  -4 -12  -2   29.32    2.36
   4  12   2   33.79    3.05
  -5 -12  -2    3.57    1.49
  -5 -12  -2    4.99    1.11
   5  12   2    6.34    2.02
  -6 -12  -2   38.99    2.88
   6  12   2   38.83    3.04
   6  12   2   39.31    3.79
  -7 -12  -2    1.78    1.58
   7  12   2    0.11    1.78
   7  12   2    3.07    3.82
  -8 -12  -2   42.69    3.58
   8  12   2   42.80    3.69
   8  12   2   41.88    4.29
  12 -13  -2   18.77    2.11
 -12  13   2   17.90    2.16
  11 -13  -2   18.83    2.14
 -11  13   2   15.87    1.97
  10 -13  -2    3.56    1.16
 -10  13   2    5.34    1.09
 -10  13   2    2.83    1.22
   9 -13  -2   39.99    2.36
  -9  13   2   35.29    2.34
  -9  13   2   41.06    2.24
   8 -13  -2    5.43    1.02
   8 -13  -2    7.39    1.15
  -8  13   2    3.85    1.19
  -8  13   2    6.61    1.20
   7 -13  -2   31.71    2.04
   7 -13  -2   33.72    1.92
  -7  13   2   34.62    2.29
  -7  13   2   34.21    2.11
   6 -13  -2   16.29    1.54
   6 -13  -2   13.95    1.47
  -6  13   2   14.78    1.89
  -6  13   2   15.97    1.62
   5 -13  -2   17.54    1.50
   5 -13  -2   16.90    1.77
  -5  13   2   21.21    1.91
  -5  13   2   14.04    1.54
   4 -13  -2   10.58    1.28
   4 -13  -2   10.24    1.33
  -4  13   2   10.31    1.52
  -4  13   2    8.62    1.16
   3 -13  -2   22.01    1.64
   3 -13  -2   22.33    1.79
  -3  13   2   22.99    2.21
  -3  13   2   19.75    1.73
   2 -13  -2    5.26    1.21
   2 -13  -2    9.74    1.22
  -2  13   2    6.94    1.01
  -2  13   2    7.74    1.45
   1 -13  -2    3.69    0.85
   1 -13  -2    1.26    0.94
  -1  13   2    1.65    0.82
  -1  13   2    3.41    1.33
   0 -13  -2    3.09    1.11
   0 -13  -2    1.72    0.82
   0  13   2    2.18    1.33
   0  13   2    0.48    0.85
  -1 -13  -2    0.62    1.11
  -1 -13  -2   -0.64    0.76
   1  13   2   -0.20    1.33
  -2 -13  -2    2.50    1.18
  -2 -13  -2    0.39    0.83
   2  13   2   -2.64    1.40
  -3 -13  -2   -0.69    1.14
  -3 -13  -2   -0.50    0.91
   3  13   2   -0.24    1.61
  -4 -13  -2   -1.15    1.00
  -4 -13  -2   -0.70    1.28
   4  13   2   -2.23    1.66
  -5 -13  -2    0.08    1.41
  -5 -13  -2    2.19    1.16
   5  13   2   -0.73    1.87
  -6 -13  -2    0.75    1.24
  -6 -13  -2   -1.24    1.60
   6  13   2    0.91    2.06
  -7 -13  -2   -1.97    1.67
   7  13   2   -1.66    2.31
   7  13   2   -3.70    1.92
  11 -14  -2    2.85    1.28
 -11  14   2    2.92    1.28
  10 -14  -2    0.71    1.13
 -10  14   2   -0.78    1.09
 -10  14   2    1.04    1.22
   9 -14  -2    5.18    1.24
  -9  14   2    4.69    1.27
  -9  14   2    4.07    1.17
   8 -14  -2   -0.64    1.04
   8 -14  -2    0.07    0.95
  -8  14   2   -0.66    1.12
  -8  14   2    0.50    1.09
   7 -14  -2   17.68    1.71
   7 -14  -2   16.96    1.78
  -7  14   2   19.82    2.23
  -7  14   2   16.10    1.91
   6 -14  -2    1.34    0.91
   6 -14  -2   -0.02    1.02
  -6  14   2    0.89    1.04
  -6  14   2    1.96    1.31
   5 -14  -2   34.55    2.06
   5 -14  -2   31.17    2.04
  -5  14   2   31.80    2.10
  -5  14   2   32.46    2.46
   4 -14  -2    9.88    1.39
   4 -14  -2    9.46    1.20
  -4  14   2    9.23    1.19
  -4  14   2    9.14    1.49
   3 -14  -2   30.23    1.95
   3 -14  -2   28.93    2.13
  -3  14   2   33.37    1.97
  -3  14   2   33.25    2.66
   2 -14  -2    3.00    1.14
   2 -14  -2    1.93    0.88
  -2  14   2    1.82    0.97
  -2  14   2    1.22    1.36
   1 -14  -2   24.11    2.18
   1 -14  -2   19.80    1.67
  -1  14   2   17.57    2.23
   0 -14  -2    6.57    1.40
   0 -14  -2    7.39    1.12
   0  14   2    6.28    1.46
  -1 -14  -2   40.47    2.29
  -1 -14  -2   42.70    2.79
   1  14   2   41.44    3.31
  -2 -14  -2   12.05    1.70
  -2 -14  -2   13.11    1.38
   2  14   2   13.20    2.19
  -3 -14  -2   28.53    2.63
  -3 -14  -2   22.53    2.04
   3  14   2   21.89    2.65
  -4 -14  -2   12.55    1.53
   4  14   2   10.85    2.42
  -5 -14  -2   24.82    2.38
  -5 -14  -2   26.48    2.88
   5  14   2   23.66    3.14
  10 -15  -2   -0.24    1.20
 -10  15   2   -0.31    2.47
   9 -15  -2   29.20    2.35
  -9  15   2   29.07    2.49
  -9  15   2   34.67    2.57
   8 -15  -2    1.65    1.14
  -8  15   2   -1.67    1.21
  -8  15   2   -0.22    1.19
   7 -15  -2   38.69    2.48
   7 -15  -2   41.53    2.46
  -7  15   2   45.07    3.04
  -7  15   2   37.57    2.62
   6 -15  -2    0.58    1.05
   6 -15  -2   -0.64    1.18
  -6  15   2    2.89    1.51
  -6  15   2    1.01    1.15
   5 -15  -2   19.06    1.93
   5 -15  -2    9.59    1.39
  -5  15   2   14.85    1.86
  -5  15   2   13.98    1.88
   4 -15  -2    2.97    1.31
   4 -15  -2    2.13    1.04
  -4  15   2    3.31    1.14
  -4  15   2    4.90    1.65
   3 -15  -2   34.76    2.11
   3 -15  -2   34.73    2.49
  -3  15   2   32.78    2.93
  -3  15   2   30.43    2.62
   2 -15  -2    0.85    1.33
   2 -15  -2   -0.77    1.00
  -2  15   2    1.20    1.44
   1 -15  -2   26.97    2.00
   1 -15  -2   24.17    2.54
  -1  15   2   20.61    2.40
   0 -15  -2    1.87    1.07
   0 -15  -2    2.03    1.38
   0  15   2    1.86    1.78
  -1 -15  -2    4.97    1.27
  -1 -15  -2    5.62    1.57
   1  15   2    8.31    1.88
  -2 -15  -2   -0.10    1.20
  -2 -15  -2    3.12    1.59
   2  15   2    1.35    2.28
  -3 -15  -2    0.74    1.76
  -3 -15  -2   -0.36    1.28
   3  15   2   -1.07    2.10
  -4 -15  -2   -1.86    1.47
  -4 -15  -2    0.78    1.79
   4  15   2   -0.24    2.24
   9 -16  -2    2.93    1.38
  -9  16   2    3.05    1.85
  -9  16   2    3.39    1.65
   8 -16  -2    4.85    1.42
  -8  16   2   -0.24    1.52
  -8  16   2    0.87    1.36
   7 -16  -2    5.99    1.35
   7 -16  -2    6.43    1.56
  -7  16   2    7.57    1.57
  -7  16   2    7.47    1.83
   6 -16  -2    0.25    1.34
   6 -16  -2    0.66    1.16
  -6  16   2   -0.84    1.39
  -6  16   2   -0.08    1.76
   5 -16  -2   20.16    2.28
   5 -16  -2   16.64    1.95
  -5  16   2   23.42    2.73
  -5  16   2   13.85    1.66
   4 -16  -2    3.34    1.14
   4 -16  -2    0.71    1.36
  -4  16   2   -0.67    1.21
  -4  16   2    0.83    1.83
   3 -16  -2   32.95    2.34
   3 -16  -2   32.76    2.77
  -3  16   2   37.72    3.49
   2 -16  -2    0.45    1.43
   2 -16  -2   -0.08    1.06
  -2  16   2   -0.38    1.77
   1 -16  -2   21.78    2.14
   1 -16  -2   27.09    2.77
  -1  16   2   29.63    3.48
   0 -16  -2    1.59    1.11
   0 -16  -2    2.33    1.66
   0  16   2    0.48    2.22
  -1 -16  -2   26.24    4.07
  -1 -16  -2   30.70    2.43
   1  16   2   31.83    3.45
  -2 -16  -2    1.17    1.39
  -2 -16  -2   -0.10    1.72
   2  16   2    5.08    2.15
   6 -17  -2    6.99    1.69
   6 -17  -2    6.10    1.34
  -6  17   2    3.33    2.01
  -6  17   2    3.42    1.51
   5 -17  -2   14.16    1.67
   5 -17  -2   15.46    1.97
  -5  17   2   17.55    2.42
   4 -17  -2    1.41    1.26
   4 -17  -2    1.42    1.64
   3 -17  -2    0.24    1.61
   3 -17  -2    4.43    1.30
  -3  17   2    7.63    2.26
   2 -17  -2    1.80    1.72
   2 -17  -2    2.40    1.30
  -2  17   2    1.45    2.07
   1 -17  -2    6.42    1.47
  -1  17   2    9.52    2.29
  -1  17  -3   -2.81    2.10
   1 -17   3    0.81    1.67
  -2  17  -3   -1.98    1.51
  -2  17  -3    2.42    2.47
   2 -17   3    1.28    1.58
  -3  17  -3    2.61    1.68
  -3  17  -3    4.48    1.95
   3 -17   3    3.14    1.76
  -4  17  -3   -0.61    1.91
  -4  17  -3    1.49    1.51
  -5  17  -3   -1.43    1.92
  -5  17  -3    1.99    1.53
   5 -17   3    0.30    1.90
   2  16  -3    4.29    2.31
  -2 -16   3    7.48    1.99
   1  16  -3   15.04    2.63
  -1 -16   3   17.91    2.20
   0  16  -3   14.73    2.41
   0 -16   3   13.78    2.59
  -1  16  -3   22.40    2.47
  -1  16  -3   22.41    2.63
   1 -16   3   20.71    2.50
  -2  16  -3   18.03    2.44
  -2  16  -3   20.17    2.36
   2 -16   3   16.06    1.94
  -3  16  -3   16.32    1.87
  -3  16  -3   20.71    2.48
   3 -16   3   22.78    2.52
  -4  16  -3   20.98    2.62
  -4  16  -3   25.27    2.38
   4 -16   3   19.74    2.39
   4 -16   3   14.98    1.98
  -5  16  -3   18.52    2.22
  -5  16  -3   14.79    1.72
   5 -16   3   15.22    1.71
   5 -16   3   12.81    1.39
  -6  16  -3   21.06    2.37
  -6  16  -3   18.43    2.28
   6 -16   3   17.45    1.83
   6 -16   3   15.52    1.54
  -7  16  -3   19.35    2.46
   7 -16   3   15.77    1.96
   7 -16   3   15.67    1.87
  -8  16  -3   24.38    2.74
   8 -16   3   26.70    2.28
   8 -16   3   24.47    2.57
   4  15  -3    3.64    2.38
  -4 -15   3    4.41    1.83
   3  15  -3    8.33    2.40
  -3 -15   3    7.67    1.95
   2  15  -3    2.07    1.88
  -2 -15   3    5.04    2.74
   1  15  -3    9.74    1.45
   1  15  -3    9.55    2.08
  -1 -15   3    5.27    1.68
   0  15  -3    0.53    1.70
   0  15  -3   -1.86    1.29
   0 -15   3    1.23    1.31
  -1  15  -3   -0.99    1.22
  -1  15  -3    0.84    1.65
   1 -15   3   -0.24    1.20
  -2  15  -3    1.08    1.19
  -2  15  -3    3.58    1.69
   2 -15   3    0.48    1.16
   2 -15   3    0.79    1.16
  -3  15  -3   -0.13    1.17
  -3  15  -3    0.79    1.56
   3 -15   3    0.93    1.42
   3 -15   3    1.87    1.20
  -4  15  -3    2.45    1.52
  -4  15  -3   -1.39    1.15
   4 -15   3   -1.65    0.81
   4 -15   3   -1.67    1.19
  -5  15  -3    2.51    1.50
  -5  15  -3    1.24    1.15
   5 -15   3    1.49    1.17
   5 -15   3   -0.63    0.86
  -6  15  -3    1.08    1.51
  -6  15  -3    0.05    1.12
   6 -15   3   -0.85    0.92
   6 -15   3   -0.83    1.22
  -7  15  -3   -0.47    1.27
  -7  15  -3    4.84    1.51
   7 -15   3    0.40    0.94
   7 -15   3    0.83    1.27
  -8  15  -3    1.02    1.34
   8 -15   3   -0.24    1.06
   8 -15   3    0.48    1.36
  -9  15  -3    0.40    1.32
   9 -15   3    0.57    1.33
   9 -15   3    3.29    1.31
 -10  15  -3    4.31    1.44
  10 -15   3    0.31    1.33
  10 -15   3    1.82    1.37
   6  14  -3    4.41    2.47
  -6 -14   3   -0.12    1.76
   5  14  -3   26.59    3.34
  -5 -14   3   29.02    3.04
   4  14  -3   -0.84    2.92
   3  14  -3   35.45    3.67
  -3 -14   3   40.53    2.90
   2  14  -3    6.27    1.80
   2  14  -3    1.03    2.10
  -2 -14   3   -0.06    1.33
   1  14  -3   42.50    2.58
   1  14  -3   42.92    3.39
  -1 -14   3   41.72    2.83
   0  14  -3    0.56    1.38
   0  14  -3   -0.13    0.99
   0 -14   3   -0.37    1.13
  -1  14  -3   50.36    3.43
  -1  14  -3   51.83    2.78
   1 -14   3   52.51    2.89
   1 -14   3   55.83    2.31
  -2  14  -3   -2.38    1.33
  -2  14  -3   -0.80    1.00
   2 -14   3    1.16    0.83
   2 -14   3   -1.36    1.01
  -3  14  -3   47.48    3.13
  -3  14  -3   48.19    2.67
   3 -14   3   50.70    2.61
   3 -14   3   50.27    2.25
  -4  14  -3    2.64    1.12
  -4  14  -3    4.58    1.33
   4 -14   3    1.12    1.10
   4 -14   3    2.86    1.43
  -5  14  -3   66.81    3.32
  -5  14  -3   54.60    2.91
   5 -14   3   60.45    2.95
   5 -14   3   58.19    2.59
  -6  14  -3    2.98    1.36
  -6  14  -3    3.63    1.17
   6 -14   3    6.28    1.23
   6 -14   3    4.47    0.95
  -7  14  -3   42.89    2.64
   7 -14   3   43.32    2.55
   7 -14   3   43.98    2.33
  -8  14  -3    5.47    1.33
   8 -14   3    4.08    1.12
   8 -14   3    5.16    1.06
  -9  14  -3   30.79    2.56
   9 -14   3   32.07    2.25
   9 -14   3   31.05    2.27
 -10  14  -3   10.60    1.57
  10 -14   3   10.24    1.50
  10 -14   3    9.30    1.51
 -11  14  -3   26.60    2.73
  11 -14   3   28.28    2.52
  11 -14   3   24.53    2.99
   7  13  -3   23.09    3.33
  -7 -13   3   23.74    3.00
   6  13  -3   -0.06    2.23
  -6 -13   3    3.97    1.58
   5  13  -3   13.92    2.51
  -5 -13   3   15.41    1.88
   4  13  -3    0.66    1.70
  -4 -13   3    1.10    1.33
   3  13  -3   10.57    2.11
   3  13  -3   11.16    1.25
  -3 -13   3   17.29    2.06
   2  13  -3    1.40    1.37
   2  13  -3    1.46    1.00
  -2 -13   3    2.78    1.18
   1  13  -3    9.56    1.69
   1  13  -3    8.95    1.14
  -1 -13   3    8.94    0.90
  -1 -13   3    9.73    1.39
   0  13  -3   -0.75    1.01
   0  13  -3    1.34    1.28
   0 -13   3    0.04    0.95
   0 -13   3   -0.24    0.66
  -1  13  -3    4.45    1.28
  -1  13  -3    4.67    1.16
   1 -13   3    5.55    0.77
   1 -13   3    5.03    1.17
  -2  13  -3    2.36    1.27
  -2  13  -3    0.85    0.96
   2 -13   3    0.16    0.63
   2 -13   3    2.28    1.02
  -3  13  -3   -0.03    0.87
  -3  13  -3   -0.54    1.10
   3 -13   3   -0.49    0.65
   3 -13   3   -0.47    0.83
  -4  13  -3    0.48    1.11
  -4  13  -3    0.86    0.96
   4 -13   3    1.08    0.71
   4 -13   3    0.01    0.89
  -5  13  -3    1.60    0.92
  -5  13  -3   -0.22    1.23
   5 -13   3    1.11    0.81
   5 -13   3    1.11    0.91
  -6  13  -3    0.57    1.13
  -6  13  -3    0.54    0.91
   6 -13   3    0.36    0.75
   6 -13   3    1.58    0.91
  -7  13  -3    1.61    0.98
   7 -13   3    1.53    0.77
   7 -13   3    0.55    0.92
  -8  13  -3    1.53    1.04
   8 -13   3   -0.31    0.93
   8 -13   3    1.52    0.91
  -9  13  -3   12.32    1.62
   9 -13   3   13.13    1.45
   9 -13   3   15.10    1.73
 -10  13  -3    1.97    1.31
  10 -13   3    0.17    1.11
  10 -13   3    1.63    1.15
 -11  13  -3    8.32    1.51
  11 -13   3    5.02    1.31
  11 -13   3    7.32    1.32
 -12  13  -3    1.60    1.44
  12 -13   3    0.33    1.35
  12 -13   3    0.58    1.37
   8  12  -3    0.90    2.45
  -8 -12   3    4.42    1.73
   7  12  -3   10.34    3.57
  -7 -12   3   11.59    2.26
   6  12  -3    8.22    2.01
  -6 -12   3    5.56    1.54
   5  12  -3   20.92    2.59
  -5 -12   3   22.75    2.29
   4  12  -3   13.09    1.60
   4  12  -3   12.65    2.08
  -4 -12   3   11.80    1.47
   3  12  -3   42.47    2.23
   3  12  -3   38.57    3.13
  -3 -12   3   44.71    2.56
  -3 -12   3   39.84    1.90
   2  12  -3   15.44    2.00
   2  12  -3   17.64    1.61
  -2 -12   3   16.30    1.17
  -2 -12   3   18.49    1.80
   1  12  -3  101.36    4.89
   1  12  -3  109.06    4.80
  -1 -12   3  108.25    3.66
  -1 -12   3  101.57    4.20
   0  12  -3    0.56    0.78
   0  12  -3    0.51    1.17
   0 -12   3    0.60    0.88
   0 -12   3    0.58    0.56
  -1  12  -3   45.17    2.74
  -1  12  -3   45.45    2.28
   1 -12   3   44.47    2.35
   1 -12   3   45.17    1.89
  -2  12  -3    3.43    1.16
  -2  12  -3    3.89    0.89
   2 -12   3    4.42    0.67
   2 -12   3    4.53    1.04
  -3  12  -3   60.76    2.82
  -3  12  -3   64.16    3.18
   3 -12   3   63.96    2.49
   3 -12   3   63.39    2.76
  -4  12  -3   17.32    1.65
  -4  12  -3   19.80    1.89
   4 -12   3   16.96    1.54
   4 -12   3   19.36    1.34
  -5  12  -3   81.27    3.32
  -5  12  -3   75.87    3.74
   5 -12   3   76.94    3.17
   5 -12   3   75.36    2.97
  -6  12  -3   16.83    1.77
  -6  12  -3   15.18    1.55
   6 -12   3   16.09    1.52
   6 -12   3   12.71    1.32
  -7  12  -3   50.44    2.57
  -7  12  -3   49.49    2.47
   7 -12   3   51.00    2.33
   7 -12   3   47.51    2.38
  -8  12  -3    1.36    1.02
  -8  12  -3    1.61    0.99
   8 -12   3    0.26    0.89
   8 -12   3    1.25    0.86
  -9  12  -3   40.56    2.48
   9 -12   3   40.06    2.29
   9 -12   3   42.85    2.30
 -10  12  -3    1.48    1.11
  10 -12   3    2.67    1.19
  10 -12   3    0.70    0.96
 -11  12  -3   33.40    2.49
  11 -12   3   29.90    2.22
  11 -12   3   35.18    2.40
 -12  12  -3    0.51    1.34
  12 -12   3    3.74    1.30
  12 -12   3    0.52    2.03
   9  11  -3    6.68    2.63
  -9 -11   3   10.29    1.88
   8  11  -3   14.32    3.48
  -8 -11   3   14.92    2.85
   7  11  -3    8.54    2.31
  -7 -11   3   14.02    1.79
   6  11  -3   14.51    2.24
  -6 -11   3   14.90    1.69
  -6 -11   3   15.60    1.89
   5  11  -3    9.07    1.16
   5  11  -3    6.68    1.70
  -5 -11   3    8.17    1.27
  -5 -11   3    8.70    1.36
   4  11  -3   15.28    2.01
   4  11  -3   17.42    1.59
  -4 -11   3   16.37    1.21
  -4 -11   3   16.47    1.72
   3  11  -3    4.06    0.89
   3  11  -3    3.35    1.47
  -3 -11   3    2.74    0.91
  -3 -11   3    4.53    0.67
   2  11  -3   15.84    2.01
   2  11  -3   15.84    1.40
  -2 -11   3   16.64    1.54
  -2 -11   3   14.58    1.06
   1  11  -3   10.34    1.27
   1  11  -3    8.65    1.44
  -1 -11   3   11.36    1.27
  -1 -11   3   12.62    0.96
   0  11  -3    0.52    0.67
   0  11  -3    1.09    1.03
   0 -11   3   -0.43    0.77
   0 -11   3    0.22    0.48
  -1  11  -3    1.63    0.99
  -1  11  -3    2.71    0.77
   1 -11   3    0.83    0.77
   1 -11   3    1.78    0.52
  -2  11  -3    0.39    0.66
  -2  11  -3    1.10    0.90
   2 -11   3    1.74    0.83
   2 -11   3    2.15    0.52
  -3  11  -3    5.60    0.94
  -3  11  -3    3.86    1.02
   3 -11   3    5.31    0.70
   3 -11   3    5.03    0.85
  -4  11  -3    0.42    0.77
  -4  11  -3   -0.19    0.86
   4 -11   3   -0.18    0.74
   4 -11   3   -0.01    0.49
  -5  11  -3    1.21    0.83
  -5  11  -3    1.46    0.93
   5 -11   3    3.88    0.83
  -6  11  -3    4.63    0.91
  -6  11  -3    7.17    1.04
   6 -11   3    6.57    0.93
   6 -11   3    4.69    0.81
  -7  11  -3    1.45    0.82
  -7  11  -3    1.60    0.75
   7 -11   3    0.13    0.78
   7 -11   3    1.25    0.73
  -8  11  -3    7.05    0.86
  -8  11  -3    6.32    1.08
   8 -11   3    6.89    0.94
   8 -11   3    6.38    1.02
  -9  11  -3    4.65    0.99
   9 -11   3    4.71    0.99
   9 -11   3    6.20    1.02
 -10  11  -3    4.59    1.10
  10 -11   3    4.66    1.10
  10 -11   3    3.95    1.13
 -11  11  -3    5.83    1.28
  11 -11   3    7.31    1.25
  11 -11   3    4.64    1.15
 -12  11  -3    4.51    1.82
  12 -11   3    4.26    1.43
  12 -11   3    5.49    1.43
 -13  11  -3   14.43    1.79
  13 -11   3   17.58    2.09
  13 -11   3   16.14    2.04
  10  10  -3    5.60    2.69
 -10 -10   3    6.90    2.02
   9  10  -3   -2.24    2.09
  -9 -10   3    1.38    1.64
   8  10  -3   12.51    2.38
  -8 -10   3   12.89    1.73
   7  10  -3    9.86    1.97
  -7 -10   3    6.26    1.26
   6  10  -3   29.19    2.02
   6  10  -3   32.13    2.90
  -6 -10   3   30.24    2.16
  -6 -10   3   31.84    2.47
   5  10  -3    1.79    1.44
  -5 -10   3    1.61    1.19
  -5 -10   3    0.82    0.92
  -5 -10   3    1.73    0.63
   4  10  -3   21.65    2.21
  -4 -10   3   18.94    2.02
  -4 -10   3   24.31    1.25
  -4 -10   3   21.50    1.79
   3  10  -3    2.63    0.78
   3  10  -3    3.35    1.23
  -3 -10   3    3.34    0.89
  -3 -10   3    2.67    0.55
   2  10  -3  105.40    3.69
   2  10  -3   98.63    4.37
  -2 -10   3  101.50    3.93
  -2 -10   3   99.68    3.42
   1  10  -3   31.53    1.67
  -1 -10   3   32.38    1.85
  -1 -10   3   32.69    1.39
   0  10  -3   33.20    2.22
   0  10  -3   34.05    1.72
   0 -10   3   33.23    1.42
  -1  10  -3   36.73    1.83
   1 -10   3   38.57    1.94
   1 -10   3   38.40    1.57
  -2  10  -3   85.46    3.22
  -2  10  -3   79.67    3.47
   2 -10   3   83.11    3.25
   2 -10   3   82.25    2.91
  -3  10  -3   44.03    2.37
   3 -10   3   45.35    1.83
   3 -10   3   45.52    2.12
  -4  10  -3   61.43    2.69
  -4  10  -3   57.25    2.57
   4 -10   3   58.08    2.49
   4 -10   3   60.05    2.30
  -5  10  -3   42.62    2.12
  -5  10  -3   37.43    2.97
   5 -10   3   41.81    1.81
   5 -10   3   41.23    1.97
  -6  10  -3   27.57    1.77
  -6  10  -3   27.69    1.64
   6 -10   3   29.78    1.67
   6 -10   3   28.37    1.50
  -7  10  -3   47.58    2.03
  -7  10  -3   45.29    2.31
   7 -10   3   47.14    2.13
   7 -10   3   46.93    2.17
  -8  10  -3   44.31    1.82
  -8  10  -3   43.83    2.32
   8 -10   3   44.87    2.19
   8 -10   3   44.84    2.20
  -9  10  -3   22.68    1.74
   9 -10   3   22.58    1.70
   9 -10   3   23.44    1.65
 -10  10  -3   20.58    1.79
  10 -10   3   18.71    1.75
  10 -10   3   22.13    1.69
 -11  10  -3   27.40    2.16
  11 -10   3   30.84    2.00
  11 -10   3   26.38    2.03
 -12  10  -3    9.32    1.47
  12 -10   3    7.16    1.39
  12 -10   3    9.27    1.38
 -13  10  -3    8.76    1.47
  13 -10   3   17.57    2.18
  13 -10   3   10.52    1.66
  11   9  -3   -3.46    2.42
 -11  -9   3    0.46    1.72
  10   9  -3   39.39    3.93
 -10  -9   3   34.75    3.01
   9   9  -3    1.49    2.02
  -9  -9   3    0.37    1.32
   8   9  -3   28.69    2.24
   8   9  -3   24.11    2.94
  -8  -9   3   32.40    2.51
  -8  -9   3   27.37    2.27
   7   9  -3    3.43    1.15
   7   9  -3    0.05    1.41
  -7  -9   3    0.81    1.12
  -7  -9   3    2.90    1.17
   6   9  -3   41.69    2.97
   6   9  -3   42.78    2.27
  -6  -9   3   45.16    2.47
  -6  -9   3   49.13    2.65
   5   9  -3    2.55    0.82
   5   9  -3    2.21    1.21
  -5  -9   3    3.57    1.05
  -5  -9   3    3.02    0.87
   4   9  -3   12.24    1.63
  -4  -9   3   14.27    1.42
  -4  -9   3   15.15    1.60
  -4  -9   3   13.27    0.91
   3   9  -3   -1.26    0.79
  -3  -9   3   -0.65    0.71
  -3  -9   3    0.24    0.80
  -3  -9   3    0.05    0.42
   2   9  -3   25.22    1.41
   2   9  -3   24.59    1.97
  -2  -9   3   22.83    1.09
  -2  -9   3   24.01    1.57
   1   9  -3    4.95    0.69
   1   9  -3    3.57    0.94
  -1  -9   3    3.98    0.45
  -1  -9   3    4.51    0.76
   0   9  -3    7.32    0.93
   0   9  -3    7.76    1.02
   0  -9   3    7.30    0.66
   0  -9   3    6.92    0.99
  -1   9  -3    0.54    0.52
  -1   9  -3    1.04    0.81
   1  -9   3    1.02    0.36
   1  -9   3    0.16    0.47
  -2   9  -3    3.75    0.79
  -2   9  -3    4.52    0.72
   2  -9   3    3.97    0.49
   2  -9   3    4.70    0.64
  -3   9  -3    1.57    0.63
  -3   9  -3    2.63    0.61
   3  -9   3    1.46    0.42
   3  -9   3    2.61    0.56
  -4   9  -3    0.52    0.65
  -4   9  -3    1.18    0.72
   4  -9   3    0.13    0.45
   4  -9   3    0.63    0.42
  -5   9  -3    0.08    0.58
  -5   9  -3    0.34    0.57
   5  -9   3    0.20    0.41
   5  -9   3    0.00    0.45
  -6   9  -3    1.36    0.61
  -6   9  -3    1.64    0.82
   6  -9   3    1.64    0.66
  -7   9  -3    3.16    0.75
  -7   9  -3    4.14    0.60
   7  -9   3    4.73    0.69
   7  -9   3    4.38    0.80
  -8   9  -3    8.69    1.10
   8  -9   3    8.73    1.04
   8  -9   3    8.66    0.99
  -9   9  -3    0.57    0.79
   9  -9   3    1.45    0.82
   9  -9   3    1.21    0.81
 -10   9  -3    5.04    0.95
  10  -9   3    4.17    0.95
  10  -9   3    4.28    0.92
 -11   9  -3    2.34    1.04
  11  -9   3    2.87    1.08
  11  -9   3    2.19    1.09
 -12   9  -3    5.28    1.19
  12  -9   3    5.61    1.38
  12  -9   3    5.45    1.11
 -13   9  -3    3.40    0.99
 -14   9  -3   17.48    1.90
 -14   9  -3   16.80    2.18
  14  -9   3   24.21    2.56
  11   8  -3    1.35    2.36
 -11  -8   3    1.67    1.63
  10   8  -3   11.62    2.39
  10   8  -3    9.61    2.33
 -10  -8   3   14.83    1.79
 -10  -8   3   14.98    2.07
   9   8  -3    1.11    1.41
   9   8  -3   -0.57    1.75
  -9  -8   3    3.22    1.28
  -9  -8   3    1.01    1.13
   8   8  -3   12.06    2.02
   8   8  -3   15.70    1.90
  -8  -8   3   13.77    1.62
  -8  -8   3   14.92    1.79
   7   8  -3    3.91    1.40
   7   8  -3    4.54    1.08
  -7  -8   3    5.89    1.25
  -7  -8   3    4.92    1.08
   6   8  -3   25.95    2.31
   6   8  -3   29.44    1.71
  -6  -8   3   26.73    1.94
  -6  -8   3   24.81    1.80
   5   8  -3    3.97    0.73
   5   8  -3    3.28    1.05
  -5  -8   3    3.13    0.91
  -5  -8   3    3.19    0.83
   4   8  -3   79.44    4.25
   4   8  -3   83.79    3.02
  -4  -8   3   86.21    3.30
   3   8  -3   -0.20    0.80
  -3  -8   3    0.09    0.54
  -3  -8   3   -0.44    0.35
  -3  -8   3    1.76    0.68
   2   8  -3   68.54    3.04
  -2  -8   3   70.00    2.34
  -2  -8   3   65.87    2.82
   1   8  -3    4.31    0.61
   1   8  -3    3.88    0.70
  -1  -8   3    3.59    0.39
  -1  -8   3    3.11    0.62
   0   8  -3  105.26    4.02
   0   8  -3  105.54    3.71
   0  -8   3  105.96    3.46
   0  -8   3  106.51    3.80
  -1   8  -3    0.99    0.63
  -1   8  -3    0.34    0.44
   1  -8   3    1.11    0.29
   1  -8   3    1.01    0.44
  -2   8  -3   76.40    3.06
  -2   8  -3   76.89    2.88
   2  -8   3   76.20    2.86
   2  -8   3   78.52    2.65
  -3   8  -3    0.46    0.42
  -3   8  -3    0.77    0.56
   3  -8   3    0.66    0.33
   3  -8   3    0.45    0.42
  -4   8  -3   84.56    3.25
  -4   8  -3   88.78    3.24
   4  -8   3   90.18    3.06
   4  -8   3   84.13    3.12
  -5   8  -3   11.45    0.96
  -5   8  -3   13.37    1.64
   5  -8   3   11.92    0.88
   5  -8   3   12.90    0.93
  -6   8  -3  128.62    4.36
  -6   8  -3  130.47    4.71
   6  -8   3  132.84    4.52
   6  -8   3  134.16    4.54
  -7   8  -3    5.27    0.81
  -7   8  -3    6.27    0.68
   7  -8   3    6.51    0.75
   7  -8   3    6.08    0.81
  -8   8  -3   67.82    2.83
   8  -8   3   63.37    2.72
   8  -8   3   70.12    2.69
  -9   8  -3    3.36    0.87
   9  -8   3    4.25    0.85
   9  -8   3    3.54    0.82
 -10   8  -3   44.17    2.25
  10  -8   3   39.67    2.29
  10  -8   3   42.58    2.15
 -11   8  -3   -0.50    0.77
  11  -8   3    0.15    0.78
  11  -8   3    0.06    1.02
 -12   8  -3   32.45    2.28
 -12   8  -3   39.38    1.85
  12  -8   3   38.73    2.33
 -13   8  -3    7.74    1.04
 -13   8  -3    3.73    1.24
  13  -8   3    8.63    1.40
 -14   8  -3   16.95    1.83
 -14   8  -3   16.21    2.05
  14  -8   3   19.55    2.49
  12   7  -3   34.22    3.58
  11   7  -3    6.58    2.34
  11   7  -3    7.99    1.66
 -11  -7   3    8.62    1.74
 -11  -7   3    8.96    1.50
  10   7  -3   49.26    3.60
  10   7  -3   41.24    2.72
 -10  -7   3   44.78    2.83
 -10  -7   3   45.09    2.67
   9   7  -3    4.32    1.24
   9   7  -3    3.85    1.66
  -9  -7   3    3.12    1.03
  -9  -7   3    3.53    1.18
   8   7  -3   29.54    2.64
   8   7  -3   33.09    2.06
  -8  -7   3   34.78    2.07
   7   7  -3   23.33    2.31
   7   7  -3   28.30    1.74
  -7  -7   3   27.70    1.88
  -7  -7   3   27.98    1.88
   6   7  -3   19.54    1.98
   6   7  -3   22.78    1.45
  -6  -7   3   21.38    1.58
  -6  -7   3   19.67    1.50
   5   7  -3   -0.39    0.89
   5   7  -3    1.51    0.65
  -5  -7   3    0.48    0.73
  -5  -7   3    1.37    0.67
   4   7  -3   64.83    2.44
   4   7  -3   67.70    3.03
  -4  -7   3   66.23    2.66
  -4  -7   3   67.09    2.70
   3   7  -3   -0.15    0.40
   3   7  -3    0.39    0.61
  -3  -7   3    0.06    0.42
  -3  -7   3    0.94    0.56
   2   7  -3   30.36    1.70
  -2  -7   3   29.29    1.27
  -2  -7   3   30.03    1.48
  -2  -7   3   29.94    1.14
  -2  -7   3   32.80    1.62
   1   7  -3    0.95    0.52
   1   7  -3    0.47    0.37
  -1  -7   3    0.21    0.24
  -1  -7   3    0.77    0.39
  -1  -7   3    0.14    0.35
   0   7  -3   19.81    1.29
   0   7  -3   19.15    1.04
   0  -7   3   14.57    0.93
   0  -7   3   18.77    0.78
   0  -7   3   18.08    1.05
  -1   7  -3    1.57    0.57
  -1   7  -3    1.91    0.49
   1  -7   3    2.37    0.48
   1  -7   3    1.65    0.28
  -2   7  -3    0.88    0.54
  -2   7  -3    0.57    0.36
   2  -7   3    0.40    0.28
   2  -7   3    0.83    0.32
  -3   7  -3    2.20    0.49
  -3   7  -3    2.04    0.52
   3  -7   3    2.60    0.38
   3  -7   3    2.20    0.43
  -4   7  -3    0.28    0.43
  -4   7  -3   -0.09    0.38
   4  -7   3    0.28    0.34
   4  -7   3   -0.35    0.32
  -5   7  -3    2.02    0.50
  -5   7  -3    1.75    0.46
   5  -7   3    1.56    0.42
   5  -7   3    1.25    0.42
  -6   7  -3   -0.16    0.31
   6  -7   3    0.74    0.58
   6  -7   3    0.08    0.43
   6  -7   3    0.97    0.46
  -7   7  -3    0.45    0.52
   7  -7   3   -0.06    0.49
   7  -7   3   -0.59    0.41
  -8   7  -3    5.25    0.79
   8  -7   3    4.61    0.72
   8  -7   3    4.28    1.03
  -9   7  -3    0.76    0.65
   9  -7   3   -0.81    0.64
   9  -7   3    0.32    0.69
 -10   7  -3   26.81    1.77
  10  -7   3   28.84    1.88
  10  -7   3   27.26    1.76
 -11   7  -3    2.15    0.93
  11  -7   3    3.10    0.96
  11  -7   3    0.76    1.04
 -12   7  -3   13.86    1.31
 -12   7  -3   13.95    1.52
  12  -7   3   15.37    1.72
 -13   7  -3    1.42    0.85
 -13   7  -3    1.60    1.04
  13  -7   3    2.42    1.28
 -14   7  -3   20.10    1.84
 -14   7  -3   20.37    1.99
  14  -7   3   21.15    2.53
  12   6  -3    5.36    1.87
  12   6  -3    0.23    2.27
 -12  -6   3   -0.34    1.40
 -12  -6   3    3.28    1.63
  11   6  -3   -0.46    1.83
  11   6  -3    2.74    1.56
 -11  -6   3    1.69    1.28
 -11  -6   3   -1.44    1.22
  10   6  -3    8.92    1.88
  10   6  -3    9.36    1.51
 -10  -6   3    9.03    1.39
 -10  -6   3    5.91    1.14
   9   6  -3    9.45    1.71
   9   6  -3    7.95    1.62
  -9  -6   3    8.43    1.24
  -9  -6   3    5.53    1.09
   8   6  -3   19.74    2.19
   8   6  -3   24.65    1.79
  -8  -6   3   25.20    1.68
  -8  -6   3   24.16    1.77
   7   6  -3   34.96    2.37
   7   6  -3   33.26    1.82
  -7  -6   3   36.24    1.93
  -7  -6   3   32.92    1.88
   6   6  -3   14.93    1.67
   6   6  -3   16.09    1.21
  -6  -6   3   15.01    1.30
  -6  -6   3   15.56    1.25
   5   6  -3    9.97    1.17
   5   6  -3    8.55    0.93
  -5  -6   3    9.41    1.02
  -5  -6   3    7.80    1.21
   4   6  -3   89.09    3.58
   4   6  -3   89.89    3.09
  -4  -6   3   88.79    3.28
  -4  -6   3   89.21    3.25
   3   6  -3   21.31    0.99
   3   6  -3   20.99    1.43
  -3  -6   3   19.91    0.97
  -3  -6   3   22.53    1.17
  -3  -6   3   20.35    1.24
   2   6  -3  129.54    4.55
  -2  -6   3  123.17    4.34
  -2  -6   3  123.20    4.31
  -2  -6   3  126.44    3.98
  -2  -6   3  125.69    4.03
   1   6  -3   72.11    2.86
  -1  -6   3   75.70    2.79
  -1  -6   3   72.50    2.36
  -1  -6   3   72.35    2.42
  -1  -6   3   71.56    2.67
   0   6  -3  142.37    4.89
   0   6  -3  145.46    4.72
   0  -6   3  143.31    4.46
   0  -6   3  143.33    4.76
   0  -6   3  133.36    4.52
  -1   6  -3   11.31    0.78
  -1   6  -3   11.74    0.66
  -1   6  -3   14.05    0.98
   1  -6   3   10.41    0.77
   1  -6   3   12.57    0.60
  -2   6  -3  123.87    4.18
  -2   6  -3  120.76    4.21
   2  -6   3  120.54    4.13
   2  -6   3  124.60    3.97
  -3   6  -3   49.13    1.94
  -3   6  -3   46.35    1.88
   3  -6   3   45.06    1.82
   3  -6   3   48.52    1.76
  -4   6  -3  188.57    5.98
  -4   6  -3  188.93    6.17
   4  -6   3  181.74    6.03
   4  -6   3  177.66    6.16
   4  -6   3  188.40    5.99
  -5   6  -3   15.50    1.02
  -5   6  -3   14.32    0.75
   5  -6   3   13.96    0.89
   5  -6   3   14.43    0.87
   5  -6   3   14.21    0.86
  -6   6  -3   97.44    3.50
   6  -6   3   94.28    3.35
   6  -6   3   95.12    3.38
  -7   6  -3    4.16    0.65
   7  -6   3    3.74    0.64
   7  -6   3    3.92    0.59
  -8   6  -3   68.18    3.66
   8  -6   3   66.19    2.80
   8  -6   3   71.93    2.64
  -9   6  -3    8.23    0.97
   9  -6   3    7.11    0.95
   9  -6   3    6.92    0.93
 -10   6  -3   51.45    2.51
  10  -6   3   56.50    3.38
  10  -6   3   53.47    2.51
 -11   6  -3    6.52    0.82
 -11   6  -3    6.63    1.04
  11  -6   3    5.54    1.06
 -12   6  -3   42.72    2.46
 -12   6  -3   45.28    2.08
  12  -6   3   45.98    2.63
 -13   6  -3    3.02    0.88
 -13   6  -3    2.82    1.06
  13  -6   3    1.21    1.28
 -14   6  -3   25.94    1.95
 -14   6  -3   22.28    2.05
  14  -6   3   25.63    2.49
  13   5  -3   32.34    3.31
  13   5  -3   36.17    3.16
 -13  -5   3   30.53    2.74
 -13  -5   3   38.74    3.08
  12   5  -3    8.04    2.05
  12   5  -3    9.63    1.73
 -12  -5   3    9.84    1.65
 -12  -5   3    6.14    1.37
  11   5  -3   23.12    2.86
  11   5  -3   23.48    2.37
 -11  -5   3   25.43    2.15
 -11  -5   3   24.02    2.04
  10   5  -3   17.10    1.93
  10   5  -3   13.41    2.54
 -10  -5   3   18.31    1.87
 -10  -5   3   16.53    1.69
   9   5  -3   44.28    2.77
   9   5  -3   37.35    3.28
  -9  -5   3   42.13    2.14
  -9  -5   3   40.08    2.24
   8   5  -3   48.60    2.80
   8   5  -3   48.33    2.34
  -8  -5   3   44.03    2.26
  -8  -5   3   46.46    2.16
   7   5  -3   44.17    2.08
   7   5  -3   39.96    2.42
  -7  -5   3   45.36    2.03
  -7  -5   3   40.91    2.06
   6   5  -3   33.77    1.64
   6   5  -3   33.39    2.16
  -6  -5   3   34.88    1.67
  -6  -5   3   36.52    1.64
   5   5  -3   22.89    1.54
   5   5  -3   22.22    1.20
  -5  -5   3   21.79    1.25
  -5  -5   3   23.09    1.27
   4   5  -3   12.33    1.18
   4   5  -3   14.28    0.81
  -4  -5   3   14.51    0.96
  -4  -5   3   16.68    0.95
   3   5  -3   57.88    1.97
   3   5  -3   58.05    2.44
  -3  -5   3   55.36    2.14
  -3  -5   3   57.98    2.16
  -3  -5   3   51.89    1.89
   2   5  -3   21.81    1.25
   2   5  -3   20.11    0.83
  -2  -5   3   21.64    1.08
  -2  -5   3   19.47    1.09
  -2  -5   3   20.16    0.80
   1   5  -3   21.43    1.18
  -1  -5   3   23.43    1.18
  -1  -5   3   18.94    1.03
  -1  -5   3   18.41    0.78
  -1  -5   3   19.25    0.72
   0   5  -3   24.78    1.17
   0   5  -3   22.76    1.03
   0   5  -3   22.11    0.81
   0  -5   3   19.67    0.85
   0  -5   3   22.83    1.06
  -1   5  -3    5.47    0.56
  -1   5  -3    5.44    0.64
  -1   5  -3    4.48    0.42
   1  -5   3    5.45    0.38
   1  -5   3    6.21    0.54
  -2   5  -3    0.62    0.37
  -2   5  -3    0.47    0.31
   2  -5   3    0.91    0.26
   2  -5   3    0.76    0.30
  -3   5  -3   17.90    0.88
  -3   5  -3   17.74    0.96
   3  -5   3   15.99    0.84
   3  -5   3   14.40    0.88
   3  -5   3   16.50    0.80
  -4   5  -3    0.57    0.28
  -4   5  -3    0.37    0.34
   4  -5   3    0.24    0.26
  -5   5  -3    0.38    0.36
   5  -5   3    0.79    0.33
   5  -5   3   -0.23    0.31
  -6   5  -3    1.35    0.47
   6  -5   3    0.40    0.37
   6  -5   3    1.25    0.36
  -7   5  -3    6.52    0.77
   7  -5   3    6.83    0.78
   7  -5   3    7.48    0.81
  -8   5  -3    0.32    0.57
   8  -5   3    0.04    0.51
   8  -5   3    1.09    0.49
  -9   5  -3    0.25    0.57
   9  -5   3    0.79    0.58
   9  -5   3   -0.59    0.72
 -10   5  -3   12.79    1.45
 -10   5  -3   12.57    1.29
  10  -5   3   12.65    1.40
 -11   5  -3    9.82    1.18
 -11   5  -3   10.21    1.06
  11  -5   3   11.89    1.47
 -12   5  -3   19.21    1.37
 -12   5  -3   17.00    1.69
  12  -5   3   18.31    1.99
 -13   5  -3    4.15    1.01
 -13   5  -3    4.64    0.94
  13  -5   3    5.60    1.38
 -14   5  -3   17.53    1.82
 -14   5  -3   14.74    1.81
  14  -5   3   14.51    1.89
  13   4  -3    0.53    1.66
  13   4  -3    1.12    2.19
 -13  -4   3    0.91    1.45
 -13  -4   3    1.11    1.26
  12   4  -3    0.69    1.40
  12   4  -3   -1.74    1.76
 -12  -4   3    0.07    1.03
 -12  -4   3    1.04    1.22
  11   4  -3    1.98    1.33
  11   4  -3    2.88    1.54
 -11  -4   3    3.68    1.19
 -11  -4   3    2.99    0.98
  10   4  -3   -0.76    1.10
  10   4  -3    0.77    1.30
 -10  -4   3   -0.50    0.78
 -10  -4   3    1.37    0.89
   9   4  -3    5.11    1.07
   9   4  -3    4.44    1.23
  -9  -4   3    6.67    0.99
  -9  -4   3    4.75    0.81
   8   4  -3   20.44    1.82
   8   4  -3   20.76    1.56
  -8  -4   3   22.26    1.46
  -8  -4   3   20.62    1.34
   7   4  -3   45.30    2.47
   7   4  -3   48.73    2.15
  -7  -4   3   48.39    2.10
  -7  -4   3   48.63    2.01
   6   4  -3   15.71    1.07
   6   4  -3   12.32    1.25
  -6  -4   3   15.55    1.00
  -6  -4   3   15.89    1.09
   5   4  -3   83.35    2.89
   5   4  -3   81.09    3.23
  -5  -4   3   82.93    2.93
  -5  -4   3   81.96    2.98
   4   4  -3    1.77    0.54
   4   4  -3    2.01    0.39
  -4  -4   3    2.44    0.48
  -4  -4   3    1.62    0.37
   3   4  -3  113.68    3.66
   3   4  -3  112.79    4.04
  -3  -4   3  115.27    3.83
  -3  -4   3  113.61    3.63
  -3  -4   3  113.93    3.86
   2   4  -3   58.42    2.33
   2   4  -3   62.42    1.97
  -2  -4   3   58.94    1.93
  -2  -4   3   60.07    2.21
  -2  -4   3   61.17    2.20
   1   4  -3  141.57    4.74
  -1  -4   3  139.96    4.63
  -1  -4   3  141.46    4.69
   0   4  -3   50.16    1.92
   0   4  -3   52.58    1.63
   0  -4   3   48.91    1.97
   0  -4   3   49.73    1.84
   0  -4   3   50.67    1.62
  -1   4  -3   93.38    3.03
  -1   4  -3   94.77    3.22
  -1   4  -3   93.78    3.21
   1  -4   3   97.36    3.03
   1  -4   3   94.99    3.19
  -2   4  -3   57.99    2.08
  -2   4  -3   57.11    2.01
   2  -4   3   59.83    1.94
   2  -4   3   57.11    2.03
   2  -4   3   52.48    1.96
  -3   4  -3  277.44    9.55
  -3   4  -3  315.68    9.69
   3  -4   3  308.11    9.60
   3  -4   3  322.68    9.57
   3  -4   3  298.49    9.44
  -4   4  -3   21.79    1.09
   4  -4   3   19.66    0.98
   4  -4   3   21.26    0.97
  -5   4  -3  137.82    4.65
   5  -4   3  134.22    4.52
   5  -4   3  137.86    4.60
  -6   4  -3   49.39    1.99
   6  -4   3   49.19    1.89
   6  -4   3   49.97    1.98
  -7   4  -3   77.74    2.89
   7  -4   3   78.02    2.80
   7  -4   3   75.59    2.90
  -8   4  -3   36.44    1.82
   8  -4   3   35.09    1.67
   8  -4   3   33.81    1.74
  -9   4  -3   41.72    1.71
  -9   4  -3   45.71    2.47
   9  -4   3   40.92    2.07
 -10   4  -3   27.88    1.69
  10  -4   3   31.04    1.93
 -11   4  -3   39.78    2.08
 -11   4  -3   40.09    1.82
  11  -4   3   38.11    2.28
 -12   4  -3   23.23    1.75
 -12   4  -3   26.87    1.54
  12  -4   3   21.90    1.95
 -13   4  -3   22.44    1.69
 -13   4  -3   20.83    1.72
  13  -4   3   17.84    1.99
 -14   4  -3   11.53    1.33
 -14   4  -3    8.81    1.27
  14  -4   3    7.24    1.57
  14   3  -3    0.61    1.77
  14   3  -3    1.22    2.36
 -14  -3   3    1.65    1.65
 -14  -3   3    1.81    1.31
  13   3  -3   47.39    3.69
  13   3  -3   51.59    3.21
 -13  -3   3   48.10    2.70
 -13  -3   3   55.24    3.08
  12   3  -3    3.42    1.82
  12   3  -3   -1.29    1.35
 -12  -3   3    1.64    1.15
 -12  -3   3    1.28    0.99
  11   3  -3   41.42    2.54
  11   3  -3   44.83    2.88
 -11  -3   3   42.22    2.39
 -11  -3   3   40.64    2.17
  10   3  -3    0.69    0.93
  10   3  -3    1.02    1.21
 -10  -3   3    1.07    0.87
 -10  -3   3    0.70    0.79
   9   3  -3   41.59    3.08
   9   3  -3   38.42    2.04
  -9  -3   3   39.67    2.03
  -9  -3   3   39.66    1.88
   8   3  -3    1.69    0.82
   8   3  -3    0.48    0.67
  -8  -3   3    1.18    0.66
  -8  -3   3    0.18    0.49
   7   3  -3   95.60    3.80
   7   3  -3   98.14    3.50
  -7  -3   3   98.47    3.41
  -7  -3   3   96.75    3.49
   6   3  -3    3.70    0.74
   6   3  -3    5.26    0.59
  -6  -3   3    5.58    0.64
  -6  -3   3    5.18    0.65
   5   3  -3   72.52    2.78
   5   3  -3   71.43    2.49
  -5  -3   3   68.33    2.49
  -5  -3   3   69.95    2.55
   4   3  -3    0.98    0.34
   4   3  -3    0.37    0.41
  -4  -3   3    0.73    0.37
  -4  -3   3    1.19    0.31
  -4  -3   3    0.70    0.35
   3   3  -3   62.25    2.03
   3   3  -3   61.15    2.33
  -3  -3   3   60.10    2.14
  -3  -3   3   58.79    2.16
  -3  -3   3   59.81    1.98
   2   3  -3   -0.24    0.14
   2   3  -3    0.22    0.29
  -2  -3   3    0.07    0.11
  -2  -3   3   -0.01    0.21
  -2  -3   3    0.09    0.24
   1   3  -3   51.56    1.91
  -1  -3   3   51.51    1.84
  -1  -3   3   51.28    1.89
   0   3  -3    2.01    0.32
   0   3  -3    1.72    0.17
   0  -3   3    1.30    0.17
   0  -3   3    1.30    0.27
   0  -3   3    2.40    0.36
   0  -3   3    1.87    0.39
  -1   3  -3   42.06    1.56
  -1   3  -3   42.75    1.40
  -1   3  -3   41.59    1.51
   1  -3   3   42.27    1.43
   1  -3   3   40.74    1.46
   1  -3   3   40.52    1.52
  -2   3  -3   10.90    0.64
  -2   3  -3    9.94    0.53
  -2   3  -3   10.05    0.52
   2  -3   3    9.99    0.47
   2  -3   3   10.01    0.58
   2  -3   3   10.69    0.54
  -3   3  -3    0.55    0.27
   3  -3   3    0.17    0.20
   3  -3   3    0.33    0.25
  -4   3  -3    4.55    0.56
   4  -3   3    4.00    0.49
   4  -3   3    4.49    0.49
  -5   3  -3   10.22    0.73
   5  -3   3    8.89    0.71
   5  -3   3   10.56    0.67
  -6   3  -3    2.81    0.45
   6  -3   3    2.65    0.46
   6  -3   3    3.50    0.44
  -7   3  -3    5.36    0.68
   7  -3   3    4.67    0.59
   7  -3   3    3.72    0.60
  -8   3  -3    1.07    0.38
  -8   3  -3    0.65    0.41
   8  -3   3    0.71    0.57
  -9   3  -3   11.47    0.88
  -9   3  -3   10.18    1.14
   9  -3   3   12.48    1.38
 -10   3  -3   -1.10    0.61
 -10   3  -3   -0.08    0.58
  10  -3   3   -0.13    0.78
 -11   3  -3   13.52    1.15
 -11   3  -3   12.02    1.30
  11  -3   3   12.93    1.60
 -12   3  -3    5.69    0.88
 -12   3  -3    3.38    0.93
  12  -3   3    2.76    1.08
 -13   3  -3    8.50    1.20
 -13   3  -3   14.53    1.67
  13  -3   3   11.58    1.67
 -14   3  -3    5.84    1.21
 -14   3  -3    4.00    1.16
  14  -3   3    7.77    1.69
  14   2  -3   -2.95    2.00
  14   2  -3   -1.84    1.73
 -14  -2   3   -0.24    1.27
 -14  -2   3    0.06    1.48
  13   2  -3    0.07    1.39
  13   2  -3    3.98    1.85
 -13  -2   3    1.72    1.12
 -13  -2   3    1.11    1.29
  12   2  -3    1.01    1.53
  12   2  -3    2.57    1.23
 -12  -2   3    1.62    0.91
 -12  -2   3    1.31    1.15
  11   2  -3    5.02    1.37
  11   2  -3    5.66    1.12
 -11  -2   3    5.63    1.06
 -11  -2   3    5.70    0.92
  10   2  -3    2.03    1.13
  10   2  -3   -1.15    0.87
 -10  -2   3   -0.35    0.74
 -10  -2   3    0.48    0.62
   9   2  -3    9.98    1.10
   9   2  -3    9.54    1.26
  -9  -2   3   10.07    1.04
  -9  -2   3   11.23    1.16
   8   2  -3    0.72    0.77
   8   2  -3    0.40    0.62
  -8  -2   3    1.89    0.59
  -8  -2   3    0.44    0.43
   7   2  -3   42.33    2.00
   7   2  -3   41.54    1.83
  -7  -2   3   39.69    1.70
  -7  -2   3   42.42    1.77
   6   2  -3    0.01    0.46
   6   2  -3    0.87    0.41
  -6  -2   3    0.79    0.33
  -6  -2   3    0.52    0.40
   5   2  -3   60.75    2.26
   5   2  -3   63.99    2.47
  -5  -2   3   65.59    2.31
  -5  -2   3   65.00    2.27
   4   2  -3    6.92    0.68
  -4  -2   3    6.95    0.53
  -4  -2   3    5.40    0.59
   3   2  -3  117.87    4.05
   3   2  -3  126.54    3.84
  -3  -2   3  115.89    3.81
  -3  -2   3  122.27    3.94
  -3  -2   3  120.17    3.92
   2   2  -3    2.53    0.22
   2   2  -3    2.13    0.35
  -2  -2   3    1.98    0.30
  -2  -2   3    2.63    0.32
  -2  -2   3    1.45    0.19
   1   2  -3   64.16    2.17
  -1  -2   3   62.46    2.14
  -1  -2   3   61.73    2.18
   0   2  -3   52.82    1.90
   0   2  -3   59.37    1.77
   0   2  -3   56.60    1.89
   0   2  -3   51.12    1.96
   0  -2   3   53.69    1.84
   0  -2   3   56.82    2.01
   0  -2   3   58.10    1.78
  -1   2  -3 1000.00   29.36
  -1   2  -3  951.67   29.44
  -1   2  -3  919.94   29.43
   1  -2   3  933.55   29.40
   1  -2   3  968.50   29.38
   1  -2   3  962.75   29.38
  -2   2  -3   37.82    1.40
  -2   2  -3   40.08    1.25
  -2   2  -3   37.29    1.28
  -2   2  -3   38.56    1.46
   2  -2   3   41.12    1.43
   2  -2   3   39.26    1.42
  -3   2  -3  104.63    3.45
   3  -2   3  103.87    3.44
   3  -2   3  101.15    3.39
  -4   2  -3   15.58    0.82
   4  -2   3   15.05    0.75
   4  -2   3   14.95    0.83
  -5   2  -3   78.05    2.72
   5  -2   3   76.54    2.78
   5  -2   3   75.42    2.68
  -6   2  -3    4.98    0.59
   6  -2   3    4.16    0.59
   6  -2   3    5.26    0.64
  -7   2  -3  179.81    5.85
  -7   2  -3  179.63    5.69
   7  -2   3  169.71    5.98
  -8   2  -3    1.86    0.52
  -8   2  -3    2.95    0.50
   8  -2   3    2.94    0.67
  -9   2  -3   91.96    3.34
  -9   2  -3   87.11    3.13
   9  -2   3   87.47    3.54
 -10   2  -3    7.95    1.13
 -10   2  -3    7.70    0.97
  10  -2   3    5.70    1.11
  10  -2   3    6.72    0.90
 -11   2  -3   44.66    1.98
 -11   2  -3   41.47    2.06
  11  -2   3   41.62    2.42
 -12   2  -3   -0.29    0.77
 -12   2  -3    0.83    0.78
  12  -2   3   -0.87    0.97
 -13   2  -3   29.72    1.93
 -13   2  -3   25.69    1.92
  13  -2   3   28.10    2.34
 -14   2  -3    2.93    1.04
 -14   2  -3   -0.44    1.21
  14  -2   3    0.26    1.42
  14   1  -3   16.45    2.33
  14   1  -3   11.42    1.76
 -14  -1   3   14.00    1.79
 -14  -1   3   16.57    1.94
  13   1  -3   21.87    2.29
  13   1  -3   23.98    2.88
 -13  -1   3   24.85    1.85
 -13  -1   3   22.81    2.27
  12   1  -3   14.91    1.64
  12   1  -3   17.99    1.94
 -12  -1   3   17.74    1.58
 -12  -1   3   19.16    1.86
  11   1  -3   42.59    2.63
  11   1  -3   42.11    2.36
 -11  -1   3   43.42    2.85
 -11  -1   3   39.48    1.99
  10   1  -3   18.99    1.84
  10   1  -3   17.06    1.77
 -10  -1   3   20.54    2.39
 -10  -1   3   18.64    1.30
   9   1  -3   44.15    2.15
   9   1  -3   47.65    2.34
  -9  -1   3   47.50    2.00
  -9  -1   3   44.20    1.96
   8   1  -3   14.61    1.13
   8   1  -3   14.27    1.31
  -8  -1   3   16.16    1.08
  -8  -1   3   16.92    1.03
   7   1  -3   70.51    2.67
   7   1  -3   75.10    2.83
  -7  -1   3   71.68    2.59
  -7  -1   3   72.75    2.60
   6   1  -3    8.66    0.72
   6   1  -3    9.07    0.85
  -6  -1   3    9.27    0.64
  -6  -1   3    8.07    0.69
   5   1  -3   16.98    0.88
   5   1  -3   16.46    0.94
  -5  -1   3   15.98    0.86
  -5  -1   3   17.01    0.83
   4   1  -3    6.24    0.56
   4   1  -3    7.16    0.47
  -4  -1   3    6.76    0.47
  -4  -1   3    6.57    0.50
   3   1  -3   35.55    1.36
   3   1  -3   37.88    1.46
   3   1  -3   40.29    1.34
  -3  -1   3   38.03    1.34
  -3  -1   3   41.04    1.41
  -3  -1   3   40.33    1.39
   2   1  -3    0.41    0.14
   2   1  -3    0.17    0.20
   2   1  -3    0.41    0.22
  -2  -1   3    0.10    0.22
  -2  -1   3    0.23    0.14
  -2  -1   3    0.18    0.22
   1   1  -3   16.69    0.71
   1   1  -3   16.41    0.58
   1   1  -3   16.36    0.61
   1   1  -3   15.78    0.65
   1   1  -3   17.20    0.67
  -1  -1   3   16.99    0.72
  -1  -1   3   16.12    0.67
  -1  -1   3   16.13    0.63
   0   1  -3    5.66    0.29
   0   1  -3    5.73    0.42
   0   1  -3    5.46    0.35
   0   1  -3    5.82    0.32
   0   1  -3    5.59    0.29
   0  -1   3    5.74    0.32
   0  -1   3    6.04    0.46
   0  -1   3    5.61    0.34
  -1   1  -3   43.95    1.69
  -1   1  -3   48.53    1.60
  -1   1  -3   48.23    1.53
  -1   1  -3   44.71    1.61
  -1   1  -3   46.29    1.63
   1  -1   3   48.97    1.62
   1  -1   3   46.71    1.61
   1  -1   3   49.79    1.53
  -2   1  -3    2.76    0.44
  -2   1  -3    3.82    0.40
  -2   1  -3    3.00    0.26
   2  -1   3    3.54    0.21
   2  -1   3    2.67    0.34
   2  -1   3    3.22    0.44
   2  -1   3    3.44    0.42
  -3   1  -3   13.01    0.67
   3  -1   3   12.15    0.64
   3  -1   3   12.60    0.70
  -4   1  -3    0.95    0.27
   4  -1   3    0.28    0.31
   4  -1   3    0.42    0.24
  -5   1  -3    0.26    0.21
  -5   1  -3    0.34    0.22
  -5   1  -3   -0.12    0.27
   5  -1   3    0.00    0.39
   5  -1   3    0.20    0.29
  -6   1  -3    2.31    0.31
  -6   1  -3    2.26    0.34
  -6   1  -3    3.15    0.47
   6  -1   3    3.28    0.53
   6  -1   3    2.33    0.43
  -7   1  -3    0.10    0.30
  -7   1  -3    0.64    0.38
  -7   1  -3    0.72    0.30
   7  -1   3    0.34    0.47
   7  -1   3    0.96    0.48
  -8   1  -3    1.96    0.43
  -8   1  -3    1.83    0.55
   8  -1   3    2.05    0.63
   8  -1   3    3.03    0.68
  -9   1  -3    5.66    0.69
  -9   1  -3    5.44    0.72
   9  -1   3    5.08    0.90
   9  -1   3    5.42    0.86
 -10   1  -3    0.53    0.58
 -10   1  -3   -0.43    0.56
  10  -1   3    0.50    0.85
 -11   1  -3    5.85    0.87
 -11   1  -3    7.85    0.94
  11  -1   3    7.64    1.17
  11  -1   3    5.71    1.08
 -12   1  -3    0.17    0.78
 -12   1  -3    0.82    0.75
  12  -1   3   -0.50    1.03
 -13   1  -3   13.20    1.43
 -13   1  -3   15.57    1.52
  13  -1   3    9.17    1.71
 -14   1  -3    0.66    1.06
 -14   1  -3    0.10    1.22
  14   0  -3    1.07    1.43
  14   0  -3   -0.29    1.84
 -14   0   3   -2.76    1.36
 -14   0   3    0.24    1.06
  13   0  -3   -1.20    1.54
  13   0  -3    1.31    1.31
 -13   0   3    0.38    1.08
 -13   0   3    1.01    0.94
  12   0  -3    2.70    1.34
  12   0  -3    3.21    1.21
 -12   0   3    2.84    1.01
 -12   0   3    2.17    0.81
  11   0  -3    5.57    1.32
  11   0  -3    7.07    1.12
 -11   0   3    7.40    0.90
 -11   0   3   10.27    1.22
 -10   0   3    6.92    0.88
 -10   0   3    7.54    0.95
   9   0  -3    5.96    0.86
  -9   0   3    7.11    0.87
  -9   0   3    8.29    0.96
   8   0  -3   10.13    1.05
   8   0  -3    9.42    0.97
  -8   0   3   11.29    0.88
  -8   0   3   10.06    0.76
   7   0  -3    0.24    0.45
   7   0  -3    0.68    0.42
  -7   0   3    0.72    0.39
  -7   0   3    0.56    0.28
   6   0  -3    9.39    0.67
   6   0  -3    8.05    0.72
  -6   0   3    8.70    0.61
  -6   0   3    8.66    0.61
   5   0  -3   57.31    2.06
   5   0  -3   58.46    2.11
  -5   0   3   58.61    2.06
  -5   0   3   58.49    2.00
   4   0  -3   15.93    0.69
   4   0  -3   16.95    0.75
   4   0  -3   17.51    0.80
  -4   0   3   17.30    0.73
  -4   0   3   17.86    0.77
   3   0  -3  102.44    3.41
   3   0  -3  103.00    3.33
   3   0  -3  111.30    3.39
  -3   0   3  109.33    3.42
  -3   0   3  108.35    3.37
  -3   0   3   98.47    3.38
   2   0  -3   86.01    2.70
   2   0  -3   84.13    2.72
   2   0  -3   81.76    2.67
   2   0  -3   88.00    2.81
  -2   0   3   81.51    2.67
  -2   0   3   83.95    2.70
  -2   0   3   84.51    2.74
   1   0  -3   92.82    2.93
   1   0  -3   93.13    2.89
   1   0  -3   86.22    2.91
   1   0  -3   84.55    2.91
   1   0  -3   92.71    2.88
  -1   0   3   94.02    2.94
  -1   0   3   93.18    2.91
  -1   0   3   92.71    2.88
   0   0  -3   11.47    0.49
   0   0  -3   11.48    0.52
   0   0  -3   11.25    0.53
   0   0  -3   11.65    0.48
   0   0   3   11.48    0.60
   0   0   3   10.90    0.48
   0   0   3   12.09    0.55
   0   0   3   11.47    0.48
  -1   0  -3   70.08    2.26
  -1   0  -3   67.75    2.32
  -1   0  -3   68.37    2.32
  -1   0  -3   66.99    2.27
   1   0   3   71.98    2.28
   1   0   3   72.57    2.35
   1   0   3   71.71    2.34
   1   0   3   66.81    2.25
  -2   0  -3   10.24    0.51
  -2   0  -3    9.36    0.52
   2   0   3    9.11    0.49
   2   0   3   10.06    0.54
   2   0   3    9.97    0.57
   2   0   3    8.97    0.65
  -3   0  -3  243.07    7.65
  -3   0  -3  247.51    7.61
  -3   0  -3  261.07    7.67
   3   0   3  257.68    7.80
   3   0   3  211.91    7.80
   3   0   3  231.24    7.65
   3   0   3  254.24    7.70
  -4   0  -3    3.20    0.39
  -4   0  -3    2.73    0.34
  -4   0  -3    3.29    0.39
   4   0   3    3.39    0.41
   4   0   3    3.63    0.46
  -5   0  -3  215.62    6.57
  -5   0  -3  210.25    6.52
  -5   0  -3  188.40    6.50
   5   0   3  209.29    6.57
   5   0   3  201.69    6.73
  -6   0  -3   52.02    1.88
  -6   0  -3   48.51    1.81
   6   0   3   48.60    2.05
   6   0   3   50.13    1.96
  -7   0  -3  138.72    4.48
  -7   0  -3  133.38    4.43
   7   0   3  128.39    4.69
   7   0   3  133.18    4.53
  -8   0  -3   37.01    1.81
  -8   0  -3   39.94    1.69
   8   0   3   39.43    1.97
   8   0   3   39.50    1.86
  -9   0  -3   83.30    2.95
  -9   0  -3   82.07    3.54
   9   0   3   74.21    3.27
   9   0   3   77.69    3.14
 -10   0  -3    0.72    0.61
 -10   0  -3    1.09    0.58
  10   0   3    0.20    0.74
  10   0   3   -0.34    0.92
 -11   0  -3   50.26    2.26
 -11   0  -3   48.86    2.18
  11   0   3   48.23    2.63
  11   0   3   46.28    2.72
 -12   0  -3    0.74    0.96
 -12   0  -3    2.20    0.83
  12   0   3   -0.94    1.10
 -13   0  -3   25.75    1.89
 -13   0  -3   28.68    2.13
  13   0   3   23.66    2.51
 -14   0  -3    3.43    1.16
 -14   0  -3    3.70    1.48
  14   0   3    2.98    1.69
  15  -1  -3    1.52    2.13
 -15   1   3    2.47    2.16
  14  -1  -3   45.01    2.94
  14  -1  -3   39.07    3.36
 -14   1   3   41.15    2.63
 -14   1   3   40.41    2.39
  13  -1  -3    2.37    1.30
  13  -1  -3    5.45    1.53
 -13   1   3    6.37    1.18
 -13   1   3    4.56    1.02
  12  -1  -3   26.96    2.82
  12  -1  -3   33.86    2.11
 -12   1   3   31.34    1.90
 -12   1   3   32.63    1.81
  11  -1  -3   19.98    1.80
  11  -1  -3   21.54    1.65
 -11   1   3   19.47    1.41
 -11   1   3   21.36    1.48
  10  -1  -3   73.50    3.00
  10  -1  -3   66.51    2.95
 -10   1   3   74.73    2.72
 -10   1   3   71.52    2.78
   9  -1  -3   12.61    1.18
   9  -1  -3   14.00    1.22
  -9   1   3   12.65    1.02
  -9   1   3   12.33    1.00
   8  -1  -3   95.63    3.44
   8  -1  -3   93.61    3.42
  -8   1   3   95.67    3.35
  -8   1   3   97.29    3.25
   7  -1  -3    8.36    0.75
   7  -1  -3    7.52    0.68
  -7   1   3    9.14    0.67
  -7   1   3    8.33    0.65
   6  -1  -3   56.72    2.05
   6  -1  -3   54.68    2.06
  -6   1   3   56.77    2.04
  -6   1   3   55.45    1.92
   5  -1  -3   71.92    2.46
   5  -1  -3   66.85    2.27
   5  -1  -3   68.65    2.41
  -5   1   3   72.42    2.45
  -5   1   3   72.91    2.32
   4  -1  -3   41.79    1.39
   4  -1  -3   42.57    1.54
   4  -1  -3   43.41    1.51
  -4   1   3   43.52    1.55
   3  -1  -3   27.94    0.93
   3  -1  -3   28.39    1.07
  -3   1   3   28.18    0.95
  -3   1   3   28.42    1.05
  -3   1   3   29.64    1.08
   2  -1  -3  104.14    3.36
   2  -1  -3  104.24    3.43
  -2   1   3  101.05    3.36
  -2   1   3  107.40    3.36
  -2   1   3  106.75    3.36
   1  -1  -3   64.05    2.18
   1  -1  -3   68.16    2.11
   1  -1  -3   65.90    2.21
   1  -1  -3   64.76    2.15
   1  -1  -3   63.86    2.23
  -1   1   3   70.52    2.11
  -1   1   3   69.27    2.20
  -1   1   3   66.62    2.16
   0  -1  -3    0.88    0.15
   0  -1  -3    0.79    0.21
   0  -1  -3    1.27    0.27
   0  -1  -3    1.14    0.16
   0   1   3    1.10    0.17
   0   1   3    0.89    0.24
   0   1   3    1.09    0.18
   0   1   3    1.16    0.18
  -1  -1  -3    3.45    0.27
  -1  -1  -3    3.39    0.31
  -1  -1  -3    2.66    0.35
  -1  -1  -3    3.14    0.37
  -1  -1  -3    2.98    0.29
   1   1   3    3.39    0.36
   1   1   3    3.33    0.41
   1   1   3    3.52    0.36
  -2  -1  -3    4.13    0.48
  -2  -1  -3    4.63    0.34
   2   1   3    4.40    0.45
   2   1   3    4.50    0.49
   2   1   3    5.31    0.37
  -3  -1  -3    3.92    0.35
  -3  -1  -3    1.93    0.43
   3   1   3    2.83    0.41
   3   1   3    2.98    0.40
  -4  -1  -3    1.75    0.33
  -4  -1  -3    2.14    0.32
   4   1   3    2.11    0.45
   4   1   3    1.97    0.39
  -5  -1  -3   -0.60    0.26
  -5  -1  -3   -0.16    0.30
   5   1   3   -0.18    0.44
   5   1   3    0.38    0.45
  -6  -1  -3    0.71    0.31
  -6  -1  -3    0.37    0.30
   6   1   3    0.56    0.55
   6   1   3    0.40    0.40
  -7  -1  -3   -0.11    0.35
  -7  -1  -3    0.14    0.34
   7   1   3   -0.39    0.47
   7   1   3    0.27    0.59
  -8  -1  -3    1.54    0.48
  -8  -1  -3    2.23    0.54
   8   1   3    1.95    0.80
   8   1   3    0.77    0.69
  -9  -1  -3   12.08    1.07
  -9  -1  -3   12.78    1.06
   9   1   3    9.61    1.21
   9   1   3   12.98    1.52
 -10  -1  -3    0.22    0.80
 -10  -1  -3    0.26    0.65
  10   1   3    0.10    0.91
  10   1   3    1.44    1.05
 -11  -1  -3   13.85    1.52
 -11  -1  -3   20.91    2.16
  11   1   3   14.65    1.61
  11   1   3   14.51    1.67
 -12  -1  -3    2.52    0.88
 -12  -1  -3    1.40    1.06
  12   1   3    2.00    1.34
 -13  -1  -3    6.30    1.32
 -13  -1  -3    5.52    1.11
  13   1   3    4.59    1.69
 -14  -1  -3    0.76    1.14
 -14  -1  -3    5.35    1.73
  14   1   3    0.90    1.75
  15  -2  -3   -0.30    1.75
 -15   2   3    0.11    1.23
  14  -2  -3   -0.54    1.44
  14  -2  -3    3.38    1.66
 -14   2   3    0.38    0.96
 -14   2   3    0.14    1.22
  13  -2  -3    1.96    1.13
  13  -2  -3    0.36    1.41
 -13   2   3   -0.34    1.49
 -13   2   3   -0.78    0.83
  12  -2  -3   -0.36    1.14
  12  -2  -3    1.19    0.92
 -12   2   3   -1.41    0.68
  11  -2  -3   -1.19    0.69
  11  -2  -3   -0.54    1.54
 -11   2   3   -0.19    0.71
 -11   2   3   -1.03    0.61
  10  -2  -3   16.14    1.38
  10  -2  -3   13.21    1.20
 -10   2   3   13.64    1.18
 -10   2   3   13.79    1.11
   9  -2  -3   -0.33    0.53
   9  -2  -3   -0.31    0.54
  -9   2   3   -0.27    0.43
  -9   2   3    0.26    0.45
   8  -2  -3   28.74    1.36
   8  -2  -3   27.51    1.34
  -8   2   3   29.83    1.24
  -8   2   3   29.48    1.34
   7  -2  -3    1.91    0.40
   7  -2  -3    1.39    0.36
  -7   2   3    1.61    0.37
  -7   2   3    1.65    0.34
   6  -2  -3   30.60    1.24
   6  -2  -3   33.93    1.34
  -6   2   3   28.88    1.20
  -6   2   3   33.24    1.17
  -6   2   3   32.00    1.32
   5  -2  -3    0.29    0.27
  -5   2   3    0.23    0.19
  -5   2   3    0.15    0.21
  -5   2   3    0.06    0.23
  -5   2   3    0.20    0.18
   4  -2  -3   33.24    1.26
  -4   2   3   32.51    1.24
  -4   2   3   31.56    1.20
   3  -2  -3    0.29    0.19
  -3   2   3   -0.06    0.15
  -3   2   3   -0.07    0.16
   2  -2  -3  555.96   18.55
   2  -2  -3  635.74   18.62
  -2   2   3  596.82   18.61
  -2   2   3  621.00   18.55
   1  -2  -3  185.29    6.00
   1  -2  -3  162.90    5.87
   1  -2  -3  180.06    5.74
   1  -2  -3  189.14    5.82
   1  -2  -3  191.93    5.70
  -1   2   3  190.60    5.74
  -1   2   3  181.94    5.86
  -1   2   3  192.28    5.69
   0  -2  -3   44.67    1.44
   0  -2  -3   37.60    1.59
   0  -2  -3   43.90    1.40
   0   2   3   45.15    1.42
   0   2   3   43.52    1.59
   0   2   3   44.79    1.43
  -1  -2  -3    9.50    0.47
   1   2   3    8.34    0.64
   1   2   3    9.71    0.63
  -2  -2  -3   29.19    1.06
   2   2   3   28.46    1.24
   2   2   3   27.54    1.21
  -3  -2  -3   28.81    1.13
   3   2   3   29.64    1.34
   3   2   3   28.33    1.30
   3   2   3   29.61    1.07
  -4  -2  -3  120.15    3.66
  -4  -2  -3  113.62    3.76
   4   2   3  114.64    3.94
   4   2   3  111.31    3.70
   4   2   3  109.75    3.93
  -5  -2  -3   69.53    2.52
  -5  -2  -3   72.84    2.42
   5   2   3   74.71    2.75
   5   2   3   71.35    2.72
  -6  -2  -3   68.39    2.31
  -6  -2  -3   67.57    2.41
   6   2   3   67.13    2.67
   6   2   3   62.63    2.62
  -7  -2  -3   22.82    1.07
   7   2   3   20.19    1.40
   7   2   3   20.90    1.49
  -8  -2  -3   74.91    3.00
  -8  -2  -3   73.25    2.66
   8   2   3   75.69    3.20
   8   2   3   74.43    3.14
  -9  -2  -3   39.70    1.98
  -9  -2  -3   43.27    1.79
   9   2   3   41.79    2.39
   9   2   3   42.77    2.39
 -10  -2  -3   68.75    2.67
 -10  -2  -3   70.61    2.90
  10   2   3   70.50    3.30
  10   2   3   68.83    3.31
 -11  -2  -3   18.49    1.69
 -11  -2  -3   18.05    1.36
  11   2   3   15.78    2.48
  11   2   3   17.98    1.98
 -12  -2  -3   19.91    2.00
 -12  -2  -3   18.02    1.54
  12   2   3   19.05    1.94
  12   2   3   23.08    2.57
 -13  -2  -3   20.17    2.15
 -13  -2  -3   14.32    1.60
  13   2   3   12.04    1.98
 -14  -2  -3   17.68    1.97
  14   2   3   15.65    2.32
  15  -3  -3    0.31    1.56
 -15   3   3    0.53    1.08
  14  -3  -3   53.10    3.80
  14  -3  -3   47.68    2.78
 -14   3   3   41.25    2.43
  13  -3  -3    1.27    2.38
  13  -3  -3    4.27    1.15
 -13   3   3    1.96    0.88
 -13   3   3    2.09    0.92
  12  -3  -3   71.98    3.22
  12  -3  -3   68.40    3.11
 -12   3   3   75.61    2.87
 -12   3   3   68.30    2.97
  11  -3  -3    2.53    0.92
  11  -3  -3    2.45    0.82
 -11   3   3    1.79    0.69
 -11   3   3    1.68    0.66
  10  -3  -3   87.87    3.44
  10  -3  -3   88.58    3.31
 -10   3   3   88.26    3.33
 -10   3   3   91.23    3.13
   9  -3  -3    0.29    0.52
   9  -3  -3    0.59    0.52
  -9   3   3    0.40    0.47
  -9   3   3   -0.22    0.43
   8  -3  -3   79.59    3.00
   8  -3  -3   84.07    2.91
  -8   3   3   83.70    2.76
   7  -3  -3   -0.05    0.33
   7  -3  -3    0.75    0.28
  -7   3   3    0.65    0.33
  -7   3   3    0.35    0.26
   6  -3  -3   73.83    2.61
  -6   3   3   71.78    2.35
  -6   3   3   74.16    2.41
  -6   3   3   74.15    2.60
  -6   3   3   71.39    2.48
   5  -3  -3    0.34    0.27
  -5   3   3    0.29    0.20
  -5   3   3    0.55    0.27
  -5   3   3    0.12    0.15
  -5   3   3    0.69    0.21
   4  -3  -3  119.23    4.01
  -4   3   3  121.24    3.97
  -4   3   3  125.62    4.00
   3  -3  -3   41.70    1.55
  -3   3   3   41.95    1.49
  -3   3   3   41.75    1.53
   2  -3  -3  193.18    6.17
   2  -3  -3  191.37    6.02
  -2   3   3  191.93    5.99
  -2   3   3  194.01    6.21
  -2   3   3  200.66    6.10
   1  -3  -3    4.43    0.30
   1  -3  -3    3.55    0.31
   1  -3  -3    4.67    0.40
  -1   3   3    4.82    0.31
  -1   3   3    4.04    0.47
  -1   3   3    4.09    0.29
   0  -3  -3   27.91    0.98
   0  -3  -3   27.03    0.90
   0   3   3   26.48    1.15
   0   3   3   27.60    1.19
   0   3   3   25.35    0.88
   0   3   3   23.98    0.94
  -1  -3  -3    1.27    0.22
   1   3   3    0.80    0.32
   1   3   3    0.99    0.32
  -2  -3  -3   40.74    1.46
   2   3   3   39.58    1.67
   2   3   3   39.25    1.62
  -3  -3  -3   -0.07    0.28
   3   3   3   -0.09    0.42
   3   3   3   -0.39    0.37
  -4  -3  -3    9.78    0.48
  -4  -3  -3    9.15    0.71
   4   3   3    8.37    0.64
   4   3   3    9.13    0.98
   4   3   3    7.56    0.78
  -5  -3  -3    0.30    0.24
  -5  -3  -3    0.30    0.30
   5   3   3    0.13    0.40
   5   3   3   -0.06    0.57
  -6  -3  -3    0.18    0.38
  -6  -3  -3   -0.07    0.30
   6   3   3    0.59    0.54
   6   3   3   -0.01    0.67
  -7  -3  -3    0.33    0.50
  -7  -3  -3   -0.07    0.38
   7   3   3    0.50    0.70
   7   3   3    0.06    0.79
  -8  -3  -3    0.10    0.45
  -8  -3  -3    0.18    0.60
   8   3   3   -0.11    0.93
   8   3   3   -0.08    1.00
  -9  -3  -3    0.88    0.66
  -9  -3  -3    0.27    0.54
   9   3   3   -1.06    1.14
   9   3   3    0.58    0.91
 -10  -3  -3    5.05    0.77
 -10  -3  -3    3.46    0.92
  10   3   3    5.03    1.26
  10   3   3    5.68    1.30
 -11  -3  -3    0.34    0.71
  11   3   3    0.27    1.26
  11   3   3    0.89    1.51
 -12  -3  -3    9.35    1.19
 -12  -3  -3   13.35    1.62
  12   3   3   11.28    1.89
  12   3   3   12.50    1.79
 -13  -3  -3    5.81    1.53
  13   3   3    3.71    1.85
  15  -4  -3    4.33    1.49
 -15   4   3   -0.61    1.11
  14  -4  -3    3.76    1.32
 -14   4   3   -0.28    0.98
  13  -4  -3    0.81    1.04
  13  -4  -3   -0.21    1.13
 -13   4   3   -0.44    1.07
 -13   4   3   -0.40    0.85
  12  -4  -3   -0.74    1.09
  12  -4  -3   -0.02    0.75
 -12   4   3   -0.28    0.76
 -12   4   3   -1.06    0.75
  11  -4  -3   -0.12    0.68
  11  -4  -3    1.46    0.74
 -11   4   3    1.10    0.65
 -11   4   3    0.31    0.61
  10  -4  -3    6.04    0.78
  10  -4  -3    5.27    0.88
 -10   4   3    6.93    0.84
 -10   4   3    6.17    0.82
   9  -4  -3    0.89    0.48
   9  -4  -3    1.20    0.55
  -9   4   3    1.07    0.41
   8  -4  -3   19.43    0.97
  -8   4   3   19.46    1.16
  -8   4   3   18.45    0.86
   7  -4  -3    5.89    0.62
  -7   4   3    5.96    0.68
  -7   4   3    5.84    0.52
  -7   4   3    5.27    0.52
  -7   4   3    5.63    0.43
   6  -4  -3   38.68    1.57
  -6   4   3   39.17    1.38
  -6   4   3   38.06    1.29
  -6   4   3   38.23    1.46
  -6   4   3   38.71    1.57
   5  -4  -3   28.49    1.25
   5  -4  -3   27.21    0.99
  -5   4   3   29.77    1.22
  -5   4   3   28.38    1.02
  -5   4   3   29.04    1.18
   4  -4  -3   96.75    3.01
   4  -4  -3  102.96    3.29
  -4   4   3   91.26    3.21
  -4   4   3   92.70    3.02
  -4   4   3   95.24    3.21
   3  -4  -3   30.64    1.24
   3  -4  -3   31.57    1.07
  -3   4   3   31.16    1.18
  -3   4   3   30.60    1.26
  -3   4   3   30.02    1.06
   2  -4  -3   83.42    2.84
   2  -4  -3   85.03    2.70
  -2   4   3   83.91    2.91
  -2   4   3   80.85    2.67
  -2   4   3   83.93    2.73
   1  -4  -3    0.57    0.21
   1  -4  -3    0.96    0.23
   1  -4  -3    0.90    0.26
  -1   4   3    0.75    0.18
  -1   4   3    0.29    0.31
  -1   4   3    0.75    0.22
   0  -4  -3  164.18    5.28
   0   4   3  166.53    5.52
   0   4   3  167.24    5.46
  -1  -4  -3    3.79    0.42
   1   4   3    4.00    0.48
   1   4   3    3.86    0.58
  -2  -4  -3  208.85    6.74
   2   4   3  210.12    6.91
   2   4   3  214.24    7.00
  -3  -4  -3   30.72    1.29
   3   4   3   32.38    1.59
   3   4   3   29.98    1.43
   4   4   3   79.76    3.16
   4   4   3   82.46    3.03
  -5  -4  -3    1.35    0.44
  -5  -4  -3    1.26    0.27
   5   4   3    0.99    0.65
   5   4   3    0.94    0.48
   5   4   3    1.37    0.45
  -6  -4  -3   88.21    2.80
  -6  -4  -3   80.74    3.07
   6   4   3   80.15    3.21
   6   4   3   87.83    3.46
  -7  -4  -3    0.73    0.43
  -7  -4  -3    0.48    0.71
   7   4   3    1.17    0.85
   7   4   3    0.49    0.85
  -8  -4  -3   61.60    2.29
  -8  -4  -3   61.25    2.61
   8   4   3   65.81    2.98
   8   4   3   61.30    3.02
  -9  -4  -3    8.01    0.99
  -9  -4  -3    9.03    1.05
   9   4   3    6.47    1.32
   9   4   3    7.78    1.33
 -10  -4  -3   51.05    2.19
 -10  -4  -3   50.31    2.54
  10   4   3   48.49    2.79
  10   4   3   49.90    3.04
 -11  -4  -3    1.74    1.11
  11   4   3    2.49    1.41
  11   4   3    1.99    1.50
 -12  -4  -3   38.44    2.64
  12   4   3   38.17    3.29
  12   4   3   35.22    3.08
 -13  -4  -3   -0.13    1.46
  13   4   3    1.49    2.58
 -15   5   3   12.39    1.52
  14  -5  -3   14.67    1.66
 -14   5   3   14.65    1.86
  13  -5  -3   16.57    1.91
  13  -5  -3   17.02    1.84
 -13   5   3   16.56    1.70
  12  -5  -3   26.66    1.94
 -12   5   3   33.43    1.86
 -12   5   3   31.42    1.69
  11  -5  -3   33.85    1.76
  11  -5  -3   32.07    1.95
 -11   5   3   35.44    1.60
 -11   5   3   34.69    1.84
  10  -5  -3   51.64    2.08
  10  -5  -3   47.81    2.28
 -10   5   3   53.27    1.91
 -10   5   3   50.99    2.26
   9  -5  -3   26.35    1.55
   9  -5  -3   30.90    1.30
  -9   5   3   25.80    1.14
  -9   5   3   26.10    1.48
   8  -5  -3   64.77    2.54
  -8   5   3   61.06    2.15
  -8   5   3   64.00    2.50
  -8   5   3   67.57    2.31
   7  -5  -3   12.70    0.86
  -7   5   3   12.90    0.84
  -7   5   3   12.85    0.76
  -7   5   3   11.76    0.57
  -7   5   3   10.72    0.78
   6  -5  -3   76.60    2.77
   6  -5  -3   77.26    2.50
  -6   5   3   74.66    2.53
  -6   5   3   77.35    2.74
  -6   5   3   76.00    2.66
   5  -5  -3   26.99    1.26
   5  -5  -3   28.42    1.02
  -5   5   3   29.73    1.22
  -5   5   3   28.44    1.24
  -5   5   3   25.60    1.04
   4  -5  -3   33.41    1.26
   4  -5  -3   41.29    1.52
  -4   5   3   34.39    1.29
  -4   5   3   36.45    1.49
  -4   5   3   37.44    1.44
   3  -5  -3    0.59    0.29
  -3   5   3    0.86    0.37
  -3   5   3    0.79    0.28
   2  -5  -3   57.01    2.08
   2  -5  -3   56.78    1.97
  -2   5   3   53.39    1.94
  -2   5   3   57.31    2.18
  -2   5   3   60.53    1.97
   1  -5  -3   15.55    0.78
   1  -5  -3   17.99    0.83
   1  -5  -3   17.61    0.86
  -1   5   3   18.67    1.04
  -1   5   3   18.64    0.73
   0  -5  -3   17.23    0.87
   0  -5  -3   18.21    0.87
   0   5   3   17.04    1.09
  -1  -5  -3    7.03    0.57
   1   5   3    6.87    0.83
   1   5   3    4.97    0.65
  -2  -5  -3    8.03    0.65
   2   5   3    8.71    0.96
   2   5   3    8.34    0.80
  -3  -5  -3    3.58    0.46
   3   5   3    3.52    0.58
   3   5   3    3.62    0.68
  -4  -5  -3   12.37    0.82
   4   5   3   12.01    1.20
   4   5   3   13.20    1.02
   5   5   3    0.38    0.53
   5   5   3   -0.11    0.74
  -6  -5  -3    0.74    0.38
  -6  -5  -3    1.16    0.59
   6   5   3    1.33    0.92
  -7  -5  -3   -0.15    0.45
  -7  -5  -3    0.42    0.59
   7   5   3   -0.50    1.01
   7   5   3    0.84    0.84
  -8  -5  -3    2.06    0.60
  -8  -5  -3    2.98    0.84
   8   5   3    2.48    0.97
   8   5   3    4.17    1.24
  -9  -5  -3    0.54    0.68
  -9  -5  -3   -0.68    0.79
   9   5   3   -0.66    1.23
   9   5   3    2.82    1.14
 -10  -5  -3    2.50    1.07
  10   5   3    3.45    1.31
  10   5   3    5.57    1.54
 -11  -5  -3    0.10    1.21
  11   5   3   -0.15    1.63
  11   5   3    1.73    1.49
 -12  -5  -3   -0.17    2.17
  12   5   3    2.93    1.97
  12   5   3    2.90    1.75
  15  -6  -3   -0.27    1.31
 -15   6   3    0.19    1.15
  14  -6  -3    0.52    1.23
 -14   6   3   -0.30    1.11
  13  -6  -3   -0.71    0.99
  13  -6  -3    0.19    0.97
 -13   6   3    2.49    0.97
  12  -6  -3    1.30    1.45
  12  -6  -3   -0.34    0.80
 -12   6   3    0.28    0.72
 -12   6   3    1.91    1.23
  11  -6  -3    0.86    0.66
  11  -6  -3    1.03    0.80
 -11   6   3    0.90    0.71
 -11   6   3    1.64    0.56
  10  -6  -3    3.97    0.62
  10  -6  -3    3.48    0.75
 -10   6   3    3.41    0.54
 -10   6   3    2.54    0.71
   9  -6  -3    7.29    0.87
  -9   6   3    7.53    0.67
  -9   6   3    9.32    0.79
  -9   6   3    8.19    0.98
   8  -6  -3   15.86    1.17
  -8   6   3   15.64    1.09
  -8   6   3   14.21    0.73
  -8   6   3   15.79    0.90
   7  -6  -3    6.71    0.63
  -7   6   3    5.40    0.67
  -7   6   3    5.06    0.54
   6  -6  -3   19.53    1.07
   6  -6  -3   17.67    0.80
  -6   6   3   16.55    0.89
  -6   6   3   17.73    0.96
  -6   6   3   19.17    1.00
   5  -6  -3   52.76    1.82
   5  -6  -3   52.47    2.05
  -5   6   3   50.64    1.86
  -5   6   3   54.60    2.04
  -5   6   3   55.42    2.03
   4  -6  -3   11.18    0.62
   4  -6  -3   11.76    0.76
  -4   6   3   12.61    0.77
  -4   6   3   12.04    0.82
  -4   6   3   10.29    0.70
   3  -6  -3   57.85    2.06
   3  -6  -3   59.79    2.19
  -3   6   3   59.88    2.12
  -3   6   3   58.24    2.28
   2  -6  -3   62.34    2.18
   2  -6  -3   62.57    2.27
  -2   6   3   62.13    2.15
  -2   6   3   60.01    2.41
   1  -6  -3   37.44    1.48
   1  -6  -3   36.79    1.46
   1  -6  -3   34.53    1.40
  -1   6   3   37.28    1.34
  -1   6   3   36.82    1.71
   0  -6  -3   96.49    3.20
   0  -6  -3  101.17    3.40
   0  -6  -3   99.49    3.41
   0   6   3  101.59    3.17
   0   6   3   99.72    3.68
  -1  -6  -3   30.05    1.31
   1   6   3   30.12    1.46
   1   6   3   28.03    1.58
  -2  -6  -3   28.96    1.34
   2   6   3   32.40    1.53
   2   6   3   30.63    1.69
  -3  -6  -3   61.85    2.40
   3   6   3   65.54    2.56
   3   6   3   62.25    2.76
  -4  -6  -3   65.48    2.59
   4   6   3   66.14    2.95
   4   6   3   69.09    2.78
  -5  -6  -3   41.92    1.98
   5   6   3   43.97    2.42
   5   6   3   47.47    2.19
   6   6   3   44.48    2.42
   6   6   3   49.27    2.62
  -7  -6  -3   26.52    1.68
   7   6   3   23.82    1.93
  -8  -6  -3   55.01    2.55
   8   6   3   54.10    3.04
   8   6   3   51.06    2.79
  -9  -6  -3    9.07    1.32
   9   6   3   13.30    1.69
   9   6   3   12.10    1.71
 -10  -6  -3   33.83    2.56
  10   6   3   37.58    3.20
  10   6   3   41.52    3.04
 -11  -6  -3    9.11    1.51
  11   6   3    8.47    1.97
  11   6   3    9.01    1.87
 -12  -6  -3   22.13    2.69
  12   6   3   16.37    2.57
  12   6   3   18.51    2.59
  15  -7  -3   40.73    2.93
 -15   7   3   41.50    2.76
  14  -7  -3    2.02    2.21
 -14   7   3    1.02    1.43
  13  -7  -3   42.73    2.47
 -13   7   3   40.36    2.33
  12  -7  -3    4.36    1.04
 -12   7   3    4.26    0.98
  11  -7  -3   46.45    2.34
  11  -7  -3   48.06    1.99
 -11   7   3   43.00    1.80
 -11   7   3   45.53    2.30
  10  -7  -3    2.26    0.79
 -10   7   3    2.93    0.67
 -10   7   3    2.80    0.52
 -10   7   3    2.69    0.54
   9  -7  -3   45.17    2.18
  -9   7   3   50.65    1.92
  -9   7   3   47.17    1.70
  -9   7   3   47.49    2.14
   8  -7  -3   17.33    1.25
   8  -7  -3   17.36    0.99
  -8   7   3   16.21    1.03
  -8   7   3   18.78    1.94
   7  -7  -3   73.29    2.87
   7  -7  -3   75.81    2.54
  -7   7   3   76.50    2.87
  -7   7   3   73.73    2.70
   6  -7  -3   13.86    0.95
   6  -7  -3   12.22    0.76
  -6   7   3   14.26    0.97
  -6   7   3   13.40    0.93
   5  -7  -3   45.64    1.91
   5  -7  -3   45.76    1.70
  -5   7   3   50.27    1.91
  -5   7   3   48.60    1.96
   4  -7  -3   16.85    0.89
   4  -7  -3   16.42    0.95
  -4   7   3   17.78    0.97
  -4   7   3   18.31    1.10
   3  -7  -3   18.16    0.98
   3  -7  -3   18.24    0.94
  -3   7   3   17.99    1.12
  -3   7   3   19.83    1.00
   2  -7  -3   30.04    1.35
   2  -7  -3   30.66    1.31
  -2   7   3   30.05    1.24
  -2   7   3   30.52    1.57
   1  -7  -3   23.72    1.16
   1  -7  -3   22.41    1.15
  -1   7   3   24.93    1.37
  -1   7   3   23.81    0.99
   0  -7  -3   22.80    1.13
   0  -7  -3   20.85    0.96
   0  -7  -3   21.22    1.07
   0   7   3   23.03    0.89
   0   7   3   21.66    1.37
  -1  -7  -3   11.76    0.88
   1   7   3   12.73    0.95
   1   7   3   13.23    1.21
  -2  -7  -3    4.83    0.60
   2   7   3    4.44    0.85
   2   7   3    4.39    0.71
  -3  -7  -3    4.63    0.61
   3   7   3    4.31    0.74
   3   7   3    4.89    0.90
  -4  -7  -3    5.94    0.82
   4   7   3    6.17    1.02
   4   7   3    6.57    0.90
  -5  -7  -3    0.78    0.63
   5   7   3   -0.25    0.80
   5   7   3    0.07    0.88
  -6  -7  -3    1.99    0.73
   6   7   3    0.81    1.06
   6   7   3    1.34    0.99
  -7  -7  -3   -0.67    0.74
   7   7   3    1.19    1.03
   7   7   3   -0.18    1.22
  -8  -7  -3    1.62    0.92
   8   7   3    0.53    1.40
   8   7   3    1.60    1.26
  -9  -7  -3    1.57    1.07
   9   7   3    0.48    1.42
   9   7   3    1.04    1.57
 -10  -7  -3    1.22    1.19
  10   7   3    2.04    1.72
  10   7   3    4.55    1.97
 -11  -7  -3    1.25    1.51
  11   7   3    1.80    1.85
  11   7   3    1.99    1.99
  14  -8  -3    0.83    1.23
 -14   8   3   -0.95    1.15
  13  -8  -3   -1.41    0.89
 -13   8   3    2.23    0.98
  12  -8  -3    2.35    0.72
  12  -8  -3    1.83    0.89
 -12   8   3    0.56    0.85
  11  -8  -3    3.87    0.70
  11  -8  -3    3.81    0.83
 -11   8   3    3.30    0.88
  10  -8  -3    1.85    0.78
 -10   8   3    1.58    0.54
 -10   8   3    2.24    0.54
 -10   8   3    2.42    0.75
   9  -8  -3    5.92    0.91
   9  -8  -3    7.00    0.72
  -9   8   3    6.86    0.87
  -9   8   3    7.70    0.91
   8  -8  -3    3.09    0.57
   8  -8  -3    3.00    0.74
  -8   8   3    2.74    0.66
  -8   8   3    3.93    0.64
   7  -8  -3   27.17    1.19
   7  -8  -3   29.11    1.85
  -7   8   3   25.19    1.37
  -7   8   3   25.32    1.48
   6  -8  -3    5.80    0.72
   6  -8  -3    5.24    0.65
  -6   8   3    5.27    0.75
  -6   8   3    6.63    0.84
   5  -8  -3   20.47    1.14
   5  -8  -3   21.41    1.05
  -5   8   3   22.10    1.22
  -5   8   3   20.35    1.29
   4  -8  -3    2.76    0.50
   4  -8  -3    3.12    0.47
  -4   8   3    1.93    0.56
  -4   8   3    2.64    0.49
   3  -8  -3   72.95    2.73
   3  -8  -3   72.59    2.65
  -3   8   3   73.69    2.63
  -3   8   3   76.69    2.95
   2  -8  -3    0.06    0.36
   2  -8  -3    0.56    0.42
  -2   8   3    0.38    0.52
  -2   8   3    0.09    0.37
   1  -8  -3  165.99    5.43
   1  -8  -3  160.58    5.40
  -1   8   3  157.19    5.18
  -1   8   3  164.63    5.75
   0  -8  -3   11.01    0.86
   0  -8  -3    9.95    0.90
   0   8   3    9.65    1.11
   0   8   3   10.82    0.66
  -1  -8  -3   49.31    2.00
  -1  -8  -3   49.40    2.04
   1   8   3   51.57    2.44
  -2  -8  -3   13.80    1.06
   2   8   3   12.96    1.53
   2   8   3   14.20    1.24
  -3  -8  -3   78.80    3.17
   3   8   3   82.37    3.55
   3   8   3   80.99    3.23
  -4  -8  -3   22.61    1.54
   4   8   3   22.51    2.13
   4   8   3   24.01    2.27
  -5  -8  -3  102.63    3.93
   5   8   3  105.48    4.10
   5   8   3   97.63    4.36
  -6  -8  -3   19.06    1.65
   6   8   3   19.82    2.15
   6   8   3   18.77    1.78
  -7  -8  -3   53.13    2.67
   7   8   3   48.58    2.89
   7   8   3   49.64    3.07
  -8  -8  -3   11.18    1.44
   8   8   3    8.40    1.76
   8   8   3   11.03    1.65
  -9  -8  -3   32.53    2.52
   9   8   3   29.36    2.79
   9   8   3   29.10    3.01
  10   8   3   10.54    2.13
  10   8   3    5.90    1.94
 -11  -8  -3   27.83    2.95
  11   8   3   30.07    3.19
  11   8   3   27.26    3.41
  14  -9  -3    1.40    1.25
 -14   9   3    2.09    1.15
  13  -9  -3   37.53    2.47
 -13   9   3   36.25    2.36
  12  -9  -3    2.14    0.70
  12  -9  -3    2.42    1.03
 -12   9   3    1.01    0.91
  11  -9  -3   61.42    2.91
 -11   9   3   61.80    2.86
 -11   9   3   66.41    2.53
  10  -9  -3    7.00    1.02
  10  -9  -3    7.40    0.93
 -10   9   3    7.51    0.98
 -10   9   3    6.33    0.96
   9  -9  -3   62.36    2.77
   9  -9  -3   63.62    2.39
  -9   9   3   66.86    2.52
  -9   9   3   64.67    2.74
   8  -9  -3    2.44    0.57
   8  -9  -3    2.40    0.71
  -8   9   3    2.74    0.71
  -8   9   3    2.63    0.68
   7  -9  -3   98.89    3.68
   7  -9  -3   99.44    3.33
  -7   9   3   91.49    3.90
  -7   9   3   99.77    3.56
   6  -9  -3    0.31    0.46
   6  -9  -3   -0.57    0.52
  -6   9   3    0.64    0.51
  -6   9   3   -0.45    0.62
   5  -9  -3   57.26    2.20
   5  -9  -3   56.90    2.38
  -5   9   3   60.52    2.35
  -5   9   3   58.19    2.50
   4  -9  -3    0.19    0.53
   4  -9  -3   -0.14    0.73
  -4   9   3   -0.27    0.62
  -4   9   3   -0.47    0.46
   3  -9  -3   46.78    1.94
   3  -9  -3   44.73    1.88
  -3   9   3   44.12    1.84
  -3   9   3   45.98    2.20
   2  -9  -3    0.92    0.55
   2  -9  -3    2.20    0.46
  -2   9   3    0.97    0.59
  -2   9   3    0.77    0.48
   1  -9  -3   19.14    1.19
   1  -9  -3   20.93    1.21
  -1   9   3   18.47    2.35
  -1   9   3   18.56    1.02
   0  -9  -3    3.68    0.69
   0  -9  -3    3.87    0.60
   0   9   3    3.50    0.47
   0   9   3    3.81    0.88
  -1  -9  -3   21.98    1.25
   1   9   3   20.26    1.83
  -2  -9  -3   -0.09    0.65
  -2  -9  -3   -0.29    0.50
   2   9   3   -0.20    0.85
   2   9   3    0.59    0.64
  -3  -9  -3    9.99    1.23
   3   9   3    8.88    1.38
   3   9   3   10.87    1.28
  -4  -9  -3    1.01    0.86
   4   9   3    0.87    0.90
   4   9   3    1.46    1.08
  -5  -9  -3    0.33    0.88
   5   9   3    0.32    1.25
   5   9   3    0.97    1.00
  -6  -9  -3    1.11    1.02
   6   9   3    0.36    1.21
   6   9   3    0.23    1.40
  -7  -9  -3   -1.85    1.05
   7   9   3    0.09    1.21
   7   9   3   -0.36    1.47
  -8  -9  -3   -0.58    1.26
   8   9   3    0.60    1.35
   8   9   3   -2.03    1.75
  -9  -9  -3    2.63    1.49
   9   9   3    2.75    1.57
   9   9   3   -0.08    1.88
 -10  -9  -3    0.01    1.65
  10   9   3   -2.09    2.24
  10   9   3    0.18    1.98
  14 -10  -3   -2.30    1.14
 -14  10   3    0.94    1.26
  13 -10  -3   -0.54    1.01
 -13  10   3    1.02    1.11
  12 -10  -3    0.55    0.97
 -12  10   3   -0.33    1.00
  11 -10  -3    0.66    0.89
 -11  10   3    0.68    0.62
 -11  10   3    0.84    0.88
  10 -10  -3    0.37    0.84
 -10  10   3    0.06    0.63
 -10  10   3    2.07    0.78
   9 -10  -3    5.79    0.97
   9 -10  -3    8.90    0.99
  -9  10   3    7.53    0.90
  -9  10   3    6.03    0.95
   8 -10  -3    7.42    0.78
   8 -10  -3    6.53    0.98
  -8  10   3    5.83    0.90
  -8  10   3    8.33    0.95
   7 -10  -3   14.83    1.08
   7 -10  -3   13.81    1.27
  -7  10   3   16.89    1.34
  -7  10   3   13.55    1.32
   6 -10  -3    5.61    0.71
   6 -10  -3    4.91    0.74
  -6  10   3    5.11    0.89
  -6  10   3    5.50    0.80
   5 -10  -3   21.58    1.28
  -5  10   3   22.14    1.38
  -5  10   3   22.22    1.60
   4 -10  -3    4.49    0.72
   4 -10  -3    4.00    0.69
  -4  10   3    3.43    0.67
  -4  10   3    4.65    0.89
   3 -10  -3   44.23    1.99
   3 -10  -3   42.07    1.94
  -3  10   3   44.67    2.40
  -3  10   3   45.50    1.89
   2 -10  -3    2.32    0.69
   2 -10  -3    3.01    0.77
  -2  10   3    2.36    0.82
  -2  10   3    2.17    0.60
   1 -10  -3   50.23    2.22
  -1  10   3   51.02    1.97
  -1  10   3   53.73    3.02
   0 -10  -3    5.02    0.89
   0  10   3    4.81    0.56
   0  10   3    6.65    1.10
  -1 -10  -3   66.26    2.85
  -1 -10  -3   65.93    2.67
   1  10   3   68.33    3.28
  -2 -10  -3    6.49    0.86
  -2 -10  -3    5.36    1.00
   2  10   3    3.03    1.17
  -3 -10  -3   85.59    3.45
   3  10   3   83.16    3.50
   3  10   3   79.23    3.91
  -4 -10  -3    2.08    0.91
   4  10   3    2.10    1.09
   4  10   3    0.58    1.30
  -5 -10  -3   41.13    2.50
   5  10   3   41.71    3.02
   5  10   3   43.95    2.59
  -6 -10  -3    2.54    1.03
   6  10   3    3.15    1.29
   6  10   3    0.44    1.49
  -7 -10  -3   70.95    3.52
   7  10   3   72.05    3.71
   7  10   3   65.59    4.15
  -8 -10  -3    1.60    1.39
   8  10   3   -0.63    1.61
   8  10   3    1.05    2.07
  -9 -10  -3   47.11    3.37
   9  10   3   44.14    3.70
   9  10   3   49.59    4.13
  13 -11  -3   22.80    2.18
 -13  11   3   18.48    2.17
  12 -11  -3   22.74    1.91
 -12  11   3   21.97    2.00
  11 -11  -3   21.45    1.96
 -11  11   3   21.24    1.50
 -11  11   3   21.67    1.87
  10 -11  -3   32.11    2.13
 -10  11   3   30.53    2.00
 -10  11   3   31.61    2.00
   9 -11  -3   24.76    1.76
   9 -11  -3   23.75    1.47
  -9  11   3   27.89    2.62
  -9  11   3   24.01    1.73
   8 -11  -3   23.46    1.67
   8 -11  -3   22.66    1.45
  -8  11   3   24.28    1.71
  -8  11   3   26.96    1.71
   7 -11  -3   72.72    2.56
   7 -11  -3   62.62    2.77
  -7  11   3   62.71    2.89
  -7  11   3   62.23    2.76
   6 -11  -3   18.39    1.26
   6 -11  -3   19.93    1.42
  -6  11   3   22.42    1.94
   5 -11  -3   27.59    1.63
   5 -11  -3   29.62    1.56
  -5  11   3   27.28    1.66
   4 -11  -3   27.07    1.61
   4 -11  -3   29.21    1.67
  -4  11   3   26.06    1.93
  -4  11   3   27.05    1.56
   3 -11  -3   24.15    1.49
   3 -11  -3   24.92    2.12
  -3  11   3   20.17    1.38
  -3  11   3   22.80    1.88
   2 -11  -3   20.17    1.32
  -2  11   3   20.91    1.81
  -2  11   3   16.52    1.24
   1 -11  -3   11.97    1.18
   1 -11  -3   10.62    1.34
  -1  11   3    8.96    1.39
  -1  11   3   11.76    1.03
   0 -11  -3    4.44    0.96
   0 -11  -3    4.18    0.83
   0  11   3    3.58    0.59
   0  11   3    4.19    1.08
  -1 -11  -3    5.37    1.02
  -1 -11  -3    5.74    0.88
   1  11   3    4.67    1.25
  -2 -11  -3   -0.26    0.92
  -2 -11  -3    0.70    0.70
   2  11   3    0.82    1.10
  -3 -11  -3    6.83    1.28
  -3 -11  -3    6.70    0.96
   3  11   3    6.45    1.50
  -4 -11  -3    2.11    1.08
   4  11   3    0.53    1.40
   4  11   3    2.82    1.19
  -5 -11  -3    1.83    1.09
   5  11   3   -0.09    1.62
   5  11   3   -2.36    1.20
  -6 -11  -3   -0.29    1.30
   6  11   3    0.35    1.45
   6  11   3   -1.49    1.81
  -7 -11  -3   -1.36    1.45
   7  11   3    0.55    1.92
   7  11   3    3.36    1.67
  -8 -11  -3    0.64    1.56
   8  11   3    0.07    2.14
   8  11   3    1.16    1.75
  13 -12  -3   -0.75    1.18
 -13  12   3    2.10    1.36
  12 -12  -3   -0.51    1.15
 -12  12   3   -0.76    1.40
  11 -12  -3   -0.47    1.01
 -11  12   3    0.87    0.88
 -11  12   3    1.64    1.13
  10 -12  -3   -0.09    0.93
 -10  12   3   -1.09    0.81
 -10  12   3   -0.59    0.97
   9 -12  -3    3.11    1.03
  -9  12   3    3.29    0.90
  -9  12   3    2.28    0.97
   8 -12  -3    5.23    0.88
   8 -12  -3    4.62    0.99
  -8  12   3    4.94    0.98
  -8  12   3    2.77    0.96
   7 -12  -3    3.23    0.90
   7 -12  -3    3.36    0.86
  -7  12   3    4.78    0.93
  -7  12   3    5.05    1.09
   6 -12  -3   32.97    1.89
   6 -12  -3   33.90    1.82
  -6  12   3   31.90    2.20
  -6  12   3   31.79    1.87
   5 -12  -3   14.24    1.38
   5 -12  -3   17.91    1.42
  -5  12   3   13.23    1.38
  -5  12   3   16.32    1.78
   4 -12  -3   16.48    1.39
   4 -12  -3   19.54    2.40
  -4  12   3   17.50    1.54
  -4  12   3   16.36    1.82
   3 -12  -3   18.52    1.49
   3 -12  -3   18.06    1.49
  -3  12   3   17.71    1.42
  -3  12   3   21.78    1.97
   2 -12  -3   21.11    1.49
   2 -12  -3   23.90    2.16
  -2  12   3   21.96    2.02
  -2  12   3   21.34    1.39
   1 -12  -3    9.75    1.08
   1 -12  -3   10.38    1.19
  -1  12   3    7.68    1.41
  -1  12   3    9.83    1.11
   0 -12  -3   35.07    1.98
   0 -12  -3   36.66    2.13
   0  12   3   38.55    2.58
  -1 -12  -3   28.85    1.74
  -1 -12  -3   29.85    2.02
   1  12   3   28.96    2.51
  -2 -12  -3   34.79    1.98
  -2 -12  -3   35.67    2.27
   2  12   3   33.63    2.77
  -3 -12  -3   36.72    2.07
  -3 -12  -3   37.47    2.40
   3  12   3   32.82    2.90
  -4 -12  -3   11.72    1.61
  -4 -12  -3   10.53    1.31
   4  12   3    7.46    1.95
  -5 -12  -3   19.37    2.43
  -5 -12  -3   18.41    1.85
   5  12   3   20.06    2.32
   5  12   3   18.48    1.98
  -6 -12  -3   22.06    2.54
   6  12   3   17.31    2.16
   6  12   3   13.77    2.28
  -7 -12  -3   30.67    3.08
   7  12   3   26.37    3.30
   7  12   3   25.56    3.07
  12 -13  -3   34.55    2.54
 -12  13   3   31.54    2.52
 -11  13   3    2.95    1.29
  10 -13  -3   60.90    3.03
 -10  13   3   61.50    3.04
 -10  13   3   59.64    2.83
   9 -13  -3    4.11    1.09
  -9  13   3    3.80    1.12
  -9  13   3    6.13    1.19
   8 -13  -3   39.97    2.38
   8 -13  -3   40.93    2.09
  -8  13   3   44.07    2.51
  -8  13   3   43.22    2.35
   7 -13  -3    6.00    1.08
  -7  13   3    5.07    1.07
  -7  13   3    8.30    1.30
   6 -13  -3   34.96    2.06
   6 -13  -3   33.88    1.98
  -6  13   3   36.12    2.42
  -6  13   3   36.20    2.05
   5 -13  -3   10.18    1.21
   5 -13  -3   10.04    1.14
  -5  13   3   11.92    1.50
  -5  13   3    8.50    1.14
   4 -13  -3   10.81    2.36
   4 -13  -3   10.13    1.13
  -4  13   3    8.06    1.06
  -4  13   3    9.57    1.50
   3 -13  -3   16.83    1.72
   3 -13  -3   16.03    1.46
  -3  13   3   18.45    1.54
  -3  13   3   16.57    2.06
   2 -13  -3   40.51    2.29
   2 -13  -3   39.41    2.09
  -2  13   3   39.44    1.96
  -2  13   3   39.93    2.67
   1 -13  -3    0.58    0.93
   1 -13  -3    0.07    0.74
  -1  13   3    0.22    1.19
  -1  13   3    0.57    0.76
   0 -13  -3   13.71    1.55
   0 -13  -3   13.09    1.44
   0  13   3   14.00    1.82
  -1 -13  -3    0.73    1.05
  -1 -13  -3   -0.10    0.84
   1  13   3    2.33    1.44
  -2 -13  -3    3.20    1.16
  -2 -13  -3    0.66    1.02
   2  13   3    1.65    1.54
  -3 -13  -3    2.51    1.10
  -3 -13  -3    0.34    1.18
   3  13   3    0.37    1.56
  -4 -13  -3    1.86    1.10
  -4 -13  -3    1.30    1.42
   4  13   3   -0.84    1.76
  -5 -13  -3    1.91    1.24
  -5 -13  -3    0.43    1.52
   5  13   3    0.14    2.05
  -6 -13  -3    2.01    1.79
  -6 -13  -3    3.38    1.35
   6  13   3   -1.61    2.16
  11 -14  -3   -1.26    1.12
 -11  14   3    0.05    1.27
  10 -14  -3    2.93    1.55
 -10  14   3    3.73    1.26
 -10  14   3    3.62    1.27
   9 -14  -3    0.51    1.08
  -9  14   3    0.63    1.05
  -9  14   3    0.07    1.08
   8 -14  -3    4.64    1.16
  -8  14   3    3.41    1.16
  -8  14   3    4.15    1.20
   7 -14  -3   -0.16    1.24
   7 -14  -3    0.41    0.93
  -7  14   3    0.43    1.10
  -7  14   3    0.09    1.21
   6 -14  -3   14.15    1.71
   6 -14  -3   14.11    1.69
  -6  14   3   15.44    1.66
  -6  14   3   17.69    2.16
   5 -14  -3    0.85    0.93
   5 -14  -3    0.79    1.02
  -5  14   3    1.96    1.41
  -5  14   3   -0.02    0.96
   4 -14  -3   15.62    1.89
   4 -14  -3   19.67    1.69
  -4  14   3   19.30    2.25
  -4  14   3   17.31    1.77
   3 -14  -3   -0.79    0.86
   3 -14  -3    0.77    1.11
  -3  14   3   -0.60    1.29
   2 -14  -3   42.21    2.23
   2 -14  -3   40.01    2.55
  -2  14   3   41.21    2.14
  -2  14   3   38.83    3.03
   1 -14  -3    2.51    1.19
   1 -14  -3    3.60    1.01
  -1  14   3    4.82    1.52
   0 -14  -3   30.62    2.42
   0 -14  -3   29.44    1.96
   0  14   3   27.55    2.98
  -1 -14  -3   -1.61    0.91
  -1 -14  -3    0.35    1.27
   1  14   3    2.96    1.57
  -2 -14  -3   39.17    2.59
  -2 -14  -3   47.40    2.97
   2  14   3   48.13    3.53
  -3 -14  -3    0.46    1.29
  -3 -14  -3    2.22    1.45
   3  14   3    1.71    1.99
  -4 -14  -3   40.46    2.62
   4  14   3   38.31    3.79
  -5 -14  -3    0.85    1.44
  -5 -14  -3   -1.80    1.73
   5  14   3    0.14    2.28
  10 -15  -3   35.33    2.49
 -10  15   3   37.05    2.65
 -10  15   3   34.11    4.14
  -9  15   3    0.48    1.23
  -9  15   3    4.10    1.31
   8 -15  -3   50.77    2.90
  -8  15   3   56.72    3.15
  -8  15   3   53.78    2.86
   7 -15  -3    3.14    1.14
   7 -15  -3    3.21    1.56
  -7  15   3    1.18    1.21
  -7  15   3    1.94    1.41
   6 -15  -3   26.29    2.21
   6 -15  -3   27.64    2.07
  -6  15   3   26.94    2.80
  -6  15   3   28.81    2.16
   5 -15  -3    2.51    1.02
   5 -15  -3    0.92    1.12
  -5  15   3   -0.61    1.03
  -5  15   3    2.49    1.52
   4 -15  -3   26.76    2.31
   4 -15  -3   29.77    2.14
  -4  15   3   29.09    1.99
  -4  15   3   30.08    2.70
   3 -15  -3   -1.02    1.28
   3 -15  -3   -0.39    1.03
  -3  15   3    0.83    1.48
   2 -15  -3   33.95    2.56
   2 -15  -3   32.73    2.19
  -2  15   3   31.68    2.89
   1 -15  -3    0.63    1.03
   1 -15  -3    0.41    1.39
  -1  15   3    1.15    1.56
   0 -15  -3   17.19    1.91
   0 -15  -3   13.96    1.81
   0  15   3   14.88    2.31
  -1 -15  -3   -0.31    1.05
  -1 -15  -3   -0.59    1.42
   1  15   3    0.40    1.99
  -2 -15  -3    8.45    1.91
  -2 -15  -3    5.36    1.26
  -3 -15  -3    0.89    1.69
  -3 -15  -3   -1.31    1.39
   3  15   3    1.21    1.95
   8 -16  -3    3.97    1.70
  -8  16   3    4.93    1.60
  -8  16   3    2.78    1.36
   7 -16  -3    3.20    1.23
  -7  16   3    0.89    1.33
  -7  16   3    3.02    1.69
   6 -16  -3    8.54    1.49
   6 -16  -3    5.10    1.50
  -6  16   3    7.50    1.87
  -6  16   3    6.90    1.41
   5 -16  -3    2.62    1.30
   5 -16  -3    1.90    1.15
  -5  16   3    2.11    1.73
  -5  16   3    0.51    1.26
   4 -16  -3   13.43    1.82
   4 -16  -3   11.03    1.47
  -4  16   3   12.94    2.05
   3 -16  -3    7.92    1.65
   3 -16  -3    6.87    1.28
  -3  16   3    7.09    1.90
   2 -16  -3   25.98    2.76
   2 -16  -3   19.16    2.16
  -2  16   3   26.27    2.80
   1 -16  -3    3.81    1.78
   1 -16  -3    4.45    1.26
  -1  16   3    2.44    2.55
   0 -16  -3   20.49    2.17
   0 -16  -3   24.88    2.89
   0  16   3   20.88    2.69
  -1 -16  -3   -1.55    1.24
   1  16   3   -3.39    2.01
   5 -17  -3    9.87    1.60
   5 -17  -3   13.97    1.87
  -5  17   3    9.74    3.01
   4 -17  -3    6.41    1.82
   4 -17  -3    8.93    1.50
  -4  17   3    9.01    2.15
   3 -17  -3    9.92    1.49
   3 -17  -3    5.14    1.92
  -3  17   3    9.97    2.34
   2 -17  -3   10.58    1.68
   2 -17  -3    8.97    1.90
  -2  17   3   10.68    2.43
  -2  17  -4    0.76    2.32
  -2  17  -4   -0.78    1.58
   2 -17   4    5.18    1.62
  -3  17  -4    5.67    2.21
  -3  17  -4    3.86    1.62
   3 -17   4    5.38    1.67
  -4  17  -4    1.13    1.52
  -4  17  -4   -0.60    2.20
   4 -17   4   -1.60    1.48
  -5  17  -4    5.20    1.97
   5 -17   4    1.54    1.53
   2  16  -4   11.35    2.61
  -2 -16   4   10.45    2.17
   1  16  -4    8.04    2.31
  -1 -16   4    7.80    1.73
   0  16  -4   32.18    3.82
   0  16  -4   31.21    2.82
   0 -16   4   31.08    2.82
  -1  16  -4    1.77    1.42
  -1  16  -4    2.41    1.94
  -2  16  -4   31.27    2.57
  -2  16  -4   30.58    3.38
   2 -16   4   33.62    2.49
  -3  16  -4    9.80    1.71
  -3  16  -4   10.95    2.12
   3 -16   4   10.72    1.70
  -4  16  -4   19.22    2.27
  -4  16  -4   27.36    2.97
   4 -16   4   20.70    2.39
  -5  16  -4   11.75    1.73
  -5  16  -4   14.72    2.07
   5 -16   4   14.78    1.75
  -6  16  -4   21.78    2.47
  -6  16  -4   20.73    2.41
   6 -16   4   21.42    2.07
   6 -16   4   20.67    2.32
  -7  16  -4   16.56    3.02
   7 -16   4   15.67    1.95
   7 -16   4   14.65    1.51
  -8  16  -4   30.13    2.77
   8 -16   4   24.32    2.35
   8 -16   4   27.43    2.63
   4  15  -4   20.58    3.04
  -4 -15   4   24.53    2.56
   3  15  -4    1.79    2.22
  -3 -15   4    1.45    1.82
  -2 -15   4   13.33    2.53
   1  15  -4    3.12    1.89
   1  15  -4   -0.33    1.36
  -1 -15   4    0.01    1.36
   0  15  -4    6.60    1.99
   0  15  -4    6.40    1.38
   0 -15   4    4.25    1.54
  -1  15  -4   -2.39    1.63
  -1  15  -4   -1.51    1.25
   1 -15   4    2.03    1.29
  -2  15  -4    3.84    1.31
  -2  15  -4    5.94    1.73
   2 -15   4    2.69    1.27
  -3  15  -4   -1.78    1.55
  -3  15  -4    1.57    1.22
   3 -15   4    0.76    1.16
  -4  15  -4    4.90    1.61
  -4  15  -4    1.86    1.29
   4 -15   4    3.60    1.40
   4 -15   4    2.17    0.94
  -5  15  -4   -1.68    1.21
  -5  15  -4    0.36    1.54
   5 -15   4    1.44    1.14
   5 -15   4    0.15    0.89
  -6  15  -4    0.53    1.47
  -6  15  -4    0.44    1.19
   6 -15   4    0.64    1.18
   6 -15   4   -0.39    0.96
  -7  15  -4    0.35    1.18
   7 -15   4   -0.78    0.97
   7 -15   4    0.00    1.37
  -8  15  -4    0.01    1.44
   8 -15   4    0.07    1.27
   8 -15   4   -1.62    1.08
  -9  15  -4   -1.22    1.38
   9 -15   4   -2.80    1.31
   9 -15   4    0.88    1.25
   5  14  -4   -2.88    2.23
  -5 -14   4    5.63    1.84
   4  14  -4   13.55    3.25
  -4 -14   4   16.92    2.31
   3  14  -4    1.59    1.23
   3  14  -4    0.43    1.91
  -3 -14   4   -0.87    1.44
   2  14  -4   35.71    3.28
   2  14  -4   35.93    2.44
  -2 -14   4   33.15    2.84
   1  14  -4    1.70    1.11
   1  14  -4    0.32    1.60
  -1 -14   4   -0.43    1.16
   0  14  -4   43.74    3.28
   0  14  -4   41.98    2.58
   0 -14   4   42.52    2.73
  -1  14  -4   -1.01    1.37
  -1  14  -4   -1.24    1.09
   1 -14   4   -0.40    1.11
  -2  14  -4   50.11    2.72
  -2  14  -4   46.79    3.33
   2 -14   4   52.10    2.81
   2 -14   4   50.64    2.22
  -3  14  -4   -0.05    1.04
  -3  14  -4    0.12    1.33
   3 -14   4    0.89    1.06
  -4  14  -4   65.57    3.23
  -4  14  -4   71.71    3.66
   4 -14   4   64.36    3.19
   4 -14   4   66.70    2.76
  -5  14  -4   -0.08    1.05
  -5  14  -4    0.71    1.43
   5 -14   4    3.53    1.09
   5 -14   4    2.49    0.91
  -6  14  -4   47.51    2.73
  -6  14  -4   48.89    2.92
   6 -14   4   49.77    2.65
   6 -14   4   44.70    2.34
  -7  14  -4    0.82    1.12
   7 -14   4    0.86    1.09
   7 -14   4    0.37    0.87
  -8  14  -4   35.51    2.52
   8 -14   4   30.74    2.20
   8 -14   4   33.70    2.35
  -9  14  -4    1.29    1.24
   9 -14   4    1.29    1.10
   9 -14   4    1.82    1.20
 -10  14  -4   32.29    2.73
  10 -14   4   34.76    2.52
  10 -14   4   36.05    2.58
   7  13  -4    6.66    2.67
  -7 -13   4    8.87    1.90
   6  13  -4   27.74    3.09
  -6 -13   4   29.16    2.95
   5  13  -4   -0.62    1.88
  -5 -13   4   -1.05    1.36
   4  13  -4   21.36    1.99
   4  13  -4   21.37    2.65
  -4 -13   4   26.31    2.53
   3  13  -4    2.01    1.34
   3  13  -4   -0.66    1.57
  -3 -13   4    4.40    1.33
   2  13  -4   10.70    2.01
   2  13  -4   12.35    1.36
  -2 -13   4   13.98    1.51
   1  13  -4    1.59    0.98
   1  13  -4    3.12    1.58
  -1 -13   4    3.20    1.16
   0  13  -4   19.94    2.42
   0  13  -4   20.11    1.77
   0 -13   4   18.72    1.89
   0 -13   4   18.88    1.50
  -1  13  -4    1.49    1.29
  -1  13  -4    0.60    0.97
   1 -13   4    0.67    1.04
   1 -13   4    1.96    0.65
  -2  13  -4    1.21    0.89
  -2  13  -4    2.36    1.19
   2 -13   4    2.68    0.70
   2 -13   4    2.62    0.99
  -3  13  -4   -0.79    0.89
  -3  13  -4    0.16    1.10
   3 -13   4   -0.41    0.89
   3 -13   4   -0.45    0.63
  -4  13  -4   -0.74    0.88
  -4  13  -4   -0.21    1.22
   4 -13   4    0.26    0.90
   4 -13   4   -0.88    0.75
  -5  13  -4    0.60    1.01
  -5  13  -4    1.71    1.15
   5 -13   4   -0.10    0.91
   5 -13   4   -0.78    0.72
  -6  13  -4    0.79    1.06
  -6  13  -4   -0.13    1.02
   6 -13   4    1.35    0.90
   6 -13   4    1.22    0.80
  -7  13  -4   -0.51    0.93
  -7  13  -4   -1.25    1.03
   7 -13   4    0.74    0.78
   7 -13   4   -0.28    1.00
  -8  13  -4    2.02    1.06
   8 -13   4    1.74    1.11
   8 -13   4    1.54    0.95
  -9  13  -4    0.55    1.21
   9 -13   4    0.51    1.01
   9 -13   4    1.74    1.07
 -10  13  -4    5.50    1.54
  10 -13   4    5.83    1.34
  10 -13   4    5.46    1.35
 -11  13  -4   -0.81    1.20
  11 -13   4    1.76    1.34
  11 -13   4   -0.65    1.25
   8  12  -4    3.95    2.75
  -8 -12   4    4.87    1.86
   7  12  -4    1.94    2.20
  -7 -12   4    6.04    1.75
   6  12  -4    9.64    2.38
  -6 -12   4   14.44    1.77
   5  12  -4    3.23    1.27
   5  12  -4    2.68    1.82
  -5 -12   4    6.47    1.43
   4  12  -4   12.51    2.04
   4  12  -4   14.66    1.42
  -4 -12   4   15.26    1.86
   3  12  -4   18.34    2.28
   3  12  -4   16.21    1.64
  -3 -12   4   22.89    1.96
   2  12  -4   28.23    1.91
   2  12  -4   26.88    2.58
  -2 -12   4   27.63    2.06
   1  12  -4   10.17    1.63
   1  12  -4    9.22    1.15
  -1 -12   4   11.40    0.99
  -1 -12   4    9.85    1.30
   0  12  -4   37.45    2.65
   0  12  -4   38.67    2.06
   0 -12   4   39.79    2.23
   0 -12   4   37.07    1.63
  -1  12  -4    6.39    1.38
   1 -12   4    5.94    1.05
   1 -12   4    6.13    0.70
  -2  12  -4   62.05    3.16
  -2  12  -4   58.81    2.75
   2 -12   4   59.33    2.30
   2 -12   4   59.77    2.80
  -3  12  -4   34.54    2.06
  -3  12  -4   32.89    2.42
   3 -12   4   33.57    2.02
   3 -12   4   36.52    1.68
  -4  12  -4   63.88    3.15
  -4  12  -4   61.81    2.90
   4 -12   4   66.79    2.55
   4 -12   4   62.45    2.83
  -5  12  -4   19.82    1.75
  -5  12  -4   16.92    1.77
   5 -12   4   19.79    1.67
   5 -12   4   22.10    1.36
  -6  12  -4   51.67    2.59
  -6  12  -4   49.92    2.57
   6 -12   4   49.49    2.27
   6 -12   4   51.75    2.45
  -7  12  -4    8.75    1.30
  -7  12  -4    8.26    1.19
   7 -12   4    9.70    1.09
   7 -12   4   10.79    1.23
  -8  12  -4   55.58    2.80
   8 -12   4   54.47    2.58
   8 -12   4   51.76    2.57
  -9  12  -4    6.68    1.22
   9 -12   4    6.76    1.14
   9 -12   4    7.13    1.18
 -10  12  -4   34.07    2.47
  10 -12   4   34.14    2.29
  10 -12   4   37.75    2.25
  11 -12   4    3.85    1.31
  11 -12   4    4.00    1.30
 -12  12  -4   33.73    2.80
  12 -12   4   35.77    2.66
  12 -12   4   40.46    2.62
   9  11  -4   21.00    3.22
  -9 -11   4   30.07    2.94
   8  11  -4    5.17    3.15
  -8 -11   4    5.32    1.81
   7  11  -4   33.09    3.56
  -7 -11   4   30.41    2.70
   6  11  -4   23.52    2.95
  -6 -11   4   17.62    2.14
  -6 -11   4   17.39    1.93
   5  11  -4   35.54    3.00
  -5 -11   4   41.34    2.85
  -5 -11   4   38.88    2.50
   4  11  -4   15.71    1.51
   4  11  -4   10.56    1.77
  -4 -11   4   11.06    1.46
   3  11  -4   19.90    2.34
  -3 -11   4   21.79    1.19
  -3 -11   4   24.24    1.91
   2  11  -4   17.37    1.96
  -2 -11   4   20.71    1.77
  -2 -11   4   20.73    1.08
   1  11  -4    7.64    1.48
  -1 -11   4    5.35    0.56
  -1 -11   4    5.96    1.13
   0  11  -4    3.07    0.82
   0  11  -4    4.65    1.17
   0 -11   4    2.96    0.86
   0 -11   4    3.65    0.53
  -1  11  -4    8.27    1.01
  -1  11  -4    6.98    1.30
   1 -11   4    7.05    1.02
   1 -11   4    6.70    0.81
  -2  11  -4    5.96    0.98
  -2  11  -4    6.85    1.21
   2 -11   4    7.17    0.83
   2 -11   4    5.44    0.96
  -3  11  -4   10.42    1.26
  -3  11  -4    7.73    1.26
   3 -11   4   10.28    1.24
   3 -11   4   10.37    0.95
  -4  11  -4    2.46    0.86
  -4  11  -4    4.08    1.05
   4 -11   4    3.17    0.76
   4 -11   4    3.70    0.64
  -5  11  -4   -1.37    0.80
  -5  11  -4    0.52    0.70
   5 -11   4    0.97    0.55
   5 -11   4    0.07    0.73
  -6  11  -4    0.13    0.81
  -6  11  -4   -0.27    0.80
   6 -11   4    0.88    0.63
   6 -11   4   -0.52    0.71
  -7  11  -4    0.45    0.77
  -7  11  -4    0.90    0.84
   7 -11   4   -0.27    0.71
   7 -11   4    0.63    0.75
  -8  11  -4    0.55    0.79
   8 -11   4    1.19    0.81
   8 -11   4    0.67    0.76
  -9  11  -4    3.47    1.01
   9 -11   4    4.09    0.99
   9 -11   4    2.68    0.89
 -10  11  -4    5.24    1.21
  10 -11   4    4.09    1.09
  10 -11   4    4.58    1.11
 -11  11  -4    3.93    1.20
  11 -11   4    4.61    1.25
  11 -11   4    4.08    1.18
 -12  11  -4    2.24    1.39
  12 -11   4    5.62    1.36
  12 -11   4    5.01    1.43
 -13  11  -4    3.38    1.41
  13 -11   4    1.48    1.57
  13 -11   4    3.72    1.34
  10  10  -4    0.48    2.39
 -10 -10   4    1.36    1.75
  -9 -10   4    5.49    1.58
   8  10  -4   -0.89    1.66
  -8 -10   4    0.77    1.63
  -8 -10   4    5.12    1.36
   7  10  -4    6.57    1.80
  -7 -10   4   12.33    1.61
  -7 -10   4    9.30    1.63
   6  10  -4   -0.82    1.34
  -6 -10   4    2.26    1.11
  -6 -10   4    2.29    1.31
   5  10  -4   20.22    2.28
  -5 -10   4   20.80    1.84
  -5 -10   4   20.14    1.23
   4  10  -4   -1.23    1.14
  -4 -10   4    2.48    0.55
  -4 -10   4    2.85    1.11
  -4 -10   4    4.16    0.97
   3  10  -4   45.40    2.16
   3  10  -4   46.21    2.88
  -3 -10   4   49.87    1.78
  -3 -10   4   47.05    2.39
   2  10  -4    3.36    0.79
   2  10  -4    4.65    1.20
  -2 -10   4    4.26    0.50
  -2 -10   4    5.26    0.88
   1  10  -4   57.66    2.45
   1  10  -4   60.67    3.35
  -1 -10   4   57.59    2.06
  -1 -10   4   58.06    2.61
   0  10  -4    9.08    1.11
   0  10  -4    5.40    1.12
   0 -10   4    8.14    0.71
   0 -10   4    7.79    1.03
  -1  10  -4   70.16    2.80
   1 -10   4   68.15    2.43
  -2  10  -4   24.76    1.80
  -2  10  -4   22.79    1.68
   2 -10   4   24.17    1.16
   2 -10   4   21.09    1.51
  -3  10  -4   81.42    3.30
  -3  10  -4   83.95    3.47
   3 -10   4   84.82    2.94
   3 -10   4   79.82    3.21
  -4  10  -4   30.46    1.90
  -4  10  -4   28.37    1.96
   4 -10   4   29.78    1.67
   4 -10   4   32.12    1.49
  -5  10  -4   49.85    2.41
  -5  10  -4   49.94    2.33
   5 -10   4   53.77    2.13
   5 -10   4   50.73    2.63
  -6  10  -4   23.03    1.49
  -6  10  -4   17.43    1.58
   6 -10   4   22.44    1.33
   6 -10   4   20.77    1.52
  -7  10  -4   31.90    1.93
  -7  10  -4   33.15    1.59
   7 -10   4   30.09    1.73
   7 -10   4   32.03    1.79
  -8  10  -4    6.29    1.03
   8 -10   4    6.21    1.03
   8 -10   4    6.52    0.97
  -9  10  -4   72.12    3.20
   9 -10   4   71.37    3.04
   9 -10   4   71.41    3.07
 -10  10  -4   32.94    2.20
  10 -10   4   31.76    2.07
  10 -10   4   32.33    2.01
 -11  10  -4   21.89    2.00
  11 -10   4   22.97    1.93
  11 -10   4   27.40    1.99
 -12  10  -4   10.90    1.50
  12 -10   4   17.87    2.08
  12 -10   4   15.80    1.98
 -13  10  -4   12.83    1.67
  13 -10   4   12.20    1.94
  13 -10   4   13.73    1.69
  10   9  -4   -3.52    3.73
 -10  -9   4    2.09    1.59
   9   9  -4   37.54    3.58
  -9  -9   4   42.10    2.83
  -9  -9   4   41.95    3.08
   8   9  -4   -1.09    1.66
  -8  -9   4    1.08    2.47
  -8  -9   4    0.83    1.15
   7   9  -4   63.82    3.79
  -7  -9   4   61.37    3.09
  -7  -9   4   60.29    3.02
   6   9  -4    3.03    1.34
   6   9  -4    2.89    0.88
  -6  -9   4    4.73    0.98
  -6  -9   4    2.09    2.07
   5   9  -4   27.88    1.55
   5   9  -4   28.28    2.54
  -5  -9   4   28.48    1.99
  -5  -9   4   30.48    2.08
   4   9  -4    0.76    0.97
  -4  -9   4    0.62    0.76
  -4  -9   4    0.53    0.44
  -4  -9   4    1.10    0.97
   3   9  -4   42.15    2.55
  -3  -9   4   40.94    1.50
  -3  -9   4   37.95    2.11
  -3  -9   4   38.22    2.23
   2   9  -4    2.20    0.60
   2   9  -4    1.90    1.00
  -2  -9   4    1.63    0.36
  -2  -9   4    2.65    1.17
  -2  -9   4    2.19    0.83
   1   9  -4   20.70    1.73
   1   9  -4   22.10    1.32
  -1  -9   4   21.99    1.41
  -1  -9   4   22.21    0.96
   0   9  -4   -0.18    0.49
   0   9  -4   -0.27    0.66
   0  -9   4   -0.55    0.56
   0  -9   4    0.30    0.31
  -1   9  -4   19.66    1.53
  -1   9  -4   19.00    1.25
   1  -9   4   17.61    0.92
   1  -9   4   17.89    1.31
  -2   9  -4    0.46    0.72
  -2   9  -4    0.30    0.49
   2  -9   4    0.04    0.36
   2  -9   4   -0.16    0.62
  -3   9  -4   12.89    1.28
  -3   9  -4   15.65    1.36
   3  -9   4   15.38    0.91
  -4   9  -4    2.31    0.66
  -4   9  -4    0.37    0.67
   4  -9   4    0.86    0.47
   4  -9   4    1.15    0.62
  -5   9  -4    5.41    0.76
  -5   9  -4    5.42    0.86
   5  -9   4    4.86    0.75
   5  -9   4    5.60    0.69
  -6   9  -4   -0.14    0.69
  -6   9  -4    1.05    0.59
   6  -9   4    1.31    0.62
   6  -9   4    0.55    0.63
  -7   9  -4    0.01    0.63
  -7   9  -4    0.18    0.46
   7  -9   4   -0.15    0.61
   7  -9   4    0.11    0.60
  -8   9  -4    0.90    0.67
   8  -9   4    1.58    0.76
   8  -9   4    1.19    0.71
  -9   9  -4    1.17    0.81
   9  -9   4   -0.82    0.79
   9  -9   4    0.75    0.78
 -10   9  -4   -1.04    0.78
  10  -9   4   -0.76    0.79
  10  -9   4   -0.19    0.79
 -11   9  -4    2.93    1.08
  11  -9   4    3.96    1.05
  11  -9   4    2.50    1.06
 -12   9  -4   -0.19    0.99
  12  -9   4   -1.71    1.24
  12  -9   4    1.80    1.10
 -13   9  -4    9.90    1.51
 -13   9  -4   10.91    1.18
  13  -9   4   11.12    1.79
 -11  -8   4    1.48    1.65
  10   8  -4    0.67    2.08
 -10  -8   4    0.82    1.38
   9   8  -4    7.15    2.09
  -9  -8   4    8.13    1.39
  -9  -8   4    6.45    1.43
   8   8  -4    0.85    1.39
   8   8  -4    2.73    1.11
  -8  -8   4    2.63    1.19
  -8  -8   4    0.51    1.15
   7   8  -4   23.84    1.78
   7   8  -4   24.04    2.55
  -7  -8   4   25.59    1.89
  -7  -8   4   25.92    2.07
   6   8  -4    7.48    0.95
   6   8  -4    6.40    1.45
  -6  -8   4    7.15    1.07
  -6  -8   4    8.37    1.18
   5   8  -4    8.13    1.06
   5   8  -4    8.48    1.37
  -5  -8   4   10.32    1.13
  -5  -8   4   11.13    1.28
   4   8  -4    0.18    0.91
  -4  -8   4   -0.21    0.32
  -4  -8   4    0.16    0.69
  -4  -8   4    1.57    0.79
   3   8  -4   46.19    2.54
  -3  -8   4   46.51    2.11
  -3  -8   4   46.76    1.61
  -3  -8   4   46.78    2.24
  -3  -8   4   40.98    1.68
  -2  -8   4    1.31    0.30
  -2  -8   4    1.98    0.45
  -2  -8   4    1.73    0.72
  -2  -8   4    2.41    0.70
   1   8  -4   64.57    2.84
   1   8  -4   65.92    2.52
  -1  -8   4   63.06    2.24
  -1  -8   4   66.06    2.61
  -1  -8   4   64.54    2.15
   0   8  -4   31.83    1.49
   0   8  -4   30.11    1.75
   0  -8   4   25.63    1.28
   0  -8   4   30.32    1.13
   0  -8   4   31.42    1.50
  -1   8  -4   74.04    2.84
  -1   8  -4   73.63    3.05
   1  -8   4   76.29    2.87
   1  -8   4   75.19    2.51
  -2   8  -4   12.06    1.18
  -2   8  -4   12.56    0.97
   2  -8   4   11.00    0.72
   2  -8   4   10.54    0.90
  -3   8  -4  100.56    3.71
  -3   8  -4  100.77    3.68
   3  -8   4  100.00    3.39
   3  -8   4   99.71    3.59
  -4   8  -4    1.07    0.49
  -4   8  -4    0.47    0.55
   4  -8   4    0.65    0.38
   4  -8   4    1.18    0.41
  -5   8  -4  148.09    5.22
  -5   8  -4  146.37    4.95
   5  -8   4  146.17    4.97
   5  -8   4  150.95    5.05
  -6   8  -4    5.16    0.83
  -6   8  -4    6.33    0.77
   6  -8   4    5.63    0.70
  -7   8  -4   54.98    2.49
   7  -8   4   53.88    2.32
   7  -8   4   57.67    2.38
  -8   8  -4    0.90    0.61
   8  -8   4    0.45    0.63
   8  -8   4    1.64    0.72
  -9   8  -4   86.71    3.53
   9  -8   4   81.88    3.41
   9  -8   4   86.61    3.34
 -10   8  -4    0.15    0.81
  10  -8   4    0.76    0.84
  10  -8   4    2.05    0.90
 -11   8  -4   35.30    2.22
  11  -8   4   39.15    2.24
  11  -8   4   37.92    2.30
 -12   8  -4    2.74    1.10
  12  -8   4    5.21    1.21
  12  -8   4    0.21    1.20
 -13   8  -4   37.23    2.02
 -13   8  -4   34.72    2.52
  13  -8   4   33.42    3.35
 -14   8  -4    2.58    1.06
 -14   8  -4    2.13    1.22
  14  -8   4    2.04    1.64
  12   7  -4   13.68    3.32
 -12  -7   4   13.01    2.43
  11   7  -4   26.28    2.96
 -11  -7   4   23.52    2.63
 -11  -7   4   28.10    2.62
  10   7  -4    7.50    1.96
  10   7  -4    4.80    1.31
 -10  -7   4    7.74    1.40
 -10  -7   4    5.79    1.42
   9   7  -4   34.98    2.26
   9   7  -4   34.92    2.92
  -9  -7   4   37.39    2.34
  -9  -7   4   31.96    2.33
   8   7  -4   31.26    1.93
   8   7  -4   31.63    2.75
  -8  -7   4   32.11    2.17
  -8  -7   4   33.43    2.17
   7   7  -4   62.01    2.55
   7   7  -4   56.85    3.21
  -7  -7   4   53.61    2.92
  -7  -7   4   58.42    2.67
   6   7  -4   19.97    1.36
   6   7  -4   19.82    1.93
  -6  -7   4   20.34    1.60
  -6  -7   4   22.35    1.65
   5   7  -4   52.04    2.79
   5   7  -4   49.71    1.99
  -5  -7   4   48.95    2.34
  -5  -7   4   49.79    2.33
   4   7  -4    6.77    1.05
   4   7  -4    6.18    0.75
  -4  -7   4    7.35    0.87
  -4  -7   4    7.92    0.92
   3   7  -4   48.35    2.32
  -3  -7   4   47.20    2.00
  -3  -7   4   47.65    2.15
  -3  -7   4   45.50    1.58
  -3  -7   4   43.67    1.62
   2   7  -4    6.41    0.88
  -2  -7   4    5.67    0.83
  -2  -7   4    5.56    0.68
  -2  -7   4    6.71    0.53
   1   7  -4   33.64    1.76
  -1  -7   4   34.09    1.76
  -1  -7   4   27.88    1.28
  -1  -7   4   36.59    1.55
  -1  -7   4   33.78    1.23
   0   7  -4    0.42    0.48
   0   7  -4    0.30    0.38
   0  -7   4    0.22    0.21
   0  -7   4    0.49    0.35
   0  -7   4    0.68    0.39
  -1   7  -4   18.35    1.28
  -1   7  -4   20.06    1.06
   1  -7   4   18.26    0.80
   1  -7   4   18.68    1.06
  -2   7  -4    0.44    0.37
  -2   7  -4    0.57    0.53
   2  -7   4    0.72    0.28
   2  -7   4    0.77    0.33
  -3   7  -4    6.72    0.73
  -3   7  -4    6.44    0.74
   3  -7   4    5.69    0.63
   3  -7   4    6.24    0.58
  -4   7  -4    0.43    0.45
  -4   7  -4    0.54    0.42
   4  -7   4    0.51    0.36
   4  -7   4    0.51    0.38
  -5   7  -4    9.84    0.92
  -5   7  -4    8.40    0.78
   5  -7   4    9.15    0.78
   5  -7   4    8.46    0.81
  -6   7  -4    0.35    0.53
   6  -7   4   -0.34    0.41
   6  -7   4   -0.46    0.41
   7  -7   4   -0.22    0.55
  -8   7  -4    2.10    0.70
   8  -7   4    0.87    0.66
   8  -7   4    0.94    0.68
  -9   7  -4    0.62    0.64
   9  -7   4    0.45    0.69
   9  -7   4    1.18    0.83
 -10   7  -4    0.67    0.68
  10  -7   4    1.25    0.96
  10  -7   4    0.18    0.75
 -11   7  -4    4.44    1.06
  11  -7   4    5.51    1.12
  11  -7   4    3.50    1.17
 -12   7  -4   -0.25    0.76
 -12   7  -4    1.35    0.96
  12  -7   4    0.97    1.18
 -13   7  -4    7.17    1.09
 -13   7  -4    3.31    1.22
  13  -7   4    8.90    1.66
 -14   7  -4   -0.27    1.11
 -14   7  -4    2.90    1.05
  14  -7   4   -0.29    1.44
  12   6  -4    0.30    2.16
 -12  -6   4    1.49    1.54
 -12  -6   4   -0.27    1.45
  11   6  -4    2.90    1.91
  11   6  -4    4.60    1.58
 -11  -6   4    4.13    1.49
 -11  -6   4    2.44    1.30
  10   6  -4    3.30    1.23
  10   6  -4    0.38    1.54
 -10  -6   4    0.72    1.15
 -10  -6   4    0.88    1.10
   9   6  -4    3.91    1.16
   9   6  -4    2.85    1.45
  -9  -6   4    5.51    1.08
  -9  -6   4    5.74    1.22
   8   6  -4   10.78    1.23
   8   6  -4   11.74    1.62
  -8  -6   4   15.13    1.53
  -8  -6   4    9.77    1.19
   7   6  -4   10.04    1.04
   7   6  -4    8.12    1.35
  -7  -6   4   10.57    1.12
  -7  -6   4    9.02    1.04
   6   6  -4   23.05    2.21
   6   6  -4   21.39    1.27
  -6  -6   4   21.47    1.49
  -6  -6   4   20.58    1.47
   5   6  -4   29.72    1.36
   5   6  -4   26.75    1.88
  -5  -6   4   27.82    1.52
   4   6  -4   14.34    1.33
   4   6  -4   14.57    0.87
  -4  -6   4   16.35    1.19
  -4  -6   4   15.68    0.82
  -4  -6   4   12.99    0.98
   3   6  -4   58.88    2.59
   3   6  -4   58.87    2.05
  -3  -6   4   59.44    2.40
  -3  -6   4   60.23    2.35
  -3  -6   4   59.55    1.97
   2   6  -4   63.78    2.60
  -2  -6   4   62.92    2.51
  -2  -6   4   60.60    2.38
   1   6  -4   62.28    2.59
  -1  -6   4   64.59    2.54
  -1  -6   4   64.63    2.42
   0   6  -4   79.09    2.99
   0   6  -4   75.64    2.52
   0   6  -4   79.54    2.84
   0  -6   4   80.26    2.89
  -1   6  -4   69.02    2.73
  -1   6  -4   72.04    2.41
  -1   6  -4   72.30    2.65
   1  -6   4   71.90    2.66
   1  -6   4   76.16    2.39
  -2   6  -4   37.81    1.65
  -2   6  -4   37.62    1.63
   2  -6   4   38.10    1.42
   2  -6   4   37.20    1.59
  -3   6  -4   67.90    2.62
  -3   6  -4   70.96    2.56
   3  -6   4   71.91    2.44
   3  -6   4   69.05    2.54
  -4   6  -4   42.54    1.59
  -4   6  -4   41.25    1.77
   4  -6   4   39.85    1.63
   4  -6   4   40.52    1.61
   4  -6   4   34.90    1.52
  -5   6  -4  103.91    3.73
   5  -6   4  101.65    3.57
   5  -6   4  103.21    3.58
  -6   6  -4   29.06    1.52
   6  -6   4   28.45    1.35
   6  -6   4   28.72    1.42
  -7   6  -4  130.64    4.70
   7  -6   4  132.46    4.53
  -8   6  -4   23.21    1.48
   8  -6   4   21.38    1.42
  -9   6  -4   32.95    1.84
   9  -6   4   32.66    1.96
   9  -6   4   34.06    1.83
 -10   6  -4   11.96    1.28
  10  -6   4   13.51    1.41
  10  -6   4   10.19    1.28
 -11   6  -4   54.17    2.65
 -11   6  -4   58.37    2.32
  11  -6   4   57.38    2.90
 -12   6  -4    6.56    0.99
 -12   6  -4    4.21    1.01
  12  -6   4    6.05    1.31
 -13   6  -4   28.31    2.14
 -13   6  -4   29.81    1.86
  13  -6   4   35.01    2.48
 -14   6  -4    7.85    1.14
  14  -6   4    3.86    1.72
  13   5  -4    8.73    1.99
  13   5  -4    5.53    2.55
 -13  -5   4    4.46    1.59
 -13  -5   4    7.68    1.80
  12   5  -4   46.42    3.93
  12   5  -4   46.94    3.18
 -12  -5   4   42.57    2.73
 -12  -5   4   45.88    2.99
  11   5  -4    5.65    1.44
  11   5  -4    6.31    1.83
 -11  -5   4    8.26    1.41
 -11  -5   4    4.53    1.23
  10   5  -4   45.06    3.11
  10   5  -4   37.18    2.41
 -10  -5   4   43.28    2.47
 -10  -5   4   39.28    2.29
   9   5  -4    1.87    1.02
   9   5  -4    4.26    1.27
  -9  -5   4    1.10    1.48
  -9  -5   4    3.99    0.97
   8   5  -4   52.48    2.34
   8   5  -4   52.48    2.92
  -8  -5   4   50.88    2.40
  -8  -5   4   50.77    2.35
   7   5  -4   31.77    2.23
   7   5  -4   33.10    1.71
  -7  -5   4   35.00    1.85
  -7  -5   4   33.44    1.76
   6   5  -4   57.30    2.75
   6   5  -4   56.71    2.24
  -6  -5   4   54.68    2.34
  -6  -5   4   56.88    2.31
   5   5  -4   29.33    1.80
   5   5  -4   28.97    1.36
  -5  -5   4   30.64    1.50
  -5  -5   4   31.86    1.52
   4   5  -4   51.02    1.81
   4   5  -4   52.21    2.31
  -4  -5   4   49.98    2.04
  -4  -5   4   51.20    2.07
  -4  -5   4   49.36    1.75
   3   5  -4   21.59    0.84
   3   5  -4   20.01    1.31
  -3  -5   4   20.58    1.11
  -3  -5   4   20.49    0.78
  -3  -5   4   21.60    1.17
   2   5  -4   73.08    2.77
  -2  -5   4   68.52    2.63
  -2  -5   4   69.91    2.58
   1   5  -4   31.02    1.48
  -1  -5   4   29.22    1.44
  -1  -5   4   28.63    1.33
   0   5  -4   40.31    1.70
   0   5  -4   37.67    1.29
   0  -5   4   38.80    1.75
   0  -5   4   38.08    1.59
   0  -5   4   40.14    1.30
  -1   5  -4   34.67    1.28
  -1   5  -4   35.02    1.50
  -1   5  -4   37.23    1.55
   1  -5   4   37.16    1.28
   1  -5   4   35.34    1.49
  -2   5  -4   -0.28    0.31
  -2   5  -4   -0.14    0.36
   2  -5   4    0.15    0.25
   2  -5   4    0.15    0.29
  -3   5  -4    4.12    0.52
  -3   5  -4    4.03    0.47
   3  -5   4    3.21    0.42
   3  -5   4    3.61    0.47
   3  -5   4    5.08    0.56
  -4   5  -4    4.52    0.57
   4  -5   4    4.09    0.51
   4  -5   4    3.44    0.47
  -5   5  -4    0.80    0.36
   5  -5   4    0.43    0.33
   5  -5   4    0.52    0.33
  -6   5  -4   -0.32    0.35
   6  -5   4    0.00    0.33
   6  -5   4    0.74    0.38
   7  -5   4    1.67    0.48
   7  -5   4    1.04    0.48
  -8   5  -4    3.85    0.69
   8  -5   4    2.64    0.71
  -9   5  -4   -0.09    0.62
   9  -5   4    1.67    0.69
   9  -5   4    0.14    0.68
 -10   5  -4    3.18    0.82
 -10   5  -4    4.61    0.65
  10  -5   4    2.25    0.89
 -11   5  -4    3.36    0.68
 -11   5  -4    2.49    0.86
  11  -5   4    2.16    0.96
 -12   5  -4    1.47    0.97
 -12   5  -4    3.55    0.83
  12  -5   4    2.26    1.10
 -13   5  -4    4.45    0.91
 -13   5  -4    5.38    1.18
  13  -5   4    3.82    1.35
 -14   5  -4    3.97    1.20
 -14   5  -4    5.68    1.12
  14  -5   4    5.46    1.47
  13   4  -4    1.51    1.61
  13   4  -4   -1.89    2.05
 -13  -4   4   -1.05    1.33
 -13  -4   4    1.40    1.55
  12   4  -4   -0.55    1.41
  12   4  -4    2.96    1.92
 -12  -4   4   -0.12    1.09
 -12  -4   4    0.35    1.32
  11   4  -4   -0.58    1.18
  11   4  -4    0.13    1.40
 -11  -4   4    0.60    0.99
 -11  -4   4    0.62    1.12
  10   4  -4    3.76    1.47
  10   4  -4    2.26    1.13
 -10  -4   4    3.61    1.05
 -10  -4   4    2.65    0.90
   9   4  -4    1.28    1.10
   9   4  -4    3.61    1.01
  -9  -4   4    3.99    0.97
  -9  -4   4    2.04    0.78
   8   4  -4   12.80    1.43
   8   4  -4   15.50    1.35
  -8  -4   4   12.36    1.52
  -8  -4   4   14.10    1.30
   7   4  -4    3.50    0.77
   7   4  -4    3.82    0.92
  -7  -4   4    2.81    0.66
  -7  -4   4    3.84    0.74
   6   4  -4   32.82    1.49
   6   4  -4   32.43    1.81
  -6  -4   4   29.80    1.50
  -6  -4   4   30.12    1.56
   5   4  -4    0.32    0.55
   5   4  -4    0.28    0.40
  -5  -4   4    0.31    0.43
  -5  -4   4   -0.03    0.45
   4   4  -4   90.69    3.40
   4   4  -4   95.04    2.98
  -4  -4   4   89.04    3.16
  -4  -4   4   88.18    3.16
  -4  -4   4   85.58    2.91
   3   4  -4    8.04    0.81
   3   4  -4    6.78    0.46
  -3  -4   4    7.94    0.66
  -3  -4   4    7.67    0.73
  -3  -4   4    7.28    0.40
   2   4  -4  134.30    4.54
  -2  -4   4  132.60    4.40
  -2  -4   4  129.13    4.45
   1   4  -4   33.38    1.45
  -1  -4   4   32.72    1.34
  -1  -4   4   31.80    1.44
   0   4  -4   61.17    1.86
   0   4  -4   56.28    2.16
   0  -4   4   56.84    2.25
   0  -4   4   58.65    2.12
  -1   4  -4   88.02    3.02
  -1   4  -4   87.92    2.80
  -1   4  -4   83.55    2.98
   1  -4   4   86.86    2.99
   1  -4   4   88.59    2.81
  -2   4  -4  630.39   19.33
  -2   4  -4  632.32   19.45
   2  -4   4  625.79   19.39
   2  -4   4  644.13   19.30
   2  -4   4  589.43   19.24
  -3   4  -4    1.11    0.38
  -3   4  -4    1.03    0.48
   3  -4   4    0.65    0.33
   3  -4   4    0.87    0.21
   3  -4   4    0.48    0.30
  -4   4  -4  131.10    4.40
   4  -4   4  129.26    4.30
   4  -4   4  126.58    4.29
  -5   4  -4   24.15    1.20
   5  -4   4   23.25    1.10
   5  -4   4   24.75    1.17
  -6   4  -4  107.81    3.81
   6  -4   4  104.70    3.70
   6  -4   4  110.68    3.81
  -7   4  -4   26.65    1.38
   7  -4   4   28.02    1.44
   7  -4   4   27.45    1.32
  -8   4  -4   75.00    2.84
   8  -4   4   71.50    2.93
   8  -4   4   63.23    3.35
  -9   4  -4   31.52    1.87
  -9   4  -4   31.42    1.40
   9  -4   4   30.71    1.89
 -10   4  -4   67.02    2.51
 -10   4  -4   67.43    2.78
  10  -4   4   63.51    3.01
 -11   4  -4   26.69    1.75
 -11   4  -4   24.98    1.44
  11  -4   4   26.80    2.07
 -12   4  -4   29.52    1.68
 -12   4  -4   29.50    1.93
  12  -4   4   27.87    2.22
 -13   4  -4    4.40    0.94
 -13   4  -4    3.91    1.02
  13  -4   4    3.46    1.28
 -14   4  -4   16.99    2.00
 -14   4  -4   17.28    1.83
  14  -4   4   15.42    1.98
  14   3  -4   32.14    3.96
  14   3  -4   33.86    3.25
 -14  -3   4   31.46    2.69
 -14  -3   4   37.02    3.05
  13   3  -4   -0.31    1.49
  13   3  -4    2.18    1.98
 -13  -3   4    2.25    1.19
 -13  -3   4    4.31    1.44
  12   3  -4   46.35    2.92
  12   3  -4   49.40    3.45
 -12  -3   4   47.26    2.72
 -12  -3   4   52.54    2.53
  11   3  -4    7.44    1.71
  11   3  -4   10.43    1.41
 -11  -3   4    7.97    1.14
 -11  -3   4   11.77    1.43
  10   3  -4   57.34    3.09
  10   3  -4   55.88    2.68
 -10  -3   4   58.27    2.64
 -10  -3   4   60.20    2.55
   9   3  -4    4.68    1.18
   9   3  -4    5.25    0.93
  -9  -3   4    4.37    0.73
  -9  -3   4    3.38    0.77
   8   3  -4   85.81    3.62
   8   3  -4   85.22    3.26
  -8  -3   4   87.90    3.25
   7   3  -4    0.92    0.67
   7   3  -4    0.24    0.57
  -7  -3   4    0.68    0.48
  -7  -3   4    0.23    0.55
   6   3  -4   82.26    3.24
   6   3  -4   86.91    2.95
  -6  -3   4   79.17    2.98
  -6  -3   4   81.42    2.95
   5   3  -4    4.21    0.62
   5   3  -4    4.19    0.47
  -5  -3   4    5.29    0.58
  -5  -3   4    4.65    0.60
   4   3  -4  144.69    4.94
   4   3  -4  150.36    4.63
  -4  -3   4  148.88    4.78
  -4  -3   4  135.44    4.57
  -4  -3   4  142.10    4.77
   3   3  -4    1.30    0.44
   3   3  -4   -0.29    0.25
  -3  -3   4    0.51    0.37
  -3  -3   4    0.44    0.19
  -3  -3   4    1.08    0.36
   2   3  -4   61.68    2.24
  -2  -3   4   57.40    2.12
  -2  -3   4   60.03    2.16
   1   3  -4    0.18    0.26
  -1  -3   4   -0.06    0.25
  -1  -3   4    0.01    0.23
   0   3  -4   23.85    1.03
   0   3  -4   24.37    0.81
   0  -3   4   22.66    1.15
   0  -3   4   25.07    0.84
   0  -3   4   22.26    1.00
  -1   3  -4   -0.03    0.23
  -1   3  -4    0.38    0.22
  -1   3  -4    0.24    0.18
   1  -3   4    0.20    0.17
   1  -3   4    0.11    0.22
   1  -3   4    0.19    0.17
  -2   3  -4   56.45    2.04
  -2   3  -4   54.05    1.89
   2  -3   4   58.53    1.96
   2  -3   4   56.02    1.81
   2  -3   4   54.12    1.98
  -3   3  -4    8.12    0.63
   3  -3   4    9.15    0.61
   3  -3   4    7.79    0.56
  -4   3  -4    0.19    0.29
   4  -3   4    0.32    0.32
   4  -3   4   -0.46    0.26
  -5   3  -4    0.06    0.32
   5  -3   4   -0.11    0.33
   5  -3   4    0.39    0.34
  -6   3  -4    0.93    0.43
   6  -3   4    0.72    0.35
   6  -3   4    0.60    0.41
  -7   3  -4    2.23    0.47
   7  -3   4    1.55    0.55
   7  -3   4    1.39    0.47
  -8   3  -4    0.44    0.57
   8  -3   4    0.23    0.64
  -9   3  -4   -0.10    0.40
  -9   3  -4    0.60    0.55
   9  -3   4    0.02    0.65
 -10   3  -4    7.04    0.92
 -10   3  -4    6.75    0.75
  10  -3   4    5.65    1.09
 -11   3  -4   -0.85    0.67
 -11   3  -4   -0.40    0.59
  11  -3   4    0.93    0.83
 -12   3  -4    7.44    1.07
 -12   3  -4    9.33    1.08
  12  -3   4    8.73    1.36
 -13   3  -4    0.29    0.95
 -13   3  -4   -0.18    0.94
  13  -3   4   -0.02    1.24
 -14   3  -4    9.44    1.35
 -14   3  -4    7.20    1.34
  14  -3   4   10.71    1.75
  14   2  -4   -1.25    1.68
  14   2  -4    1.69    2.24
 -14  -2   4   -1.42    1.25
 -14  -2   4   -0.45    1.53
  13   2  -4   -0.08    1.89
  13   2  -4    2.15    1.43
 -13  -2   4   -0.04    1.25
 -13  -2   4    0.33    1.19
  12   2  -4    1.01    1.52
  12   2  -4   -0.11    1.13
 -12  -2   4    0.44    1.09
 -12  -2   4    0.55    0.90
  11   2  -4    1.46    1.28
  11   2  -4   -1.08    1.01
 -11  -2   4    0.87    0.92
 -11  -2   4    0.24    0.75
  10   2  -4    4.87    1.16
  10   2  -4    6.84    1.10
 -10  -2   4    5.51    0.81
 -10  -2   4    6.29    0.99
   9   2  -4    0.42    0.73
   9   2  -4   -0.81    0.82
  -9  -2   4   -0.44    0.63
  -9  -2   4   -0.20    0.53
   8   2  -4   13.50    1.20
  -8  -2   4   13.37    1.09
  -8  -2   4   13.64    1.17
   7   2  -4    0.32    0.45
   7   2  -4   -0.12    0.59
  -7  -2   4   -0.32    0.40
  -7  -2   4   -0.26    0.44
   6   2  -4   43.41    1.73
   6   2  -4   44.50    1.97
  -6  -2   4   43.87    1.74
  -6  -2   4   45.44    1.79
   5   2  -4   10.54    0.70
   5   2  -4   11.60    0.87
  -5  -2   4    9.62    0.69
  -5  -2   4    9.96    0.77
   4   2  -4   96.41    3.36
   4   2  -4   97.32    3.11
  -4  -2   4   95.12    3.22
  -4  -2   4   89.55    3.08
  -4  -2   4   97.24    3.22
   3   2  -4   20.59    1.01
   3   2  -4   20.52    0.78
  -3  -2   4   19.87    0.91
  -3  -2   4   21.04    0.94
  -3  -2   4   20.32    0.78
   2   2  -4   52.06    1.92
   2   2  -4   53.91    1.70
  -2  -2   4   53.10    1.86
  -2  -2   4   52.47    1.91
  -2  -2   4   53.43    1.70
   1   2  -4    3.88    0.21
   1   2  -4    3.60    0.37
   1   2  -4    3.65    0.25
  -1  -2   4    4.03    0.40
  -1  -2   4    3.65    0.47
   0   2  -4  104.30    3.18
   0   2  -4   99.76    3.25
   0  -2   4   99.56    3.41
   0  -2   4   99.42    3.28
   0  -2   4   93.58    3.20
   0  -2   4  104.38    3.19
  -1   2  -4    6.25    0.38
  -1   2  -4    6.07    0.35
  -1   2  -4    7.74    0.41
   1  -2   4    6.06    0.67
   1  -2   4    6.49    0.47
   1  -2   4    7.09    0.43
  -2   2  -4  196.15    6.32
  -2   2  -4  196.18    6.14
  -2   2  -4  201.41    6.13
   2  -2   4  201.29    6.30
   2  -2   4  193.75    6.29
  -3   2  -4    0.34    0.25
   3  -2   4    0.25    0.24
   3  -2   4    0.44    0.25
  -4   2  -4  233.15    7.42
   4  -2   4  232.33    7.46
   4  -2   4  226.96    7.37
  -5   2  -4   11.38    0.82
   5  -2   4   11.23    0.90
   5  -2   4    9.30    0.78
  -6   2  -4   85.28    3.04
   6  -2   4   84.61    3.01
   6  -2   4   85.86    3.18
  -7   2  -4    9.50    0.88
  -7   2  -4    7.96    0.64
   7  -2   4    9.11    1.00
  -8   2  -4  102.07    3.59
  -8   2  -4  107.23    3.72
   8  -2   4  101.38    3.92
  -9   2  -4    0.21    0.60
  -9   2  -4    0.00    0.76
   9  -2   4    0.77    0.68
 -10   2  -4   80.34    2.93
 -10   2  -4   77.06    3.10
  10  -2   4   76.29    3.36
 -11   2  -4   -0.30    0.70
 -11   2  -4    0.07    0.64
  11  -2   4    0.18    0.98
 -12   2  -4   37.44    2.05
 -12   2  -4   37.07    2.04
  12  -2   4   40.14    2.53
 -13   2  -4    0.53    0.98
 -13   2  -4    0.35    0.84
  13  -2   4   -1.91    1.18
 -14   2  -4   36.37    2.44
 -14   2  -4   31.10    2.21
  14  -2   4   33.13    3.03
  14   1  -4   21.18    2.56
  14   1  -4   15.86    2.03
 -14  -1   4   21.04    2.52
 -14  -1   4   16.08    2.04
  13   1  -4   43.31    2.90
  13   1  -4   42.73    3.39
 -13  -1   4   42.82    2.41
 -13  -1   4   45.99    2.63
  12   1  -4   25.71    2.60
  12   1  -4   23.67    2.05
 -12  -1   4   23.58    1.92
 -12  -1   4   22.01    1.74
  11   1  -4   24.81    2.00
  11   1  -4   23.06    2.18
 -11  -1   4   21.94    1.52
 -11  -1   4   21.76    1.70
  10   1  -4   44.08    2.26
 -10  -1   4   45.32    2.07
 -10  -1   4   45.70    2.15
   9   1  -4   31.99    1.72
   9   1  -4   39.47    2.03
  -9  -1   4   34.66    1.69
  -9  -1   4   35.42    1.72
   8   1  -4   39.81    2.00
   8   1  -4   40.51    1.83
  -8  -1   4   40.47    1.84
  -8  -1   4   43.81    1.82
   7   1  -4   44.35    1.98
   7   1  -4   44.24    1.85
  -7  -1   4   46.94    1.81
  -7  -1   4   45.08    1.79
   6   1  -4    9.55    0.84
   6   1  -4    9.96    0.74
  -6  -1   4   11.17    0.76
  -6  -1   4    9.88    0.70
   5   1  -4   13.63    0.86
   5   1  -4   13.30    0.74
  -5  -1   4   13.06    0.79
  -5  -1   4   14.56    0.78
   4   1  -4   98.25    3.44
   4   1  -4  107.55    3.32
  -4  -1   4  101.29    3.39
  -4  -1   4   98.81    3.34
   3   1  -4   39.61    1.36
   3   1  -4   41.83    1.51
   3   1  -4   36.56    1.42
  -3  -1   4   37.47    1.37
  -3  -1   4   40.01    1.43
  -3  -1   4   42.28    1.49
   2   1  -4   31.49    1.21
   2   1  -4   36.03    1.27
   2   1  -4   28.54    1.24
  -2  -1   4   35.73    1.30
  -2  -1   4   35.06    1.23
  -2  -1   4   34.41    1.15
   1   1  -4   26.18    0.96
   1   1  -4   25.54    0.95
   1   1  -4   24.36    0.99
   1   1  -4   24.11    0.88
  -1  -1   4   26.81    1.07
  -1  -1   4   26.00    0.98
   0   1  -4   37.38    1.21
   0   1  -4   35.24    1.26
   0   1  -4   34.46    1.22
   0   1  -4   31.29    1.25
   0  -1   4   34.50    1.27
   0  -1   4   35.82    1.28
   0  -1   4   35.88    1.40
  -1   1  -4   16.31    0.64
  -1   1  -4   15.12    0.73
   1  -1   4   15.63    0.74
   1  -1   4   16.10    0.73
   1  -1   4   15.60    0.89
   1  -1   4   16.87    0.62
  -2   1  -4   13.95    0.60
  -2   1  -4   13.02    0.68
   2  -1   4   14.46    0.54
   2  -1   4   14.19    0.67
   2  -1   4   14.29    0.74
  -3   1  -4    2.32    0.32
  -3   1  -4    2.91    0.36
   3  -1   4    2.25    0.34
   3  -1   4    1.89    0.38
  -4   1  -4    8.72    0.67
   4  -1   4    5.62    0.70
   4  -1   4    9.30    0.71
  -5   1  -4    0.33    0.32
   5  -1   4   -0.06    0.37
   5  -1   4   -0.04    0.38
  -6   1  -4    0.96    0.27
  -6   1  -4    0.38    0.34
  -6   1  -4    1.04    0.30
   6  -1   4    1.32    0.44
  -7   1  -4    0.67    0.33
  -7   1  -4    1.38    0.35
  -7   1  -4    1.29    0.44
   7  -1   4    1.42    0.46
   7  -1   4    1.02    0.51
  -8   1  -4    0.81    0.51
  -8   1  -4    1.02    0.39
   8  -1   4    0.44    0.61
   8  -1   4   -0.01    0.58
  -9   1  -4    0.92    0.45
  -9   1  -4    1.71    0.69
   9  -1   4    0.87    0.68
   9  -1   4    1.21    0.69
 -10   1  -4    3.34    0.71
 -10   1  -4    2.99    0.72
  10  -1   4    4.55    1.04
  10  -1   4    2.45    0.87
 -11   1  -4    1.92    0.74
 -11   1  -4    1.69    0.68
  11  -1   4    1.04    1.02
 -12   1  -4    4.91    1.01
 -12   1  -4    4.27    0.91
  12  -1   4    2.84    1.29
 -13   1  -4    3.38    1.11
 -13   1  -4    2.41    0.98
  13  -1   4    1.40    1.34
 -14   1  -4   12.87    1.43
 -14   1  -4   13.76    1.76
  14  -1   4   13.61    2.05
  14   0  -4    0.28    1.79
  14   0  -4   -1.44    1.52
 -14   0   4    0.09    1.28
 -14   0   4    2.09    1.09
  13   0  -4   -0.68    1.36
  13   0  -4    1.86    1.49
 -13   0   4    0.30    0.96
 -13   0   4   -0.49    1.15
  12   0  -4    0.98    1.32
  12   0  -4    0.31    1.14
 -12   0   4    1.55    0.83
 -12   0   4    2.17    1.01
  11   0  -4    0.64    0.87
  11   0  -4   -0.82    1.08
 -11   0   4    0.38    0.68
 -11   0   4    1.08    0.89
  10   0  -4    1.58    0.80
  10   0  -4    1.26    0.75
 -10   0   4    0.97    0.74
 -10   0   4    0.52    0.59
   9   0  -4    8.74    1.10
   9   0  -4   11.53    1.24
  -9   0   4   11.90    1.06
  -9   0   4    9.41    1.00
   8   0  -4    5.27    0.69
   8   0  -4    4.44    0.75
  -8   0   4    5.60    0.63
  -8   0   4    5.16    0.69
   7   0  -4   11.88    0.95
   7   0  -4   13.62    0.89
  -7   0   4   12.23    0.85
  -7   0   4   11.54    0.78
   6   0  -4   10.01    0.70
   6   0  -4    9.73    0.76
  -6   0   4   10.47    0.68
  -6   0   4   10.23    0.69
   5   0  -4   15.01    0.78
   5   0  -4   13.31    0.79
  -5   0   4   13.91    0.74
  -5   0   4   15.81    0.78
   4   0  -4   57.73    2.06
   4   0  -4   61.92    2.19
   4   0  -4   63.99    2.14
  -4   0   4   62.33    2.17
  -4   0   4   67.76    2.11
   3   0  -4   42.38    1.51
   3   0  -4   43.32    1.48
   3   0  -4   41.77    1.45
  -3   0   4   41.71    1.49
  -3   0   4   42.84    1.54
  -3   0   4   42.86    1.45
   2   0  -4   42.08    1.46
   2   0  -4   44.16    1.48
  -2   0   4   45.00    1.52
  -2   0   4   43.40    1.48
  -2   0   4   41.89    1.51
  -2   0   4   44.16    1.55
   1   0  -4  102.78    3.31
   1   0  -4  103.15    3.30
   1   0  -4  102.04    3.37
  -1   0   4  104.15    3.38
  -1   0   4  104.49    3.33
  -1   0   4  105.03    3.30
   0   0  -4   22.80    0.88
   0   0  -4   22.12    0.95
   0   0  -4   21.91    0.93
   0   0   4   23.63    0.98
   0   0   4   23.33    0.86
   0   0   4   23.84    0.97
   0   0   4   22.27    0.88
  -1   0  -4   66.16    2.38
  -1   0  -4   67.81    2.33
   1   0   4   70.20    2.42
   1   0   4   73.74    2.45
   1   0   4   72.66    2.31
   1   0   4   72.32    2.35
  -2   0  -4   49.99    1.77
  -2   0  -4   52.72    1.77
  -2   0  -4   48.05    1.85
   2   0   4   50.26    1.86
   2   0   4   51.92    1.80
   2   0   4   52.33    1.73
  -3   0  -4   55.46    1.99
  -3   0  -4   58.67    2.00
   3   0   4   56.80    1.95
   3   0   4   57.15    2.04
   3   0   4   58.11    2.14
  -4   0  -4  134.38    4.52
  -4   0  -4  144.54    4.56
  -4   0  -4  141.66    4.50
   4   0   4  137.16    4.72
   4   0   4  139.97    4.50
  -5   0  -4   20.75    0.93
  -5   0  -4   19.02    1.05
  -5   0  -4   20.24    0.99
   5   0   4   19.71    1.17
   5   0   4   20.57    1.00
  -6   0  -4  111.59    3.71
  -6   0  -4  114.24    3.77
   6   0   4  106.98    3.75
   6   0   4  112.50    4.02
  -7   0  -4   38.59    1.55
  -7   0  -4   40.03    1.63
   7   0   4   37.42    2.20
   7   0   4   38.62    1.71
  -8   0  -4   58.49    2.17
  -8   0  -4   53.26    2.11
   8   0   4   48.42    2.53
   8   0   4   50.47    2.22
  -9   0  -4   13.33    1.07
  -9   0  -4   13.46    1.10
   9   0   4   11.15    1.33
   9   0   4   12.09    1.32
 -10   0  -4   47.65    2.09
 -10   0  -4   49.28    2.06
  10   0   4   41.84    2.51
  10   0   4   44.65    2.32
 -11   0  -4   16.37    1.47
 -11   0  -4   17.70    1.42
  11   0   4   17.29    1.87
  11   0   4   15.65    1.98
 -12   0  -4   42.01    2.28
 -12   0  -4   39.48    2.06
  12   0   4   35.10    2.60
 -13   0  -4    8.73    1.40
 -13   0  -4    9.08    1.13
  13   0   4    7.42    1.63
 -14   0  -4   23.54    2.05
 -14   0  -4   25.54    3.35
  14   0   4   20.97    2.49
 -15   1   4   35.15    2.53
  14  -1  -4    1.69    1.72
  14  -1  -4   -0.11    1.48
 -14   1   4    0.61    1.03
  13  -1  -4   63.22    3.52
  13  -1  -4   66.79    3.23
 -13   1   4   61.70    2.85
 -13   1   4   58.54    3.35
  12  -1  -4   14.16    1.65
  12  -1  -4   11.72    1.62
 -12   1   4   12.29    1.34
 -12   1   4   11.64    1.46
  11  -1  -4   63.48    3.09
  11  -1  -4   63.38    2.81
 -11   1   4   67.32    2.67
 -11   1   4   62.48    2.65
  10  -1  -4    1.93    0.77
  10  -1  -4    1.38    1.18
 -10   1   4    1.82    0.57
 -10   1   4    2.19    0.67
   9  -1  -4   89.94    3.30
   9  -1  -4   80.43    3.52
  -9   1   4   87.40    3.05
  -9   1   4   85.19    3.18
   8  -1  -4    8.33    0.86
   8  -1  -4    8.80    0.95
  -8   1   4    9.07    0.79
   7  -1  -4  119.03    4.08
   7  -1  -4  118.46    4.07
  -7   1   4  119.61    3.91
  -7   1   4  121.05    4.05
   6  -1  -4   16.14    0.86
   6  -1  -4   15.87    0.89
  -6   1   4   16.64    0.85
  -6   1   4   16.64    0.79
   5  -1  -4  104.75    3.51
   5  -1  -4  108.14    3.54
   5  -1  -4  101.69    3.34
  -5   1   4  110.40    3.55
  -5   1   4  105.40    3.39
   4  -1  -4   11.61    0.59
   4  -1  -4   11.26    0.48
   4  -1  -4   11.97    0.62
  -4   1   4   11.78    0.51
  -4   1   4   12.24    0.64
  -4   1   4   11.51    0.58
   3  -1  -4   48.55    1.61
   3  -1  -4   50.86    1.76
  -3   1   4   51.52    1.76
  -3   1   4   51.30    1.75
  -3   1   4   49.36    1.61
   2  -1  -4   68.78    2.29
   2  -1  -4   68.50    2.18
  -2   1   4   68.24    2.29
  -2   1   4   68.62    2.17
  -2   1   4   70.04    2.28
  -2   1   4   67.06    2.36
   1  -1  -4   12.34    0.70
   1  -1  -4   14.09    0.64
  -1   1   4   14.79    0.65
  -1   1   4   15.23    0.66
   0  -1  -4    6.15    0.40
   0  -1  -4    6.17    0.41
   0  -1  -4    5.59    0.56
   0   1   4    6.02    0.45
   0   1   4    6.37    0.44
   0   1   4    6.00    0.47
   0   1   4    5.43    0.55
  -1  -1  -4   22.92    0.90
  -1  -1  -4   20.61    0.97
   1   1   4   22.56    0.95
   1   1   4   24.26    0.91
   1   1   4   23.12    0.95
   1   1   4   24.50    1.07
  -2  -1  -4    6.27    0.60
  -2  -1  -4    6.14    0.37
  -2  -1  -4    5.75    0.55
  -2  -1  -4    5.94    0.41
   2   1   4    5.28    0.53
   2   1   4    5.72    0.49
  -3  -1  -4   25.56    1.00
  -3  -1  -4   25.19    1.00
   3   1   4   24.80    1.10
   3   1   4   24.84    1.03
   3   1   4   24.58    1.19
  -4  -1  -4    8.19    0.56
  -4  -1  -4    6.35    0.52
   4   1   4    6.56    0.71
  -5  -1  -4    3.91    0.47
  -5  -1  -4    4.17    0.52
   5   1   4    3.97    0.60
   5   1   4    3.99    0.58
  -6  -1  -4    0.07    0.32
  -6  -1  -4   -0.74    0.28
   6   1   4    0.56    0.50
   6   1   4    0.35    0.46
  -7  -1  -4    0.77    0.40
   7   1   4    0.11    0.62
   7   1   4    0.20    0.57
  -8  -1  -4    0.55    0.55
  -8  -1  -4    0.78    0.47
   8   1   4    0.34    0.70
   8   1   4   -1.01    0.99
  -9  -1  -4   -0.10    0.49
  -9  -1  -4    0.73    0.57
   9   1   4    0.45    0.89
   9   1   4    1.11    0.86
 -10  -1  -4    5.28    0.79
 -10  -1  -4    5.54    1.31
  10   1   4    4.05    1.10
  10   1   4    3.87    1.13
 -11  -1  -4    1.35    0.85
 -11  -1  -4    3.28    1.25
  11   1   4    2.37    1.31
  11   1   4    1.35    1.13
 -12  -1  -4    3.44    1.12
 -12  -1  -4    4.42    0.95
  12   1   4    4.71    1.44
 -13  -1  -4    2.38    1.02
 -13  -1  -4    2.21    1.28
  13   1   4    2.19    1.47
 -14  -1  -4    9.56    1.66
  14   1   4    6.82    1.92
  15  -2  -4   -2.66    1.95
 -15   2   4    1.72    1.26
  14  -2  -4    2.25    1.35
  14  -2  -4    0.06    1.75
 -14   2   4   -0.25    1.00
  13  -2  -4    0.34    0.99
  13  -2  -4   -1.19    1.38
 -13   2   4   -0.34    0.76
 -13   2   4   -0.48    0.96
  12  -2  -4   -0.94    1.01
  12  -2  -4   -0.15    0.92
 -12   2   4    0.10    0.91
 -12   2   4   -0.22    0.72
  11  -2  -4    5.66    1.00
  11  -2  -4    3.28    0.88
 -11   2   4    5.04    0.84
 -11   2   4    6.44    0.89
  10  -2  -4    0.50    0.66
  10  -2  -4    0.41    0.70
 -10   2   4   -0.24    0.55
 -10   2   4   -0.33    0.53
   9  -2  -4    7.73    0.96
   9  -2  -4    7.82    0.95
  -9   2   4    5.49    0.76
  -9   2   4    7.99    0.85
   8  -2  -4   -0.33    0.42
   8  -2  -4   -0.68    0.35
  -8   2   4   -0.06    0.66
  -8   2   4    0.28    0.40
   7  -2  -4   13.88    0.86
   7  -2  -4   12.32    0.79
  -7   2   4   13.60    0.73
  -7   2   4   13.04    0.83
   6  -2  -4   -0.07    0.28
   6  -2  -4    0.26    0.26
  -6   2   4    0.12    0.28
  -6   2   4    0.34    0.25
  -6   2   4    0.20    0.31
   5  -2  -4   20.63    0.95
  -5   2   4   20.95    0.77
  -5   2   4   20.97    0.96
  -5   2   4   21.05    0.90
  -5   2   4   19.99    0.77
   4  -2  -4    9.43    0.59
  -4   2   4    9.98    0.57
  -4   2   4    8.68    0.52
   3  -2  -4  137.81    4.50
  -3   2   4  136.81    4.48
  -3   2   4  142.79    4.47
   2  -2  -4   28.73    1.08
   2  -2  -4   25.70    0.90
   2  -2  -4   27.59    0.88
  -2   2   4   26.51    1.07
  -2   2   4   27.11    1.01
   1  -2  -4   66.97    2.18
   1  -2  -4   67.92    2.19
   1  -2  -4   70.32    2.30
   1  -2  -4   63.83    2.20
  -1   2   4   68.24    2.34
  -1   2   4   69.69    2.22
   0  -2  -4    1.30    0.17
   0  -2  -4    1.38    0.22
   0  -2  -4    1.85    0.20
   0   2   4    1.46    0.34
   0   2   4    1.55    0.21
   0   2   4    1.37    0.30
  -1  -2  -4  155.46    4.90
  -1  -2  -4  158.91    4.95
   1   2   4  155.01    5.10
   1   2   4  156.38    4.95
   1   2   4  157.37    5.16
  -2  -2  -4    5.24    0.36
  -2  -2  -4    4.86    0.37
  -2  -2  -4    4.43    0.44
   2   2   4    4.67    0.56
   2   2   4    5.06    0.57
  -3  -2  -4  131.92    4.26
  -3  -2  -4  135.62    4.16
   3   2   4  128.51    4.40
   3   2   4  129.00    4.46
   3   2   4  129.54    4.16
  -4  -2  -4    6.58    0.57
  -4  -2  -4    7.99    0.50
   4   2   4    5.54    0.71
   4   2   4    6.00    0.64
   4   2   4    7.49    0.84
  -5  -2  -4  121.73    3.80
  -5  -2  -4  118.29    3.91
   5   2   4  108.96    4.11
   5   2   4  116.88    4.09
  -6  -2  -4   45.59    1.81
  -6  -2  -4   47.84    1.72
   6   2   4   45.10    2.08
   6   2   4   44.85    2.04
  -7  -2  -4  118.01    4.16
  -7  -2  -4  123.75    4.04
   7   2   4  124.51    4.56
   7   2   4  119.97    4.38
  -8  -2  -4    3.18    0.61
  -8  -2  -4    1.41    0.50
   8   2   4    0.74    0.80
   8   2   4    1.69    0.83
  -9  -2  -4   50.44    2.27
  -9  -2  -4   51.77    2.06
   9   2   4   51.37    2.55
   9   2   4   49.24    2.58
 -10  -2  -4   23.63    1.38
 -10  -2  -4   21.29    1.62
  10   2   4   21.82    2.03
  10   2   4   24.11    2.11
 -11  -2  -4   52.47    2.60
 -11  -2  -4   52.30    2.28
  11   2   4   57.33    3.02
  11   2   4   49.40    3.07
 -12  -2  -4    9.81    1.44
 -12  -2  -4    7.92    1.05
  12   2   4    8.79    1.59
 -13  -2  -4   26.70    2.39
  13   2   4   26.11    3.45
  15  -3  -4   32.39    2.76
 -15   3   4   26.88    2.23
  14  -3  -4   10.97    1.51
  14  -3  -4   11.87    1.86
 -14   3   4   10.07    1.31
  13  -3  -4   45.59    2.62
  13  -3  -4   40.55    2.42
 -13   3   4   39.07    2.25
  12  -3  -4    2.32    0.99
 -12   3   4    1.98    0.86
 -12   3   4    2.72    0.79
  11  -3  -4   64.16    2.82
  11  -3  -4   63.75    2.75
 -11   3   4   63.54    2.68
 -11   3   4   66.87    2.54
  10  -3  -4    6.65    0.89
  10  -3  -4    6.85    0.85
 -10   3   4    6.79    0.72
 -10   3   4    6.00    0.81
   9  -3  -4   99.15    3.65
   9  -3  -4   98.03    3.50
  -9   3   4   99.49    3.30
  -9   3   4   96.78    3.81
   8  -3  -4    2.71    0.50
   8  -3  -4    2.79    0.48
  -8   3   4    3.02    0.43
  -8   3   4    3.09    0.52
   7  -3  -4  106.08    3.62
   7  -3  -4  106.72    3.50
  -7   3   4  107.52    3.60
  -7   3   4   99.24    3.32
  -7   3   4  100.48    3.36
   6  -3  -4   15.50    0.85
  -6   3   4   15.75    0.78
  -6   3   4   15.68    0.86
   5  -3  -4  169.91    5.48
  -5   3   4  164.09    5.39
  -5   3   4  169.20    5.44
   4  -3  -4   54.05    2.04
  -4   3   4   57.41    2.01
  -4   3   4   57.26    2.00
   3  -3  -4  278.74    8.97
  -3   3   4  288.54    8.91
  -3   3   4  286.06    8.97
   2  -3  -4   12.72    0.52
   2  -3  -4   14.20    0.72
  -2   3   4   13.46    0.49
  -2   3   4   13.75    0.61
  -2   3   4   12.59    0.72
   1  -3  -4   78.19    2.47
   1  -3  -4   73.50    2.59
   1  -3  -4   73.66    2.48
  -1   3   4   79.27    2.44
  -1   3   4   77.04    2.68
  -1   3   4   77.62    2.47
   0  -3  -4   -0.04    0.13
   0  -3  -4    0.08    0.15
   0   3   4    0.02    0.27
   0   3   4    0.26    0.29
  -1  -3  -4   56.66    1.92
   1   3   4   55.73    2.13
   1   3   4   56.23    2.14
  -2  -3  -4    1.80    0.31
   2   3   4    1.55    0.41
   2   3   4    0.91    0.42
  -3  -3  -4   16.18    0.83
   3   3   4   16.12    1.01
   3   3   4   17.21    1.07
  -4  -3  -4   -0.38    0.26
  -4  -3  -4    0.17    0.20
   4   3   4    0.14    0.50
   4   3   4   -0.18    0.37
  -5  -3  -4    6.33    0.62
  -5  -3  -4    7.70    0.51
   5   3   4    6.43    0.86
   5   3   4    7.24    0.81
  -6  -3  -4    0.04    0.32
   6   3   4   -0.10    0.46
   6   3   4    0.42    0.67
  -7  -3  -4    0.61    0.60
  -7  -3  -4   -0.40    0.39
   7   3   4    0.27    0.71
   7   3   4   -0.64    0.77
  -8  -3  -4    0.33    0.48
  -8  -3  -4   -0.80    0.54
   8   3   4    1.42    0.92
   8   3   4    0.73    0.90
  -9  -3  -4   -0.21    0.65
  -9  -3  -4    0.39    0.58
   9   3   4   -0.23    1.07
   9   3   4    1.18    1.03
 -10  -3  -4    0.11    0.65
 -10  -3  -4    0.41    0.77
  10   3   4   -0.92    1.38
  10   3   4   -0.70    1.05
 -11  -3  -4    1.65    0.93
 -11  -3  -4    1.41    1.00
  11   3   4    5.09    1.37
  11   3   4    2.41    1.48
 -12  -3  -4    4.32    1.12
  12   3   4    2.49    1.64
 -13  -3  -4    9.56    1.63
  13   3   4   10.24    2.04
  15  -4  -4    1.84    1.35
 -15   4   4   -0.51    1.12
  14  -4  -4    6.29    1.52
  14  -4  -4    2.76    1.21
 -14   4   4    0.20    0.95
  13  -4  -4    2.24    1.17
  13  -4  -4    1.46    1.09
 -13   4   4   -0.42    0.80
  12  -4  -4   -0.32    0.87
  12  -4  -4   -0.04    0.84
 -12   4   4    0.29    0.78
 -12   4   4    0.09    0.75
  11  -4  -4   -0.50    0.72
  11  -4  -4   -0.12    0.71
 -11   4   4   -1.38    0.62
 -11   4   4   -0.03    0.68
  10  -4  -4    0.74    0.67
  10  -4  -4    0.24    0.60
 -10   4   4    0.46    0.59
 -10   4   4   -0.10    0.51
   9  -4  -4   10.26    0.90
   9  -4  -4    9.56    1.18
  -9   4   4    9.77    0.78
  -9   4   4   11.53    0.98
   8  -4  -4    2.78    0.71
   8  -4  -4    2.38    0.39
  -8   4   4    2.03    0.47
  -8   4   4    2.33    0.51
  -8   4   4    2.35    0.38
   7  -4  -4   19.74    1.09
  -7   4   4   19.71    1.04
  -7   4   4   20.49    0.84
  -7   4   4   19.47    0.96
  -7   4   4   19.87    0.79
   6  -4  -4    1.84    0.36
  -6   4   4    1.39    0.35
  -6   4   4    1.35    0.30
   5  -4  -4   10.60    0.71
  -5   4   4   10.41    0.66
  -5   4   4    9.24    0.66
   4  -4  -4   70.07    2.52
  -4   4   4   71.44    2.44
  -4   4   4   70.43    2.48
   3  -4  -4   81.91    2.86
   3  -4  -4   82.94    2.63
  -3   4   4   83.72    2.89
  -3   4   4   82.95    2.76
  -3   4   4   82.55    2.59
   2  -4  -4   12.80    0.72
   2  -4  -4   11.57    0.57
  -2   4   4   11.61    0.75
  -2   4   4   11.98    0.58
  -2   4   4   10.66    0.50
   1  -4  -4   94.25    3.24
   1  -4  -4  101.42    3.39
   1  -4  -4  102.07    3.26
  -1   4   4  102.17    3.51
  -1   4   4  107.60    3.23
  -1   4   4   98.20    3.23
[truncated: 684,316 more chars]
