# Supplementary material for: Emergence of californium as the second transitional element in the actinide series
Source: Nat Commun. 2015 Apr 16;6:6827. doi: 10.1038/ncomms7827 (PMC4410632; doi:10.1038/ncomms7827)
Supplement: Supplementary Data 3 — CIF file for Cf complex [file ncomms7827-s4.cif]

 
data_wtf
 
_audit_creation_method            SHELXL-2013
_chemical_name_systematic
;
 ?
;

_chemical_name_common             'Californium(III) 2,6-Pyridinedicarboxylic acid'
_chemical_melting_point           'not measured'
_chemical_formula_moiety          'Cf2(C7H4NO4)6-2(H2O)'
_chemical_formula_sum
 'C42 H24 Cf2 N6 O26' 
_chemical_formula_weight          1526.67

loop_
 _atom_type_symbol
 _atom_type_description
 _atom_type_scat_dispersion_real
 _atom_type_scat_dispersion_imag
 _atom_type_scat_source
 'C'  'C'   0.0033   0.0016
 'International Tables Vol C Tables 4.2.6.8 and 6.1.1.4'
 'H'  'H'   0.0000   0.0000
 'International Tables Vol C Tables 4.2.6.8 and 6.1.1.4'
 'N'  'N'   0.0061   0.0033
 'International Tables Vol C Tables 4.2.6.8 and 6.1.1.4'
 'O'  'O'   0.0106   0.0060
 'International Tables Vol C Tables 4.2.6.8 and 6.1.1.4'
 'Cf'  'Cf'  -6.6561   5.0785
 'International Tables Vol C Tables 4.2.6.8 and 6.1.1.4'
 
_space_group_crystal_system       triclinic
_space_group_IT_number            2
_space_group_name_H-M_alt         'P -1'
_space_group_name_Hall            '-P 1'
 
_shelx_space_group_comment
;
The symmetry employed for this shelxl refinement is uniquely defined
by the following loop, which should always be used as a source of
symmetry information in preference to the above space-group names.
They are only intended as comments.
;
 
loop_
 _space_group_symop_operation_xyz
 'x, y, z'
 '-x, -y, -z'
 
_cell_length_a                    11.7542(4)
_cell_length_b                    13.4315(5)
_cell_length_c                    15.1978(6)
_cell_angle_alpha                 91.1180(12)
_cell_angle_beta                  95.9110(11)
_cell_angle_gamma                 103.1070(12)
_cell_volume                      2322.17(15)
_cell_formula_units_Z             2
_cell_measurement_temperature     100(2)
_cell_measurement_reflns_used     52110 
_cell_measurement_theta_min       2.357 
_cell_measurement_theta_max       30.626 
 
_exptl_crystal_description        'block'
_exptl_crystal_colour             'green' 
_exptl_crystal_density_meas       'N/A' 
_exptl_crystal_density_method     'not measured'              
_exptl_crystal_density_diffrn     2.183          
_exptl_crystal_F_000              1444
_exptl_transmission_factor_min    ?                                             
_exptl_transmission_factor_max    ?                                             
_exptl_crystal_size_max           0.06 
_exptl_crystal_size_mid           0.05 
_exptl_crystal_size_min           0.04 
_exptl_absorpt_coefficient_mu     3.726
_shelx_estimated_absorpt_T_min    0.25 
_shelx_estimated_absorpt_T_max    0.45 
_exptl_absorpt_correction_type    'multi-scan' 
_exptl_absorpt_correction_T_min   0.236 
_exptl_absorpt_correction_T_max   0.428 
_exptl_absorpt_process_details    'SHELTXPREP'  
 
_exptl_special_details
;
 ?
;
 
_diffrn_ambient_temperature       100(2)
_diffrn_radiation_wavelength      0.71073
_diffrn_radiation_type            MoK\a
_diffrn_source                    'Imus microfocused'                        
_diffrn_measurement_device_type   'BRUKER apex II'
_diffrn_measurement_method        '0.5 wide w/ exposures' 
_diffrn_detector_area_resol_mean  0  
_diffrn_reflns_number             52110
_diffrn_reflns_av_unetI/netI      0.0378
_diffrn_reflns_av_R_equivalents   0.0403
_diffrn_reflns_limit_h_min        -16
_diffrn_reflns_limit_h_max        16
_diffrn_reflns_limit_k_min        -19
_diffrn_reflns_limit_k_max        19
_diffrn_reflns_limit_l_min        -21
_diffrn_reflns_limit_l_max        21
_diffrn_reflns_theta_min          2.357
_diffrn_reflns_theta_max          30.626
_diffrn_reflns_theta_full         25.242
_diffrn_measured_fraction_theta_max   0.984
_diffrn_measured_fraction_theta_full  0.992
_diffrn_reflns_Laue_measured_fraction_max    0.984
_diffrn_reflns_Laue_measured_fraction_full   0.992
_diffrn_reflns_point_group_measured_fraction_max   0.984
_diffrn_reflns_point_group_measured_fraction_full  0.992
_reflns_number_total              14100
_reflns_number_gt                 11581
_reflns_threshold_expression      'I > 2\s(I)'
_reflns_Friedel_coverage          0.000
_reflns_Friedel_fraction_max      .
_reflns_Friedel_fraction_full     .
 
_reflns_special_details
;
 Reflections were merged by SHELXL according to the crystal
 class for the calculation of statistics and refinement.
 
 _reflns_Friedel_fraction is defined as the number of unique
 Friedel pairs measured divided by the number that would be
 possible theoretically, ignoring centric projections and
 systematic absences.
;
 
_computing_data_collection        'smart' 
_computing_cell_refinement        'smart saint'
_computing_data_reduction         'SAINT'
_computing_structure_solution     'SHELXS-2013 (Sheldrick, 2013)'
_computing_structure_refinement   'SHELXL-2013 (Sheldrick, 2013)'
_computing_molecular_graphics     'SHELXP-2013 (Sheldrick, 2013)'
_computing_publication_material   'SHELXCIF-97 (Sheldrick, 1997)'
 
_refine_special_details
;
 ?
;
_refine_ls_structure_factor_coef  Fsqd
_refine_ls_matrix_type            full
_refine_ls_weighting_scheme       calc
_refine_ls_weighting_details
'w=1/[\s^2^(Fo^2^)+(0.0487P)^2^+4.8814P] where P=(Fo^2^+2Fc^2^)/3'
_atom_sites_solution_primary      ?
_atom_sites_solution_secondary    ?
_atom_sites_solution_hydrogens    geom
_refine_ls_hydrogen_treatment     constr
_refine_ls_extinction_method      none
_refine_ls_extinction_coef        .
_refine_ls_number_reflns          14100
_refine_ls_number_parameters      695
_refine_ls_number_restraints      0
_refine_ls_R_factor_all           0.0503
_refine_ls_R_factor_gt            0.0386
_refine_ls_wR_factor_ref          0.0943
_refine_ls_wR_factor_gt           0.0896
_refine_ls_goodness_of_fit_ref    1.075
_refine_ls_restrained_S_all       1.075
_refine_ls_shift/su_max           0.002
_refine_ls_shift/su_mean          0.000
 
loop_
 _atom_site_label
 _atom_site_type_symbol
 _atom_site_fract_x
 _atom_site_fract_y
 _atom_site_fract_z
 _atom_site_U_iso_or_equiv
 _atom_site_adp_type
 _atom_site_occupancy
 _atom_site_site_symmetry_order  
 _atom_site_calc_flag
 _atom_site_refinement_flags_posn
 _atom_site_refinement_flags_adp
 _atom_site_refinement_flags_occupancy
 _atom_site_disorder_assembly
 _atom_site_disorder_group
Cf1 Cf 0.74228(2) 0.70506(2) 0.74277(2) 0.01677(4) Uani 1 1 d . . . . .
Cf2 Cf 0.76315(2) 0.20225(2) 0.69577(2) 0.01816(5) Uani 1 1 d . . . . .
O1 O 0.8769(4) 0.5997(3) 0.6998(3) 0.0334(9) Uani 1 1 d . . . . .
O2 O 0.6374(3) 0.8053(3) 0.6492(2) 0.0260(8) Uani 1 1 d . . . . .
O3 O 0.6122(3) 0.5605(3) 0.6689(2) 0.0242(7) Uani 1 1 d . . . . .
O4 O 0.7023(3) 0.8211(3) 0.8583(2) 0.0193(7) Uani 1 1 d . . . . .
O5 O 0.7254(3) 0.5746(3) 0.8533(2) 0.0234(7) Uani 1 1 d . . . . .
O6 O 0.9035(3) 0.8516(3) 0.7351(2) 0.0235(7) Uani 1 1 d . . . . .
O7B O 0.9032(6) 0.4928(5) 0.5855(4) 0.0254(18) Uani 0.529(10) 1 d . . P . .
O7A O 0.9984(7) 0.5601(6) 0.6092(5) 0.026(2) Uani 0.471(10) 1 d . . P . .
O8 O 0.5756(4) 0.8515(3) 0.5149(3) 0.0336(9) Uani 1 1 d . . . . .
H8O H 0.5413 0.8867 0.5447 0.050 Uiso 1 1 calc R U . . .
O9 O 0.4408(3) 0.4475(3) 0.6476(3) 0.0313(9) Uani 1 1 d . . . . .
H9O H 0.4681 0.4308 0.6020 0.047 Uiso 1 1 calc R U . . .
O10 O 0.5768(4) 0.8797(3) 0.9362(3) 0.0359(10) Uani 1 1 d . . . . .
O11 O 0.8024(3) 0.4901(3) 0.9598(2) 0.0225(7) Uani 1 1 d . . . . .
O12 O 1.0837(3) 0.9449(3) 0.7820(3) 0.0279(8) Uani 1 1 d . . . . .
H12O H 1.0736 0.9751 0.7350 0.042 Uiso 1 1 calc R U . . .
O13 O 0.6363(3) 0.3155(3) 0.6422(2) 0.0278(8) Uani 1 1 d . . . . .
O14 O 0.8972(4) 0.1324(3) 0.6132(3) 0.0346(9) Uani 1 1 d . . . . .
O15 O 0.6274(3) 0.0602(3) 0.6189(2) 0.0261(8) Uani 1 1 d . . . . .
O16 O 0.7387(3) 0.2982(3) 0.8263(2) 0.0196(7) Uani 1 1 d . . . . .
O17 O 0.7697(3) 0.0548(3) 0.7919(2) 0.0239(7) Uani 1 1 d . . . . .
O18 O 0.9159(3) 0.3555(3) 0.6919(2) 0.0250(7) Uani 1 1 d . . . . .
O19 O 0.5446(4) 0.3842(3) 0.5310(3) 0.0340(9) Uani 1 1 d . . . . .
O20 O 0.9565(6) 0.0948(5) 0.4830(4) 0.0693(19) Uani 1 1 d . . . . .
H20A H 1.0022 0.0689 0.5167 0.104 Uiso 1 1 calc R U . . .
O21 O 0.4601(4) -0.0585(3) 0.6033(3) 0.0339(9) Uani 1 1 d . . . . .
O22 O 0.6244(3) 0.3510(3) 0.9175(2) 0.0230(7) Uani 1 1 d . . . . .
H22A H 0.6853 0.3975 0.9309 0.035 Uiso 1 1 calc R U . . .
O23 O 0.8590(3) -0.0218(3) 0.8995(2) 0.0229(7) Uani 1 1 d . . . . .
H23 H 0.7993 -0.0698 0.8873 0.034 Uiso 1 1 calc R U . . .
O24 O 1.0856(4) 0.4610(3) 0.7431(3) 0.0391(10) Uani 1 1 d . . . . .
O1W O 1.0677(4) 1.0431(4) 0.6490(3) 0.0414(10) Uani 1 1 d . . . . .
O2W O 0.6354(4) 1.0955(3) 0.9875(3) 0.0408(11) Uani 1 1 d . . . . .
N1 N 0.7615(4) 0.2421(4) 0.5349(3) 0.0285(10) Uani 1 1 d . . . . .
N2 N 0.7775(4) 0.7046(3) 0.5821(3) 0.0228(8) Uani 1 1 d . . . . .
N3 N 0.5663(3) 0.1531(3) 0.7530(3) 0.0193(8) Uani 1 1 d . . . . .
N4 N 0.5391(3) 0.6661(3) 0.7896(3) 0.0188(8) Uani 1 1 d . . . . .
N5 N 0.9475(3) 0.2156(3) 0.8032(3) 0.0175(7) Uani 1 1 d . . . . .
N6 N 0.9158(3) 0.7203(3) 0.8591(3) 0.0181(7) Uani 1 1 d . . . . .
C1 C 0.6205(5) 0.3362(4) 0.5636(4) 0.0275(11) Uani 1 1 d . . . . .
C2 C 0.6954(6) 0.3035(6) 0.5007(4) 0.0400(15) Uani 1 1 d . . . . .
C3 C 0.6993(11) 0.3344(12) 0.4146(5) 0.119(6) Uani 1 1 d . . . . .
H3 H 0.6528 0.3791 0.3913 0.142 Uiso 1 1 calc R U . . .
C4 C 0.7729(14) 0.2983(14) 0.3639(6) 0.163(8) Uani 1 1 d . . . . .
H4 H 0.7801 0.3204 0.3053 0.196 Uiso 1 1 calc R U . . .
C5 C 0.8358(11) 0.2308(11) 0.3971(5) 0.118(6) Uani 1 1 d . . . . .
H5 H 0.8830 0.2021 0.3613 0.142 Uiso 1 1 calc R U . . .
C6 C 0.8284(7) 0.2060(6) 0.4842(4) 0.0478(19) Uani 1 1 d . . . . .
C7 C 0.8986(6) 0.1394(6) 0.5283(4) 0.0437(16) Uani 1 1 d . . . . .
C8 C 0.8928(9) 0.5880(7) 0.6227(5) 0.074(3) Uani 1 1 d . . . . .
C9 C 0.8446(6) 0.6467(5) 0.5519(4) 0.0371(14) Uani 1 1 d . . . . .
C10 C 0.8629(7) 0.6422(5) 0.4637(4) 0.0469(18) Uani 1 1 d . . . . .
H10 H 0.9110 0.6004 0.4434 0.056 Uiso 1 1 calc R U . . .
C11 C 0.8096(6) 0.6997(5) 0.4061(4) 0.0349(13) Uani 1 1 d . . . . .
H11 H 0.8224 0.6996 0.3454 0.042 Uiso 1 1 calc R U . . .
C12 C 0.7377(5) 0.7574(5) 0.4365(4) 0.0322(12) Uani 1 1 d . . . . .
H12 H 0.6995 0.7969 0.3974 0.039 Uiso 1 1 calc R U . . .
C13 C 0.7226(5) 0.7562(4) 0.5256(3) 0.0238(10) Uani 1 1 d . . . . .
C14 C 0.6401(5) 0.8082(4) 0.5674(4) 0.0265(11) Uani 1 1 d . . . . .
C15 C 0.5279(5) 0.0222(4) 0.6393(3) 0.0258(10) Uani 1 1 d . . . . .
C16 C 0.4848(4) 0.0744(4) 0.7145(4) 0.0261(11) Uani 1 1 d . . . . .
C17 C 0.3737(5) 0.0453(5) 0.7407(4) 0.0364(14) Uani 1 1 d . . . . .
H17 H 0.3179 -0.0122 0.7134 0.044 Uiso 1 1 calc R U . . .
C18 C 0.3464(5) 0.1037(5) 0.8090(5) 0.0424(16) Uani 1 1 d . . . . .
H18 H 0.2704 0.0867 0.8283 0.051 Uiso 1 1 calc R U . . .
C19 C 0.4303(5) 0.1867(5) 0.8488(4) 0.0336(13) Uani 1 1 d . . . . .
H19 H 0.4129 0.2274 0.8952 0.040 Uiso 1 1 calc R U . . .
C20 C 0.5401(4) 0.2083(4) 0.8185(3) 0.0217(9) Uani 1 1 d . . . . .
C21 C 0.6420(4) 0.2923(4) 0.8562(3) 0.0209(9) Uani 1 1 d . . . . .
C22 C 0.5105(4) 0.5255(4) 0.6858(4) 0.0234(10) Uani 1 1 d . . . . .
C23 C 0.4641(4) 0.5804(4) 0.7564(3) 0.0199(9) Uani 1 1 d . . . . .
C24 C 0.3532(4) 0.5486(4) 0.7831(3) 0.0254(10) Uani 1 1 d . . . . .
H24 H 0.3015 0.4870 0.7590 0.030 Uiso 1 1 calc R U . . .
C25 C 0.3191(4) 0.6093(4) 0.8462(4) 0.0264(11) Uani 1 1 d . . . . .
H25 H 0.2435 0.5894 0.8660 0.032 Uiso 1 1 calc R U . . .
C26 C 0.3965(4) 0.6986(4) 0.8798(3) 0.0244(10) Uani 1 1 d . . . . .
H26 H 0.3746 0.7416 0.9222 0.029 Uiso 1 1 calc R U . . .
C27 C 0.5072(4) 0.7241(4) 0.8499(3) 0.0196(9) Uani 1 1 d . . . . .
C28 C 0.5999(4) 0.8177(4) 0.8852(3) 0.0227(10) Uani 1 1 d . . . . .
C29 C 0.8535(4) 0.0516(4) 0.8469(3) 0.0193(9) Uani 1 1 d . . . . .
C30 C 0.9592(4) 0.1398(3) 0.8570(3) 0.0166(8) Uani 1 1 d . . . . .
C31 C 1.0596(4) 0.1432(4) 0.9149(3) 0.0203(9) Uani 1 1 d . . . . .
H31 H 1.0662 0.0877 0.9513 0.024 Uiso 1 1 calc R U . . .
C32 C 1.1501(4) 0.2307(4) 0.9180(3) 0.0243(10) Uani 1 1 d . . . . .
H32 H 1.2199 0.2362 0.9570 0.029 Uiso 1 1 calc R U . . .
C33 C 1.1372(4) 0.3101(4) 0.8633(3) 0.0215(9) Uani 1 1 d . . . . .
H33 H 1.1979 0.3706 0.8648 0.026 Uiso 1 1 calc R U . . .
C34 C 1.0345(4) 0.2999(4) 0.8063(3) 0.0191(9) Uani 1 1 d . . . . .
C35 C 1.0114(5) 0.3800(4) 0.7433(4) 0.0255(10) Uani 1 1 d . . . . .
C36 C 0.8061(4) 0.5639(4) 0.9079(3) 0.0180(8) Uani 1 1 d . . . . .
C37 C 0.9195(4) 0.6458(4) 0.9156(3) 0.0187(9) Uani 1 1 d . . . . .
C38 C 1.0182(4) 0.6456(4) 0.9739(3) 0.0217(9) Uani 1 1 d . . . . .
H38 H 1.0192 0.5916 1.0133 0.026 Uiso 1 1 calc R U . . .
C39 C 1.1152(4) 0.7258(4) 0.9733(3) 0.0235(10) Uani 1 1 d . . . . .
H39 H 1.1836 0.7281 1.0132 0.028 Uiso 1 1 calc R U . . .
C40 C 1.1128(4) 0.8031(4) 0.9142(3) 0.0233(10) Uani 1 1 d . . . . .
H40 H 1.1786 0.8589 0.9127 0.028 Uiso 1 1 calc R U . . .
C41 C 1.0102(4) 0.7958(4) 0.8572(3) 0.0191(9) Uani 1 1 d . . . . .
C42 C 0.9975(4) 0.8702(4) 0.7861(3) 0.0209(9) Uani 1 1 d . . . . .
 
loop_
 _atom_site_aniso_label
 _atom_site_aniso_U_11
 _atom_site_aniso_U_22
 _atom_site_aniso_U_33
 _atom_site_aniso_U_23
 _atom_site_aniso_U_13
 _atom_site_aniso_U_12
Cf1 0.01581(7) 0.01711(8) 0.01761(8) 0.00165(5) 0.00132(5) 0.00440(5)
Cf2 0.01817(8) 0.02135(8) 0.01678(8) 0.00086(6) 0.00217(5) 0.00822(6)
O1 0.041(2) 0.041(2) 0.031(2) 0.0110(18) 0.0156(17) 0.0286(19)
O2 0.0278(18) 0.033(2) 0.0204(17) 0.0032(15) 0.0022(14) 0.0145(16)
O3 0.0230(17) 0.0223(17) 0.0263(18) -0.0050(14) 0.0007(14) 0.0043(14)
O4 0.0169(15) 0.0189(16) 0.0215(16) 0.0004(13) 0.0029(12) 0.0025(12)
O5 0.0225(17) 0.0187(16) 0.0276(18) 0.0077(14) -0.0023(14) 0.0036(13)
O6 0.0182(16) 0.0230(17) 0.0280(18) 0.0063(14) 0.0032(13) 0.0010(13)
O7B 0.038(4) 0.021(3) 0.022(3) 0.000(3) 0.006(3) 0.015(3)
O7A 0.023(4) 0.027(4) 0.033(4) 0.006(3) 0.013(3) 0.010(3)
O8 0.043(2) 0.034(2) 0.028(2) -0.0025(17) -0.0035(17) 0.0214(19)
O9 0.0231(18) 0.031(2) 0.038(2) -0.0093(17) 0.0011(16) 0.0046(16)
O10 0.030(2) 0.032(2) 0.044(2) -0.0140(18) 0.0123(18) 0.0002(17)
O11 0.0253(17) 0.0207(17) 0.0214(16) 0.0042(13) -0.0011(13) 0.0064(14)
O12 0.0224(17) 0.0269(19) 0.031(2) 0.0060(15) 0.0003(15) -0.0012(15)
O13 0.0301(19) 0.032(2) 0.0251(18) 0.0045(15) 0.0023(15) 0.0152(16)
O14 0.035(2) 0.045(2) 0.030(2) -0.0010(18) 0.0033(17) 0.0223(19)
O15 0.0298(19) 0.0251(18) 0.0243(18) -0.0069(14) 0.0007(14) 0.0100(15)
O16 0.0185(15) 0.0210(16) 0.0192(15) -0.0039(12) 0.0031(12) 0.0042(13)
O17 0.0183(16) 0.0184(16) 0.0324(19) 0.0037(14) -0.0053(14) 0.0020(13)
O18 0.0294(19) 0.0235(18) 0.0250(18) 0.0105(14) 0.0088(14) 0.0089(15)
O19 0.036(2) 0.039(2) 0.030(2) -0.0047(17) -0.0082(17) 0.0202(18)
O20 0.090(4) 0.102(5) 0.041(3) -0.005(3) 0.011(3) 0.074(4)
O21 0.029(2) 0.030(2) 0.040(2) -0.0136(18) -0.0075(17) 0.0073(16)
O22 0.0248(17) 0.0222(17) 0.0214(17) -0.0029(13) 0.0050(13) 0.0032(14)
O23 0.0213(16) 0.0184(16) 0.0277(18) 0.0059(14) -0.0023(14) 0.0037(13)
O24 0.031(2) 0.0199(19) 0.068(3) 0.0132(19) 0.019(2) 0.0020(16)
O1W 0.040(2) 0.045(3) 0.044(3) 0.016(2) 0.006(2) 0.018(2)
O2W 0.025(2) 0.035(2) 0.058(3) -0.013(2) 0.0042(19) -0.0001(17)
N1 0.035(2) 0.036(3) 0.018(2) -0.0017(18) 0.0009(17) 0.015(2)
N2 0.029(2) 0.020(2) 0.021(2) 0.0074(16) 0.0074(16) 0.0079(17)
N3 0.0174(18) 0.0183(18) 0.0225(19) -0.0021(15) 0.0004(15) 0.0059(15)
N4 0.0169(18) 0.0190(19) 0.0199(18) 0.0028(15) -0.0003(14) 0.0038(15)
N5 0.0166(17) 0.0167(18) 0.0199(18) 0.0002(14) 0.0045(14) 0.0043(14)
N6 0.0156(17) 0.0168(18) 0.0214(19) 0.0002(15) 0.0007(14) 0.0033(14)
C1 0.028(3) 0.032(3) 0.024(2) -0.003(2) -0.001(2) 0.013(2)
C2 0.051(4) 0.059(4) 0.022(3) 0.006(3) 0.003(2) 0.038(3)
C3 0.158(11) 0.231(15) 0.027(4) 0.041(6) 0.030(5) 0.159(12)
C4 0.236(16) 0.31(2) 0.036(5) 0.067(8) 0.063(7) 0.238(17)
C5 0.171(12) 0.218(15) 0.032(4) 0.038(6) 0.043(6) 0.166(12)
C6 0.058(4) 0.078(5) 0.022(3) 0.000(3) 0.002(3) 0.048(4)
C7 0.051(4) 0.057(4) 0.033(3) -0.004(3) 0.007(3) 0.032(3)
C8 0.130(8) 0.092(6) 0.044(4) 0.041(4) 0.053(5) 0.096(7)
C9 0.057(4) 0.035(3) 0.031(3) 0.017(2) 0.020(3) 0.029(3)
C10 0.077(5) 0.046(4) 0.038(3) 0.019(3) 0.032(3) 0.042(4)
C11 0.049(4) 0.036(3) 0.026(3) 0.003(2) 0.015(2) 0.017(3)
C12 0.040(3) 0.033(3) 0.028(3) 0.003(2) 0.004(2) 0.016(2)
C13 0.029(2) 0.020(2) 0.025(2) 0.0030(19) 0.0052(19) 0.011(2)
C14 0.027(2) 0.028(3) 0.026(2) 0.000(2) -0.001(2) 0.011(2)
C15 0.029(3) 0.024(2) 0.025(2) -0.0038(19) -0.008(2) 0.014(2)
C16 0.022(2) 0.027(3) 0.030(3) -0.007(2) -0.0039(19) 0.009(2)
C17 0.021(2) 0.035(3) 0.049(4) -0.016(3) 0.001(2) 0.001(2)
C18 0.021(3) 0.044(4) 0.060(4) -0.015(3) 0.014(3) -0.001(2)
C19 0.022(2) 0.039(3) 0.040(3) -0.012(3) 0.009(2) 0.006(2)
C20 0.017(2) 0.022(2) 0.025(2) -0.0016(18) 0.0017(17) 0.0026(17)
C21 0.023(2) 0.020(2) 0.019(2) 0.0030(17) 0.0019(17) 0.0040(18)
C22 0.022(2) 0.018(2) 0.029(3) 0.0009(19) -0.0046(19) 0.0056(18)
C23 0.016(2) 0.020(2) 0.025(2) 0.0021(18) 0.0020(17) 0.0054(17)
C24 0.021(2) 0.025(2) 0.026(2) -0.0014(19) 0.0027(18) -0.0036(19)
C25 0.020(2) 0.032(3) 0.027(3) 0.003(2) 0.0064(19) 0.002(2)
C26 0.020(2) 0.029(3) 0.023(2) -0.001(2) 0.0058(18) 0.0031(19)
C27 0.021(2) 0.020(2) 0.017(2) 0.0010(17) 0.0030(16) 0.0028(17)
C28 0.023(2) 0.023(2) 0.022(2) 0.0017(18) 0.0042(18) 0.0026(19)
C29 0.019(2) 0.016(2) 0.022(2) 0.0022(17) 0.0035(17) 0.0017(17)
C30 0.0151(19) 0.0156(19) 0.019(2) -0.0001(16) 0.0024(16) 0.0035(16)
C31 0.017(2) 0.021(2) 0.022(2) 0.0024(18) 0.0016(17) 0.0051(17)
C32 0.013(2) 0.033(3) 0.025(2) -0.001(2) 0.0004(17) 0.0032(19)
C33 0.016(2) 0.021(2) 0.025(2) -0.0013(18) 0.0051(17) -0.0023(17)
C34 0.018(2) 0.017(2) 0.024(2) 0.0017(17) 0.0086(17) 0.0038(17)
C35 0.031(3) 0.022(2) 0.029(3) 0.011(2) 0.018(2) 0.009(2)
C36 0.018(2) 0.018(2) 0.019(2) 0.0018(17) 0.0012(16) 0.0075(17)
C37 0.019(2) 0.018(2) 0.020(2) -0.0002(17) 0.0022(16) 0.0071(17)
C38 0.025(2) 0.022(2) 0.020(2) -0.0004(18) -0.0041(18) 0.0135(19)
C39 0.021(2) 0.026(2) 0.026(2) -0.0036(19) -0.0022(18) 0.0109(19)
C40 0.017(2) 0.024(2) 0.029(2) -0.0032(19) 0.0002(18) 0.0050(18)
C41 0.017(2) 0.020(2) 0.022(2) 0.0013(17) 0.0029(16) 0.0068(17)
C42 0.022(2) 0.016(2) 0.024(2) 0.0023(17) 0.0034(18) 0.0028(17)
 
_geom_special_details
;
 All esds (except the esd in the dihedral angle between two l.s. planes)
 are estimated using the full covariance matrix.  The cell esds are taken
 into account individually in the estimation of esds in distances, angles
 and torsion angles; correlations between esds in cell parameters are only
 used when they are defined by crystal symmetry.  An approximate (isotropic)
 treatment of cell esds is used for estimating esds involving l.s. planes.
;
 
loop_
 _geom_bond_atom_site_label_1
 _geom_bond_atom_site_label_2
 _geom_bond_distance
 _geom_bond_site_symmetry_2
 _geom_bond_publ_flag
Cf1 O3 2.363(3) . ?
Cf1 O2 2.413(4) . ?
Cf1 O6 2.417(3) . ?
Cf1 O5 2.441(3) . ?
Cf1 O1 2.476(4) . ?
Cf1 O4 2.476(3) . ?
Cf1 N4 2.506(4) . ?
Cf1 N2 2.518(4) . ?
Cf1 N6 2.526(4) . ?
Cf1 C22 3.231(5) . ?
Cf1 C14 3.271(5) . ?
Cf1 C8 3.279(7) . ?
Cf2 O15 2.387(4) . ?
Cf2 O18 2.411(4) . ?
Cf2 O16 2.422(3) . ?
Cf2 O14 2.443(4) . ?
Cf2 O13 2.455(4) . ?
Cf2 O17 2.494(3) . ?
Cf2 N3 2.508(4) . ?
Cf2 N1 2.512(4) . ?
Cf2 N5 2.545(4) . ?
Cf2 C15 3.261(5) . ?
Cf2 C21 3.289(5) . ?
Cf2 C1 3.301(6) . ?
O1 C8 1.217(8) . ?
O2 C14 1.248(6) . ?
O3 C22 1.236(6) . ?
O4 C28 1.302(6) . ?
O5 C36 1.230(6) . ?
O6 C42 1.255(6) . ?
O7B O7A 1.282(10) . ?
O7B C8 1.424(10) . ?
O7A C8 1.408(10) . ?
O8 C14 1.282(6) . ?
O9 C22 1.263(6) . ?
O10 C28 1.220(6) . ?
O11 C36 1.275(6) . ?
O12 C42 1.261(6) . ?
O13 C1 1.236(6) . ?
O14 C7 1.297(8) . ?
O15 C15 1.239(7) . ?
O16 C21 1.253(6) . ?
O17 C29 1.234(6) . ?
O18 C35 1.273(7) . ?
O19 C1 1.280(7) . ?
O20 C7 1.250(8) . ?
O21 C15 1.266(6) . ?
O22 C21 1.272(6) . ?
O23 C29 1.289(6) . ?
O24 C35 1.232(6) . ?
N1 C6 1.315(8) . ?
N1 C2 1.335(7) . ?
N2 C13 1.322(6) . ?
N2 C9 1.334(7) . ?
N3 C20 1.331(6) . ?
N3 C16 1.334(6) . ?
N4 C27 1.327(6) . ?
N4 C23 1.335(6) . ?
N5 C34 1.339(6) . ?
N5 C30 1.340(6) . ?
N6 C41 1.326(6) . ?
N6 C37 1.337(6) . ?
C1 C2 1.489(8) . ?
C2 C3 1.382(10) . ?
C3 C4 1.375(12) . ?
C4 C5 1.366(13) . ?
C5 C6 1.379(10) . ?
C6 C7 1.474(9) . ?
C8 C9 1.487(9) . ?
C9 C10 1.382(8) . ?
C10 C11 1.375(9) . ?
C11 C12 1.375(8) . ?
C12 C13 1.383(7) . ?
C13 C14 1.499(7) . ?
C15 C16 1.519(7) . ?
C16 C17 1.378(8) . ?
C17 C18 1.394(9) . ?
C18 C19 1.391(8) . ?
C19 C20 1.385(7) . ?
C20 C21 1.503(7) . ?
C22 C23 1.506(7) . ?
C23 C24 1.382(7) . ?
C24 C25 1.393(7) . ?
C25 C26 1.383(7) . ?
C26 C27 1.394(7) . ?
C27 C28 1.512(7) . ?
C29 C30 1.502(6) . ?
C30 C31 1.390(6) . ?
C31 C32 1.391(7) . ?
C32 C33 1.390(7) . ?
C33 C34 1.389(7) . ?
C34 C35 1.505(7) . ?
C36 C37 1.515(6) . ?
C37 C38 1.386(6) . ?
C38 C39 1.381(7) . ?
C39 C40 1.389(7) . ?
C40 C41 1.394(6) . ?
C41 C42 1.505(7) . ?
 
loop_
 _geom_angle_atom_site_label_1
 _geom_angle_atom_site_label_2
 _geom_angle_atom_site_label_3
 _geom_angle
 _geom_angle_site_symmetry_1
 _geom_angle_site_symmetry_3
 _geom_angle_publ_flag
O3 Cf1 O2 85.97(13) . . ?
O3 Cf1 O6 147.79(13) . . ?
O2 Cf1 O6 82.41(13) . . ?
O3 Cf1 O5 76.05(12) . . ?
O2 Cf1 O5 145.28(12) . . ?
O6 Cf1 O5 127.33(12) . . ?
O3 Cf1 O1 77.23(14) . . ?
O2 Cf1 O1 128.03(13) . . ?
O6 Cf1 O1 86.56(14) . . ?
O5 Cf1 O1 76.91(13) . . ?
O3 Cf1 O4 128.26(12) . . ?
O2 Cf1 O4 81.22(12) . . ?
O6 Cf1 O4 79.41(12) . . ?
O5 Cf1 O4 86.94(12) . . ?
O1 Cf1 O4 145.62(13) . . ?
O3 Cf1 N4 65.18(13) . . ?
O2 Cf1 N4 75.47(13) . . ?
O6 Cf1 N4 138.60(13) . . ?
O5 Cf1 N4 70.07(13) . . ?
O1 Cf1 N4 134.47(14) . . ?
O4 Cf1 N4 63.08(12) . . ?
O3 Cf1 N2 71.67(13) . . ?
O2 Cf1 N2 64.25(13) . . ?
O6 Cf1 N2 76.23(13) . . ?
O5 Cf1 N2 133.29(13) . . ?
O1 Cf1 N2 63.79(13) . . ?
O4 Cf1 N2 139.73(12) . . ?
N4 Cf1 N2 121.89(13) . . ?
O3 Cf1 N6 131.38(13) . . ?
O2 Cf1 N6 142.52(13) . . ?
O6 Cf1 N6 64.01(12) . . ?
O5 Cf1 N6 63.37(12) . . ?
O1 Cf1 N6 68.78(14) . . ?
O4 Cf1 N6 76.86(12) . . ?
N4 Cf1 N6 118.94(13) . . ?
N2 Cf1 N6 118.59(14) . . ?
O3 Cf1 C22 18.32(13) . . ?
O2 Cf1 C22 83.02(13) . . ?
O6 Cf1 C22 161.18(13) . . ?
O5 Cf1 C22 70.57(12) . . ?
O1 Cf1 C22 93.12(14) . . ?
O4 Cf1 C22 109.99(12) . . ?
N4 Cf1 C22 46.92(13) . . ?
N2 Cf1 C22 86.74(14) . . ?
N6 Cf1 C22 133.07(13) . . ?
O3 Cf1 C14 79.10(13) . . ?
O2 Cf1 C14 18.55(13) . . ?
O6 Cf1 C14 80.45(13) . . ?
O5 Cf1 C14 152.20(13) . . ?
O1 Cf1 C14 109.51(13) . . ?
O4 Cf1 C14 98.96(12) . . ?
N4 Cf1 C14 88.33(13) . . ?
N2 Cf1 C14 45.77(14) . . ?
N6 Cf1 C14 144.43(13) . . ?
C22 Cf1 C14 81.94(13) . . ?
O3 Cf1 C8 71.6(2) . . ?
O2 Cf1 C8 109.59(15) . . ?
O6 Cf1 C8 84.2(2) . . ?
O5 Cf1 C8 92.76(15) . . ?
O1 Cf1 C8 18.48(16) . . ?
O4 Cf1 C8 159.0(2) . . ?
N4 Cf1 C8 136.1(2) . . ?
N2 Cf1 C8 45.42(16) . . ?
N6 Cf1 C8 84.3(2) . . ?
C22 Cf1 C8 89.5(2) . . ?
C14 Cf1 C8 91.05(16) . . ?
O15 Cf2 O18 149.31(13) . . ?
O15 Cf2 O16 128.28(12) . . ?
O18 Cf2 O16 78.32(12) . . ?
O15 Cf2 O14 80.12(14) . . ?
O18 Cf2 O14 81.13(14) . . ?
O16 Cf2 O14 147.05(13) . . ?
O15 Cf2 O13 89.75(13) . . ?
O18 Cf2 O13 82.68(13) . . ?
O16 Cf2 O13 74.89(12) . . ?
O14 Cf2 O13 127.52(13) . . ?
O15 Cf2 O17 75.18(12) . . ?
O18 Cf2 O17 126.58(12) . . ?
O16 Cf2 O17 87.72(12) . . ?
O14 Cf2 O17 84.15(13) . . ?
O13 Cf2 O17 142.49(12) . . ?
O15 Cf2 N3 64.52(13) . . ?
O18 Cf2 N3 137.03(13) . . ?
O16 Cf2 N3 63.86(12) . . ?
O14 Cf2 N3 141.79(14) . . ?
O13 Cf2 N3 68.90(13) . . ?
O17 Cf2 N3 73.61(12) . . ?
O15 Cf2 N1 74.83(15) . . ?
O18 Cf2 N1 75.15(14) . . ?
O16 Cf2 N1 132.93(14) . . ?
O14 Cf2 N1 63.85(15) . . ?
O13 Cf2 N1 63.78(14) . . ?
O17 Cf2 N1 139.13(14) . . ?
N3 Cf2 N1 116.18(14) . . ?
O15 Cf2 N5 132.59(13) . . ?
O18 Cf2 N5 63.64(12) . . ?
O16 Cf2 N5 73.16(12) . . ?
O14 Cf2 N5 74.70(13) . . ?
O13 Cf2 N5 137.24(13) . . ?
O17 Cf2 N5 62.95(12) . . ?
N3 Cf2 N5 118.84(13) . . ?
N1 Cf2 N5 124.93(14) . . ?
O15 Cf2 C15 18.12(13) . . ?
O18 Cf2 C15 161.23(13) . . ?
O16 Cf2 C15 110.16(12) . . ?
O14 Cf2 C15 97.40(14) . . ?
O13 Cf2 C15 83.53(13) . . ?
O17 Cf2 C15 71.49(12) . . ?
N3 Cf2 C15 46.42(13) . . ?
N1 Cf2 C15 87.35(15) . . ?
N5 Cf2 C15 134.25(13) . . ?
O15 Cf2 C21 110.23(12) . . ?
O18 Cf2 C21 94.30(12) . . ?
O16 Cf2 C21 18.46(11) . . ?
O14 Cf2 C21 162.88(13) . . ?
O13 Cf2 C21 67.57(12) . . ?
O17 Cf2 C21 85.46(12) . . ?
N3 Cf2 C21 45.72(12) . . ?
N1 Cf2 C21 131.09(14) . . ?
N5 Cf2 C21 88.45(12) . . ?
C15 Cf2 C21 92.14(13) . . ?
O15 Cf2 C1 83.08(13) . . ?
O18 Cf2 C1 80.57(13) . . ?
O16 Cf2 C1 92.23(12) . . ?
O14 Cf2 C1 109.51(14) . . ?
O13 Cf2 C1 18.20(13) . . ?
O17 Cf2 C1 152.01(13) . . ?
N3 Cf2 C1 81.28(14) . . ?
N1 Cf2 C1 45.67(14) . . ?
N5 Cf2 C1 143.18(13) . . ?
C15 Cf2 C1 82.35(13) . . ?
C21 Cf2 C1 85.77(13) . . ?
C8 O1 Cf1 121.4(4) . . ?
C14 O2 Cf1 123.5(3) . . ?
C22 O3 Cf1 124.8(3) . . ?
C28 O4 Cf1 125.2(3) . . ?
C36 O5 Cf1 124.8(3) . . ?
C42 O6 Cf1 124.8(3) . . ?
O7A O7B C8 62.4(6) . . ?
O7B O7A C8 63.7(6) . . ?
C1 O13 Cf2 123.5(4) . . ?
C7 O14 Cf2 122.8(4) . . ?
C15 O15 Cf2 125.1(3) . . ?
C21 O16 Cf2 123.8(3) . . ?
C29 O17 Cf2 123.6(3) . . ?
C35 O18 Cf2 126.3(3) . . ?
C6 N1 C2 119.2(5) . . ?
C6 N1 Cf2 120.8(4) . . ?
C2 N1 Cf2 119.9(4) . . ?
C13 N2 C9 119.2(5) . . ?
C13 N2 Cf1 120.1(3) . . ?
C9 N2 Cf1 120.6(3) . . ?
C20 N3 C16 119.5(4) . . ?
C20 N3 Cf2 120.6(3) . . ?
C16 N3 Cf2 119.8(3) . . ?
C27 N4 C23 119.7(4) . . ?
C27 N4 Cf1 122.1(3) . . ?
C23 N4 Cf1 118.0(3) . . ?
C34 N5 C30 119.2(4) . . ?
C34 N5 Cf2 119.5(3) . . ?
C30 N5 Cf2 121.2(3) . . ?
C41 N6 C37 119.2(4) . . ?
C41 N6 Cf1 119.8(3) . . ?
C37 N6 Cf1 120.3(3) . . ?
O13 C1 O19 125.5(5) . . ?
O13 C1 C2 118.1(5) . . ?
O19 C1 C2 116.4(5) . . ?
O13 C1 Cf2 38.3(3) . . ?
O19 C1 Cf2 162.6(4) . . ?
C2 C1 Cf2 80.2(3) . . ?
N1 C2 C3 121.9(6) . . ?
N1 C2 C1 114.1(5) . . ?
C3 C2 C1 124.0(6) . . ?
N1 C2 Cf2 40.1(3) . . ?
C3 C2 Cf2 161.5(5) . . ?
C1 C2 Cf2 74.1(3) . . ?
C4 C3 C2 117.7(8) . . ?
C5 C4 C3 120.5(8) . . ?
C4 C5 C6 117.7(8) . . ?
N1 C6 C5 122.8(7) . . ?
N1 C6 C7 115.1(6) . . ?
C5 C6 C7 122.1(6) . . ?
N1 C6 Cf2 39.6(3) . . ?
C5 C6 Cf2 162.2(6) . . ?
C7 C6 Cf2 75.4(4) . . ?
O20 C7 O14 124.1(6) . . ?
O20 C7 C6 119.0(6) . . ?
O14 C7 C6 116.8(5) . . ?
O20 C7 Cf2 161.2(5) . . ?
O14 C7 Cf2 38.1(3) . . ?
C6 C7 Cf2 79.2(4) . . ?
O1 C8 O7A 115.4(8) . . ?
O1 C8 O7B 122.8(7) . . ?
O7A C8 O7B 53.8(5) . . ?
O1 C8 C9 121.4(6) . . ?
O7A C8 C9 116.3(6) . . ?
O7B C8 C9 109.1(7) . . ?
O1 C8 Cf1 40.1(3) . . ?
O7A C8 Cf1 150.2(7) . . ?
O7B C8 Cf1 146.2(6) . . ?
C9 C8 Cf1 81.6(3) . . ?
N2 C9 C10 122.1(5) . . ?
N2 C9 C8 112.4(5) . . ?
C10 C9 C8 125.5(6) . . ?
N2 C9 Cf1 39.7(3) . . ?
C10 C9 Cf1 161.7(4) . . ?
C8 C9 Cf1 72.7(3) . . ?
C11 C10 C9 118.2(6) . . ?
C12 C11 C10 119.9(5) . . ?
C11 C12 C13 118.2(5) . . ?
N2 C13 C12 122.3(5) . . ?
N2 C13 C14 113.1(4) . . ?
C12 C13 C14 124.5(5) . . ?
N2 C13 Cf1 40.1(2) . . ?
C12 C13 Cf1 162.5(4) . . ?
C14 C13 Cf1 72.9(3) . . ?
O2 C14 O8 124.8(5) . . ?
O2 C14 C13 118.8(5) . . ?
O8 C14 C13 116.4(5) . . ?
O2 C14 Cf1 38.0(3) . . ?
O8 C14 Cf1 161.8(4) . . ?
C13 C14 Cf1 81.1(3) . . ?
O15 C15 O21 124.9(5) . . ?
O15 C15 C16 117.8(5) . . ?
O21 C15 C16 117.3(5) . . ?
O15 C15 Cf2 36.8(2) . . ?
O21 C15 Cf2 161.2(4) . . ?
C16 C15 Cf2 81.1(3) . . ?
N3 C16 C17 122.8(5) . . ?
N3 C16 C15 112.7(5) . . ?
C17 C16 C15 124.5(5) . . ?
N3 C16 Cf2 40.1(2) . . ?
C17 C16 Cf2 162.9(4) . . ?
C15 C16 Cf2 72.6(3) . . ?
C16 C17 C18 117.4(5) . . ?
C19 C18 C17 120.2(5) . . ?
C20 C19 C18 117.8(5) . . ?
N3 C20 C19 122.3(5) . . ?
N3 C20 C21 113.0(4) . . ?
C19 C20 C21 124.8(5) . . ?
N3 C20 Cf2 39.6(2) . . ?
C19 C20 Cf2 161.7(4) . . ?
C21 C20 Cf2 73.5(3) . . ?
O16 C21 O22 124.7(4) . . ?
O16 C21 C20 117.7(4) . . ?
O22 C21 C20 117.5(4) . . ?
O16 C21 Cf2 37.7(2) . . ?
O22 C21 Cf2 161.2(3) . . ?
C20 C21 Cf2 80.6(3) . . ?
O3 C22 O9 125.3(5) . . ?
O3 C22 C23 118.0(4) . . ?
O9 C22 C23 116.7(5) . . ?
O3 C22 Cf1 36.9(2) . . ?
O9 C22 Cf1 162.2(4) . . ?
C23 C22 Cf1 81.1(3) . . ?
N4 C23 C24 122.2(5) . . ?
N4 C23 C22 113.6(4) . . ?
C24 C23 C22 124.1(4) . . ?
N4 C23 Cf1 41.4(2) . . ?
C24 C23 Cf1 163.2(4) . . ?
C22 C23 Cf1 72.5(3) . . ?
C23 C24 C25 118.3(5) . . ?
C26 C25 C24 119.4(5) . . ?
C25 C26 C27 118.4(5) . . ?
N4 C27 C26 121.9(4) . . ?
N4 C27 C28 115.5(4) . . ?
C26 C27 C28 122.6(4) . . ?
N4 C27 Cf1 38.6(2) . . ?
C26 C27 Cf1 160.3(4) . . ?
C28 C27 Cf1 76.9(3) . . ?
O10 C28 O4 125.8(5) . . ?
O10 C28 C27 120.6(5) . . ?
O4 C28 C27 113.5(4) . . ?
O10 C28 Cf1 161.7(4) . . ?
O4 C28 Cf1 36.5(2) . . ?
C27 C28 Cf1 77.4(3) . . ?
O17 C29 O23 125.5(4) . . ?
O17 C29 C30 119.3(4) . . ?
O23 C29 C30 115.2(4) . . ?
O17 C29 Cf2 38.5(2) . . ?
O23 C29 Cf2 163.9(3) . . ?
C30 C29 Cf2 80.8(3) . . ?
N5 C30 C31 122.9(4) . . ?
N5 C30 C29 112.9(4) . . ?
C31 C30 C29 124.2(4) . . ?
N5 C30 Cf2 39.3(2) . . ?
C31 C30 Cf2 162.2(3) . . ?
C29 C30 Cf2 73.6(3) . . ?
C30 C31 C32 117.8(5) . . ?
C33 C32 C31 119.3(4) . . ?
C34 C33 C32 119.2(4) . . ?
N5 C34 C33 121.5(4) . . ?
N5 C34 C35 114.5(4) . . ?
C33 C34 C35 124.0(4) . . ?
N5 C34 Cf2 40.5(2) . . ?
C33 C34 Cf2 162.0(3) . . ?
C35 C34 Cf2 74.0(3) . . ?
O24 C35 O18 125.3(5) . . ?
O24 C35 C34 119.0(5) . . ?
O18 C35 C34 115.7(4) . . ?
O24 C35 Cf2 160.8(4) . . ?
O18 C35 Cf2 35.7(2) . . ?
C34 C35 Cf2 80.2(3) . . ?
O5 C36 O11 125.6(4) . . ?
O5 C36 C37 117.8(4) . . ?
O11 C36 C37 116.6(4) . . ?
O5 C36 Cf1 37.4(2) . . ?
O11 C36 Cf1 162.1(3) . . ?
C37 C36 Cf1 80.7(3) . . ?
N6 C37 C38 122.2(4) . . ?
N6 C37 C36 112.8(4) . . ?
C38 C37 C36 125.0(4) . . ?
N6 C37 Cf1 39.8(2) . . ?
C38 C37 Cf1 161.3(4) . . ?
C36 C37 Cf1 73.2(2) . . ?
C39 C38 C37 118.3(5) . . ?
C38 C39 C40 120.0(5) . . ?
C39 C40 C41 117.6(5) . . ?
N6 C41 C40 122.7(5) . . ?
N6 C41 C42 113.9(4) . . ?
C40 C41 C42 123.4(4) . . ?
N6 C41 Cf1 40.3(2) . . ?
C40 C41 Cf1 162.4(4) . . ?
C42 C41 Cf1 73.7(3) . . ?
O6 C42 O12 125.7(5) . . ?
O6 C42 C41 117.3(4) . . ?
O12 C42 C41 116.9(4) . . ?
O6 C42 Cf1 37.0(2) . . ?
O12 C42 Cf1 162.7(4) . . ?
C41 C42 Cf1 80.3(3) . . ?
 
_refine_diff_density_max    4.913
_refine_diff_density_min   -1.360
_refine_diff_density_rms    0.234

_shelxl_version_number 2013-4

_shelx_res_file
;
TITL save in P-1
CELL  0.71073  11.7542  13.4315  15.1978   91.118   95.911  103.107
ZERR  2.00   0.00040   0.00050   0.00060   0.0012   0.0011   0.0012
LATT  1
SFAC C H N O
SFAC CF 36.9185 0.437533 25.1995 3.00775 18.3317 12.4044 4.24391 =
 83.7881 13.2674 -6.6561 5.0785 20900 3.0 249
UNIT 84 48 12 52 4
TEMP -173.140
L.S. 10
BOND
LIST 6
FMAP 2
PLAN 20
ACTA
WGHT    0.048700    4.881400
FVAR       1.51186   0.52918
CF1   5    0.742281    0.705065    0.742769    11.00000    0.01581    0.01711 =
         0.01761    0.00165    0.00132    0.00440
CF2   5    0.763151    0.202254    0.695767    11.00000    0.01817    0.02135 =
         0.01678    0.00086    0.00217    0.00822
O1    4    0.876924    0.599671    0.699763    11.00000    0.04056    0.04063 =
         0.03130    0.01097    0.01564    0.02864
O2    4    0.637372    0.805284    0.649200    11.00000    0.02785    0.03340 =
         0.02043    0.00315    0.00220    0.01447
O3    4    0.612225    0.560520    0.668910    11.00000    0.02299    0.02229 =
         0.02628   -0.00499    0.00065    0.00427
O4    4    0.702252    0.821129    0.858318    11.00000    0.01691    0.01888 =
         0.02155    0.00045    0.00291    0.00246
O5    4    0.725380    0.574632    0.853345    11.00000    0.02246    0.01869 =
         0.02764    0.00770   -0.00232    0.00362
O6    4    0.903485    0.851581    0.735111    11.00000    0.01818    0.02299 =
         0.02797    0.00635    0.00325    0.00102
O7B   4    0.903218    0.492753    0.585494    21.00000    0.03758    0.02143 =
         0.02160    0.00005    0.00593    0.01503
O7A   4    0.998372    0.560060    0.609165   -21.00000    0.02335    0.02710 =
         0.03255    0.00583    0.01273    0.01044
O8    4    0.575580    0.851517    0.514930    11.00000    0.04272    0.03393 =
         0.02838   -0.00255   -0.00353    0.02142
AFIX 143
H8O   2    0.541292    0.886691    0.544680    11.00000   -1.50000
AFIX   0
O9    4    0.440837    0.447523    0.647558    11.00000    0.02309    0.03117 =
         0.03793   -0.00931    0.00111    0.00463
AFIX 143
H9O   2    0.468119    0.430769    0.601984    11.00000   -1.50000
AFIX   0
O10   4    0.576838    0.879674    0.936245    11.00000    0.03036    0.03160 =
         0.04350   -0.01397    0.01227    0.00019
O11   4    0.802380    0.490113    0.959821    11.00000    0.02532    0.02072 =
         0.02137    0.00419   -0.00108    0.00639
O12   4    1.083738    0.944894    0.781985    11.00000    0.02244    0.02691 =
         0.03062    0.00602    0.00028   -0.00121
AFIX 143
H12O  2    1.073588    0.975107    0.734950    11.00000   -1.50000
AFIX   0
O13   4    0.636310    0.315499    0.642165    11.00000    0.03009    0.03206 =
         0.02512    0.00447    0.00234    0.01524
O14   4    0.897177    0.132382    0.613183    11.00000    0.03548    0.04462 =
         0.02974   -0.00099    0.00328    0.02235
O15   4    0.627432    0.060245    0.618892    11.00000    0.02984    0.02509 =
         0.02432   -0.00688    0.00067    0.01003
O16   4    0.738688    0.298208    0.826321    11.00000    0.01847    0.02097 =
         0.01923   -0.00389    0.00309    0.00419
O17   4    0.769702    0.054828    0.791901    11.00000    0.01833    0.01837 =
         0.03236    0.00370   -0.00527    0.00201
O18   4    0.915900    0.355497    0.691890    11.00000    0.02942    0.02353 =
         0.02497    0.01053    0.00882    0.00893
O19   4    0.544626    0.384195    0.531037    11.00000    0.03648    0.03868 =
         0.02964   -0.00471   -0.00816    0.02025
O20   4    0.956550    0.094787    0.482954    11.00000    0.09011    0.10207 =
         0.04107   -0.00472    0.01065    0.07361
AFIX  83
H20A  2    1.002161    0.068926    0.516679    11.00000   -1.50000
AFIX   0
O21   4    0.460061   -0.058452    0.603256    11.00000    0.02922    0.03009 =
         0.03955   -0.01360   -0.00754    0.00735
O22   4    0.624424    0.351050    0.917495    11.00000    0.02480    0.02221 =
         0.02140   -0.00294    0.00497    0.00320
AFIX  83
H22A  2    0.685347    0.397472    0.930908    11.00000   -1.50000
AFIX   0
O23   4    0.858976   -0.021753    0.899474    11.00000    0.02133    0.01843 =
         0.02774    0.00586   -0.00227    0.00369
AFIX 143
H23   2    0.799280   -0.069759    0.887348    11.00000   -1.50000
AFIX   0
O24   4    1.085562    0.461041    0.743077    11.00000    0.03092    0.01994 =
         0.06781    0.01321    0.01894    0.00204
O1W   4    1.067750    1.043065    0.649011    11.00000    0.03999    0.04459 =
         0.04433    0.01600    0.00584    0.01796
O2W   4    0.635355    1.095517    0.987518    11.00000    0.02539    0.03534 =
         0.05770   -0.01301    0.00423   -0.00008
N1    3    0.761543    0.242058    0.534906    11.00000    0.03496    0.03564 =
         0.01786   -0.00165    0.00087    0.01530
N2    3    0.777484    0.704594    0.582124    11.00000    0.02881    0.02041 =
         0.02138    0.00739    0.00745    0.00790
N3    3    0.566312    0.153148    0.752996    11.00000    0.01741    0.01830 =
         0.02251   -0.00211    0.00044    0.00586
N4    3    0.539117    0.666110    0.789638    11.00000    0.01688    0.01902 =
         0.01994    0.00281   -0.00030    0.00376
N5    3    0.947460    0.215624    0.803245    11.00000    0.01656    0.01673 =
         0.01989    0.00018    0.00455    0.00428
N6    3    0.915753    0.720309    0.859113    11.00000    0.01556    0.01676 =
         0.02139    0.00019    0.00075    0.00331
C1    1    0.620462    0.336212    0.563642    11.00000    0.02841    0.03213 =
         0.02365   -0.00250   -0.00148    0.01284
C2    1    0.695378    0.303505    0.500684    11.00000    0.05090    0.05946 =
         0.02165    0.00601    0.00313    0.03767
C3    1    0.699328    0.334432    0.414618    11.00000    0.15811    0.23109 =
         0.02742    0.04149    0.02960    0.15895
AFIX  43
H3    2    0.652794    0.379130    0.391302    11.00000   -1.20000
AFIX   0
C4    1    0.772922    0.298292    0.363882    11.00000    0.23603    0.31325 =
         0.03636    0.06730    0.06320    0.23751
AFIX  43
H4    2    0.780086    0.320414    0.305299    11.00000   -1.20000
AFIX   0
C5    1    0.835788    0.230848    0.397061    11.00000    0.17127    0.21777 =
         0.03197    0.03824    0.04256    0.16626
AFIX  43
H5    2    0.882957    0.202073    0.361339    11.00000   -1.20000
AFIX   0
C6    1    0.828398    0.205982    0.484228    11.00000    0.05805    0.07842 =
         0.02213    0.00022    0.00232    0.04821
C7    1    0.898650    0.139415    0.528273    11.00000    0.05074    0.05662 =
         0.03335   -0.00396    0.00690    0.03173
C8    1    0.892841    0.587983    0.622709    11.00000    0.12994    0.09172 =
         0.04437    0.04075    0.05259    0.09612
C9    1    0.844648    0.646686    0.551908    11.00000    0.05727    0.03541 =
         0.03147    0.01674    0.02048    0.02925
C10   1    0.862908    0.642159    0.463699    11.00000    0.07671    0.04620 =
         0.03754    0.01870    0.03193    0.04232
AFIX  43
H10   2    0.911018    0.600400    0.443407    11.00000   -1.20000
AFIX   0
C11   1    0.809586    0.699708    0.406075    11.00000    0.04861    0.03558 =
         0.02622    0.00287    0.01511    0.01656
AFIX  43
H11   2    0.822376    0.699620    0.345365    11.00000   -1.20000
AFIX   0
C12   1    0.737726    0.757381    0.436472    11.00000    0.03982    0.03309 =
         0.02765    0.00302    0.00443    0.01598
AFIX  43
H12   2    0.699527    0.796947    0.397385    11.00000   -1.20000
AFIX   0
C13   1    0.722575    0.756210    0.525553    11.00000    0.02920    0.02011 =
         0.02501    0.00299    0.00523    0.01075
C14   1    0.640086    0.808157    0.567407    11.00000    0.02712    0.02791 =
         0.02565   -0.00043   -0.00080    0.01070
C15   1    0.527897    0.022157    0.639257    11.00000    0.02926    0.02406 =
         0.02512   -0.00376   -0.00812    0.01370
C16   1    0.484816    0.074369    0.714526    11.00000    0.02163    0.02668 =
         0.02997   -0.00740   -0.00391    0.00929
C17   1    0.373717    0.045345    0.740749    11.00000    0.02109    0.03475 =
         0.04932   -0.01634    0.00056    0.00114
AFIX  43
H17   2    0.317870   -0.012206    0.713383    11.00000   -1.20000
AFIX   0
C18   1    0.346430    0.103684    0.808976    11.00000    0.02077    0.04374 =
         0.06001   -0.01529    0.01380   -0.00053
AFIX  43
H18   2    0.270357    0.086667    0.828337    11.00000   -1.20000
AFIX   0
C19   1    0.430292    0.186746    0.848782    11.00000    0.02219    0.03937 =
         0.03951   -0.01158    0.00880    0.00641
AFIX  43
H19   2    0.412870    0.227374    0.895187    11.00000   -1.20000
AFIX   0
C20   1    0.540092    0.208252    0.818490    11.00000    0.01682    0.02230 =
         0.02476   -0.00162    0.00174    0.00260
C21   1    0.641979    0.292344    0.856171    11.00000    0.02268    0.02030 =
         0.01921    0.00302    0.00195    0.00400
C22   1    0.510541    0.525473    0.685774    11.00000    0.02178    0.01820 =
         0.02905    0.00094   -0.00455    0.00557
C23   1    0.464146    0.580420    0.756425    11.00000    0.01551    0.01975 =
         0.02504    0.00212    0.00205    0.00544
C24   1    0.353221    0.548625    0.783085    11.00000    0.02114    0.02460 =
         0.02604   -0.00145    0.00273   -0.00365
AFIX  43
H24   2    0.301534    0.487012    0.758975    11.00000   -1.20000
AFIX   0
C25   1    0.319120    0.609252    0.846240    11.00000    0.01959    0.03185 =
         0.02711    0.00338    0.00640    0.00249
AFIX  43
H25   2    0.243495    0.589401    0.866037    11.00000   -1.20000
AFIX   0
C26   1    0.396454    0.698613    0.879821    11.00000    0.02011    0.02917 =
         0.02325   -0.00088    0.00584    0.00307
AFIX  43
H26   2    0.374613    0.741639    0.922249    11.00000   -1.20000
AFIX   0
C27   1    0.507210    0.724066    0.849945    11.00000    0.02054    0.02049 =
         0.01704    0.00099    0.00297    0.00277
C28   1    0.599856    0.817685    0.885191    11.00000    0.02291    0.02252 =
         0.02185    0.00170    0.00421    0.00260
C29   1    0.853477    0.051630    0.846915    11.00000    0.01888    0.01628 =
         0.02181    0.00215    0.00350    0.00168
C30   1    0.959192    0.139842    0.856959    11.00000    0.01511    0.01562 =
         0.01914   -0.00012    0.00237    0.00345
C31   1    1.059599    0.143249    0.914939    11.00000    0.01749    0.02131 =
         0.02247    0.00243    0.00158    0.00514
AFIX  43
H31   2    1.066227    0.087662    0.951301    11.00000   -1.20000
AFIX   0
C32   1    1.150068    0.230724    0.917978    11.00000    0.01338    0.03316 =
         0.02468   -0.00148    0.00040    0.00315
AFIX  43
H32   2    1.219932    0.236168    0.957020    11.00000   -1.20000
AFIX   0
C33   1    1.137183    0.310118    0.863276    11.00000    0.01550    0.02100 =
         0.02534   -0.00135    0.00509   -0.00226
AFIX  43
H33   2    1.197861    0.370620    0.864845    11.00000   -1.20000
AFIX   0
C34   1    1.034530    0.299919    0.806302    11.00000    0.01773    0.01712 =
         0.02374    0.00166    0.00864    0.00380
C35   1    1.011377    0.379952    0.743299    11.00000    0.03103    0.02183 =
         0.02866    0.01072    0.01781    0.00931
C36   1    0.806078    0.563915    0.907881    11.00000    0.01808    0.01818 =
         0.01934    0.00184    0.00119    0.00751
C37   1    0.919460    0.645755    0.915644    11.00000    0.01865    0.01844 =
         0.02030   -0.00020    0.00222    0.00712
C38   1    1.018228    0.645581    0.973942    11.00000    0.02473    0.02229 =
         0.02049   -0.00041   -0.00406    0.01347
AFIX  43
H38   2    1.019154    0.591638    1.013327    11.00000   -1.20000
AFIX   0
C39   1    1.115200    0.725806    0.973297    11.00000    0.02064    0.02577 =
         0.02565   -0.00360   -0.00219    0.01093
AFIX  43
H39   2    1.183562    0.728147    1.013240    11.00000   -1.20000
AFIX   0
C40   1    1.112754    0.803093    0.914213    11.00000    0.01664    0.02406 =
         0.02882   -0.00317    0.00022    0.00496
AFIX  43
H40   2    1.178604    0.858896    0.912734    11.00000   -1.20000
AFIX   0
C41   1    1.010154    0.795798    0.857164    11.00000    0.01672    0.01972 =
         0.02233    0.00126    0.00293    0.00680
C42   1    0.997536    0.870244    0.786125    11.00000    0.02216    0.01620 =
         0.02368    0.00233    0.00341    0.00276

HKLF 4

REM  save in P-1
REM R1 =  0.0386 for   11581 Fo > 4sig(Fo)  and  0.0503 for all   14100 data
REM    695 parameters refined using      0 restraints

END

WGHT      0.0486      4.9338

REM Highest difference peak  4.913,  deepest hole -1.360,  1-sigma level  0.234
Q1    1   0.7563  0.6883  0.7018  11.00000  0.05    4.91
Q2    1   0.7495  0.1983  0.7392  11.00000  0.05    4.52
Q3    1   0.7177  0.1564  0.6889  11.00000  0.05    3.95
Q4    1   0.7717  0.6635  0.7529  11.00000  0.05    3.83
Q5    1   0.7840  0.1557  0.7119  11.00000  0.05    3.68
Q6    1   0.6978  0.6559  0.7328  11.00000  0.05    2.99
Q7    1   0.7268  0.7527  0.7298  11.00000  0.05    2.90
Q8    1   0.7276  0.2411  0.6784  11.00000  0.05    2.44
Q9    1   0.7727  0.7255  0.7830  11.00000  0.05    2.39
Q10   1   0.7922  0.7002  0.6485  11.00000  0.05    2.22
Q11   1   0.7707  0.1858  0.6509  11.00000  0.05    2.17
Q12   1   0.8032  0.1940  0.6606  11.00000  0.05    2.16
Q13   1   0.7176  0.2083  0.7958  11.00000  0.05    2.11
Q14   1   0.8124  0.2577  0.7140  11.00000  0.05    1.67
Q15   1   0.6597  0.9152  0.5300  11.00000  0.05    1.29
Q16   1   0.8598  0.5596  0.6184  11.00000  0.05    1.28
Q17   1   0.8034  0.3404  0.3720  11.00000  0.05    1.27
Q18   1   0.8031  0.2028  0.3941  11.00000  0.05    1.08
Q19   1   0.8611  0.0738  0.6442  11.00000  0.05    1.05
Q20   1   0.7339  0.3643  0.4297  11.00000  0.05    0.97
;
_shelx_res_checksum   89877

_shelx_hkl_file
;
  -2   0   0  160707    4840                                                      150035    8.25    0.19  1.0000
  -2   0   0  173852    4930                                                      162744    8.25    0.19  1.0000
  -2   0   0  178614    5589                                                      167353    8.25    0.19  1.0000
  -2   0   0  160790    5349                                                      150115    8.25    0.19  1.0000
   2   0   0  152580    4840                                                      142186    8.25   -0.19  1.0000
   2   0   0  184140    5589                                                      172703    8.25   -0.19  1.0000
   2   0   0  177385    4930                                                      166163    8.25   -0.19  1.0000
   2   0   0  166169    5349                                                      155314    8.25   -0.19  1.0000
  -3   0   0     619     150                                                         730   -1.29    0.06  1.0000
  -3   0   0     509     110                                                         610   -1.29    0.06  1.0000
  -3   0   0     564     200                                                         670   -1.29    0.06  1.0000
  -3   0   0     583     140                                                         690   -1.29    0.06  1.0000
   3   0   0     427     130                                                         520   -1.29   -0.06  1.0000
   3   0   0     266     110                                                         340   -1.29   -0.06  1.0000
   3   0   0     647     110                                                         760   -1.29   -0.06  1.0000
   3   0   0     400     150                                                         490   -1.29   -0.06  1.0000
  -4   0   0  101827    3720                                                       98420   -3.30   -0.26  1.0000
  -4   0   0  112684    3420                                                      109099   -3.30   -0.26  1.0000
  -4   0   0  118810    4000                                                      115128   -3.30   -0.26  1.0000
  -4   0   0  108355    3430                                                      104840   -3.30   -0.26  1.0000
   4   0   0  110478    3410                                                      106929   -3.30    0.26  1.0000
   4   0   0  110855    3740                                                      107299   -3.30    0.26  1.0000
   4   0   0  122101    4010                                                      118368   -3.30    0.26  1.0000
   4   0   0  106057    3420                                                      102580   -3.30    0.26  1.0000
  -5   0   0      14     140                                                          20    4.88    0.24  1.0000
  -5   0   0      80     140                                                         280    4.88    0.24  1.0000
  -5   0   0      96     110                                                         310    4.88    0.24  1.0000
  -5   0   0     173     140                                                         440    4.88    0.24  1.0000
   5   0   0       3     200                                                          50    4.88   -0.24  1.0000
   5   0   0      75     110                                                         270    4.88   -0.24  1.0000
   5   0   0      12     100                                                         120    4.88   -0.24  1.0000
   5   0   0      37     140                                                         190    4.88   -0.24  1.0000
  -6   0   0  182100    6579                                                      188171   -4.29   -0.07  1.0000
  -6   0   0  189478    6039                                                      195670   -4.29   -0.07  1.0000
  -6   0   0  184284    6999                                                      190391   -4.29   -0.07  1.0000
   6   0   0  189232    6609                                                      195420   -4.29    0.07  1.0000
   6   0   0  189921    6029                                                      196120   -4.29    0.07  1.0000
   6   0   0  177940    6029                                                      183942   -4.29    0.07  1.0000
  -7   0   0    6621     350                                                        5949    2.57   -0.04  1.0000
  -7   0   0    5956     400                                                        5319    2.57   -0.04  1.0000
  -7   0   0    6252     530                                                        5599    2.57   -0.04  1.0000
   7   0   0    6178     450                                                        5529    2.57    0.04  1.0000
   7   0   0    6072     320                                                        5429    2.57    0.04  1.0000
   7   0   0    6453     420                                                        5789    2.57    0.04  1.0000
  -8   0   0  101018    3770                                                      100490   -0.51    0.00  1.0000
  -8   0   0  111955    3450                                                      111399   -0.51    0.00  1.0000
  -8   0   0  106531    4240                                                      105989   -0.51    0.00  1.0000
   8   0   0  109037    3430                                                      108489   -0.51    0.00  1.0000
   8   0   0  106441    3820                                                      105899   -0.51    0.00  1.0000
   8   0   0  105329    3580                                                      104790   -0.51    0.00  1.0000
  -9   0   0    1475     300                                                        1320   -1.25    0.13  1.0000
  -9   0   0    2659     340                                                        2450   -1.25    0.13  1.0000
  -9   0   0    2105     280                                                        1920   -1.25    0.13  1.0000
   9   0   0    2398     280                                                        2200   -1.25   -0.13  1.0000
   9   0   0    1906     310                                                        1730   -1.25   -0.13  1.0000
 -10   0   0   43535    1710                                                       42066    2.14   -0.24  1.0000
 -10   0   0   41358    2240                                                       39926    2.14   -0.24  1.0000
  10   0   0   45641    1820                                                       44136    2.14    0.24  1.0000
  10   0   0   45824    1880                                                       44316    2.14    0.24  1.0000
 -11   0   0     886     310                                                         700   -2.06    0.29  1.0000
 -11   0   0     268     360                                                         170   -2.06    0.29  1.0000
  11   0   0     659     260                                                         500   -2.06   -0.29  1.0000
  11   0   0     886     260                                                         700   -2.06   -0.29  1.0000
 -12   0   0   15981     900                                                       16588    1.42   -0.29  1.0000
 -12   0   0   15304    1200                                                       15898    1.42   -0.29  1.0000
  12   0   0   17346    1010                                                       17978    1.42    0.29  1.0000
  12   0   0   16285    1030                                                       16898    1.42    0.29  1.0000
 -13   0   0    2015     570                                                        1900   -0.78    0.25  1.0000
 -13   0   0    1458     420                                                        1360   -0.78    0.25  1.0000
  13   0   0    1943     460                                                        1830   -0.78   -0.25  1.0000
  13   0   0    1809     480                                                        1700   -0.78   -0.25  1.0000
 -14   0   0    6151     910                                                        6039    0.41   -0.19  1.0000
 -14   0   0    5333     780                                                        5229    0.41   -0.19  1.0000
  14   0   0    6060     760                                                        5949    0.41    0.19  1.0000
  14   0   0    5293     820                                                        5189    0.41    0.19  1.0000
 -15   0   0    1207     750                                                        1240   -0.28    0.12  1.0000
 -15   0   0    1019     620                                                        1050   -0.28    0.12  1.0000
  15   0   0    1523     590                                                        1560   -0.28   -0.12  1.0000
  15   0   0     177     410                                                         190   -0.28   -0.12  1.0000
 -16   0   0    3032     850                                                        3070    0.20   -0.05  1.0000
  16   0   0    3320     820                                                        3360    0.20    0.05  1.0000
  16   0   0    3847     650                                                        3890    0.20    0.05  1.0000
  16  -1   0   10524    1040                                                       10419   -0.32   -0.10  1.0000
  16  -1   0   10132    1180                                                       10029   -0.32   -0.10  1.0000
 -16   1   0   10735    1230                                                       10629   -0.32    0.10  1.0000
  15  -1   0    3987     640                                                        3890    0.50    0.20  1.0000
  15  -1   0    3177     660                                                        3090    0.50    0.20  1.0000
 -15   1   0    3683     770                                                        3590    0.50   -0.20  1.0000
  14  -1   0   13571     980                                                       13869   -0.80   -0.27  1.0000
  14  -1   0   12701    1030                                                       12989   -0.80   -0.27  1.0000
 -14   1   0   12800     920                                                       13089   -0.80    0.27  1.0000
 -14   1   0   12543    1180                                                       12829   -0.80    0.27  1.0000
  13  -1   0    5485     700                                                        5799    1.30    0.30  1.0000
  13  -1   0    5076     680                                                        5379    1.30    0.30  1.0000
 -13   1   0    4456     740                                                        4740    1.30   -0.30  1.0000
 -13   1   0    5076     620                                                        5379    1.30   -0.30  1.0000
  12  -1   0   18043    1060                                                       17248   -1.85   -0.27  1.0000
  12  -1   0   16488     990                                                       15728   -1.85   -0.27  1.0000
 -12   1   0   16181     860                                                       15428   -1.85    0.27  1.0000
 -12   1   0   14245    1150                                                       13539   -1.85    0.27  1.0000
  11  -1   0   11737     800                                                       11039    2.00    0.18  1.0000
 -11   1   0   12449    1000                                                       11729    2.00   -0.18  1.0000
 -11   1   0   12799     700                                                       12069    2.00   -0.18  1.0000
  10  -1   0   29933    1370                                                       30677   -1.30   -0.08  1.0000
 -10   1   0   29054    1260                                                       29787   -1.30    0.08  1.0000
   9  -1   0    1645     220                                                        1610   -0.27   -0.01  1.0000
   9  -1   0    1483     310                                                        1450   -0.27   -0.01  1.0000
   9  -1   0    1544     360                                                        1510   -0.27   -0.01  1.0000
  -9   1   0    1585     400                                                        1550   -0.27    0.01  1.0000
  -9   1   0    1494     260                                                        1460   -0.27    0.01  1.0000
   8  -1   0   29758    1300                                                       31027    2.21    0.05  1.0000
   8  -1   0   31531    1320                                                       32837    2.21    0.05  1.0000
   8  -1   0   30737    1120                                                       32027    2.21    0.05  1.0000
  -8   1   0   29611    1550                                                       30877    2.21   -0.05  1.0000
  -8   1   0   29503    1250                                                       30767    2.21   -0.05  1.0000
   7  -1   0    5605     450                                                        6579   -3.79    0.02  1.0000
   7  -1   0    5669     340                                                        6649   -3.79    0.02  1.0000
   7  -1   0    5254     440                                                        6199   -3.79    0.02  1.0000
  -7   1   0    5549     400                                                        6519   -3.79   -0.02  1.0000
  -7   1   0    5199     540                                                        6139   -3.79   -0.02  1.0000
  -7   1   0    6002     380                                                        7009   -3.79   -0.02  1.0000
   6  -1   0   42031    1500                                                       39176    4.29   -0.14  1.0000
   6  -1   0   44422    1380                                                       41486    4.29   -0.14  1.0000
   6  -1   0   45074    1540                                                       42116    4.29   -0.14  1.0000
  -6   1   0   46574    1400                                                       43566    4.29    0.14  1.0000
  -6   1   0   41710    1510                                                       38866    4.29    0.14  1.0000
  -6   1   0   43356    1780                                                       40456    4.29    0.14  1.0000
   5  -1   0    3057     320                                                        2540   -2.96    0.19  1.0000
   5  -1   0    3199     250                                                        2670   -2.96    0.19  1.0000
   5  -1   0    3013     190                                                        2500   -2.96    0.19  1.0000
   5  -1   0    2936     250                                                        2430   -2.96    0.19  1.0000
   5  -1   0    3647     230                                                        3080   -2.96    0.19  1.0000
  -5   1   0    2969     210                                                        2460   -2.96   -0.19  1.0000
  -5   1   0    2826     300                                                        2330   -2.96   -0.19  1.0000
  -5   1   0    3473     220                                                        2920   -2.96   -0.19  1.0000
   4  -1   0    2233     160                                                        2100   -0.88   -0.04  1.0000
   4  -1   0    2109     250                                                        1980   -0.88   -0.04  1.0000
   4  -1   0    2305     210                                                        2170   -0.88   -0.04  1.0000
   4  -1   0    1944     180                                                        1820   -0.88   -0.04  1.0000
   4  -1   0    1830     210                                                        1710   -0.88   -0.04  1.0000
  -4   1   0    2377     170                                                        2240   -0.88    0.04  1.0000
  -4   1   0    2357     260                                                        2220   -0.88    0.04  1.0000
  -4   1   0    1975     170                                                        1850   -0.88    0.04  1.0000
   3  -1   0     133      80                                                        -130    6.98   -0.22  1.0000
   3  -1   0     133      70                                                        -230    6.98   -0.22  1.0000
   3  -1   0      37     110                                                          40    6.98   -0.22  1.0000
   3  -1   0     133      80                                                         -80    6.98   -0.22  1.0000
   3  -1   0     133      80                                                         -90    6.98   -0.22  1.0000
  -3   1   0     133      70                                                         -50    6.98    0.22  1.0000
  -3   1   0     133     120                                                        -230    6.98    0.22  1.0000
  -3   1   0     133      60                                                        -120    6.98    0.22  1.0000
   2  -1   0    2164     100                                                         610  -13.32    0.35  1.0000
   2  -1   0    2182      80                                                         620  -13.32    0.35  1.0000
   2  -1   0    2238     150                                                         650  -13.32    0.35  1.0000
  -2   1   0    2257     150                                                         660  -13.32   -0.35  1.0000
  -2   1   0    1992      90                                                         520  -13.32   -0.35  1.0000
  -1  -1   0     215     130                                                           0    8.89    0.10  1.0000
  -1  -1   0     215     120                                                         -60    8.89    0.10  1.0000
  -1  -1   0      18     100                                                         110    8.89    0.10  1.0000
  -1  -1   0     215      90                                                         -20    8.89    0.10  1.0000
  -1  -1   0     215      90                                                           0    8.89    0.10  1.0000
   1   1   0      11      90                                                         130    8.89   -0.10  1.0000
   1   1   0      70      90                                                          40    8.89   -0.10  1.0000
   1   1   0      84     100                                                          30    8.89   -0.10  1.0000
  -2  -1   0    6691     340                                                        6249   -1.66    0.08  1.0000
  -2  -1   0    6877     310                                                        6429   -1.66    0.08  1.0000
  -2  -1   0    6733     280                                                        6289   -1.66    0.08  1.0000
  -2  -1   0    6246     390                                                        5819   -1.66    0.08  1.0000
   2   1   0    6505     310                                                        6069   -1.66   -0.08  1.0000
   2   1   0    6453     380                                                        6019   -1.66   -0.08  1.0000
   2   1   0    6225     300                                                        5799   -1.66   -0.08  1.0000
   2   1   0    6857     330                                                        6409   -1.66   -0.08  1.0000
   2   1   0    6650     280                                                        6209   -1.66   -0.08  1.0000
  -3  -1   0      33      80                                                        -180   -3.48   -0.31  1.0000
  -3  -1   0      33     130                                                        -150   -3.48   -0.31  1.0000
  -3  -1   0      33      80                                                         -70   -3.48   -0.31  1.0000
  -3  -1   0      33      70                                                         -20   -3.48   -0.31  1.0000
   3   1   0      33      70                                                        -150   -3.48    0.31  1.0000
   3   1   0      33     100                                                         -60   -3.48    0.31  1.0000
   3   1   0      33      90                                                        -190   -3.48    0.31  1.0000
   3   1   0      33      90                                                        -110   -3.48    0.31  1.0000
   3   1   0      33     160                                                         -30   -3.48    0.31  1.0000
  -4  -1   0   13227     650                                                       11289    5.34    0.34  1.0000
  -4  -1   0   12848     510                                                       10939    5.34    0.34  1.0000
  -4  -1   0   12263     530                                                       10399    5.34    0.34  1.0000
  -4  -1   0   13476     480                                                       11519    5.34    0.34  1.0000
   4   1   0   12056     520                                                       10209    5.34   -0.34  1.0000
   4   1   0   12762     540                                                       10859    5.34   -0.34  1.0000
   4   1   0   12697     450                                                       10799    5.34   -0.34  1.0000
   4   1   0   13368     660                                                       11419    5.34   -0.34  1.0000
   4   1   0   12045     500                                                       10199    5.34   -0.34  1.0000
  -5  -1   0     622     120                                                         300   -4.67   -0.16  1.0000
  -5  -1   0     427     150                                                         170   -4.67   -0.16  1.0000
  -5  -1   0     579     180                                                         270   -4.67   -0.16  1.0000
  -5  -1   0     237     150                                                          60   -4.67   -0.16  1.0000
   5   1   0     117     100                                                          10   -4.67    0.16  1.0000
   5   1   0     195     150                                                          40   -4.67    0.16  1.0000
   5   1   0     311     120                                                         100   -4.67    0.16  1.0000
   5   1   0      59     100                                                         -40   -4.67    0.16  1.0000
   5   1   0     818     260                                                         440   -4.67    0.16  1.0000
  -6  -1   0   22883    1060                                                       24288    2.78   -0.02  1.0000
  -6  -1   0   24378     940                                                       25827    2.78   -0.02  1.0000
  -6  -1   0   24232    1270                                                       25677    2.78   -0.02  1.0000
   6   1   0   24047    1090                                                       25487    2.78    0.02  1.0000
   6   1   0   24961    1100                                                       26427    2.78    0.02  1.0000
   6   1   0   23678     930                                                       25107    2.78    0.02  1.0000
   6   1   0   23446    1040                                                       24868    2.78    0.02  1.0000
  -7  -1   0    1004     230                                                        1070   -0.62    0.04  1.0000
  -7  -1   0    1247     240                                                        1320   -0.62    0.04  1.0000
  -7  -1   0    1091     320                                                        1160   -0.62    0.04  1.0000
   7   1   0     869     200                                                         930   -0.62   -0.04  1.0000
   7   1   0    1120     240                                                        1190   -0.62   -0.04  1.0000
   7   1   0    1082     190                                                        1150   -0.62   -0.04  1.0000
  -8  -1   0   27404    1540                                                       28067   -1.20    0.08  1.0000
  -8  -1   0   30023    1140                                                       30717   -1.20    0.08  1.0000
  -8  -1   0   29282    1290                                                       29967   -1.20    0.08  1.0000
   8   1   0   29559    1110                                                       30247   -1.20   -0.08  1.0000
   8   1   0   30468    1360                                                       31167   -1.20   -0.08  1.0000
  -9  -1   0    2295     400                                                        2660    2.21   -0.21  1.0000
  -9  -1   0    2091     470                                                        2440    2.21   -0.21  1.0000
  -9  -1   0    2258     350                                                        2620    2.21   -0.21  1.0000
   9   1   0    2230     360                                                        2590    2.21    0.21  1.0000
   9   1   0    1934     430                                                        2270    2.21    0.21  1.0000
   9   1   0    2027     320                                                        2370    2.21    0.21  1.0000
 -10  -1   0   14679     790                                                       13799   -2.22    0.25  1.0000
 -10  -1   0   13750    1010                                                       12899   -2.22    0.25  1.0000
  10   1   0   13719     850                                                       12869   -2.22   -0.25  1.0000
  10   1   0   15565     650                                                       14659   -2.22   -0.25  1.0000
 -11  -1   0     144     270                                                          90    1.52   -0.22  1.0000
 -11  -1   0       6     390                                                        -160    1.52   -0.22  1.0000
  11   1   0       6     270                                                        -130    1.52    0.22  1.0000
  11   1   0     807     310                                                         670    1.52    0.22  1.0000
 -12  -1   0   13387    1170                                                       13659   -0.69    0.16  1.0000
 -12  -1   0   16189     940                                                       16488   -0.69    0.16  1.0000
  12   1   0   16853    1010                                                       17158   -0.69   -0.16  1.0000
  12   1   0   14862    1060                                                       15148   -0.69   -0.16  1.0000
 -13  -1   0     348     390                                                         360    0.19   -0.13  1.0000
 -13  -1   0     733     420                                                         750    0.19   -0.13  1.0000
  13   1   0       0     380                                                        -190    0.19    0.13  1.0000
  13   1   0     152     380                                                         160    0.19    0.13  1.0000
 -14  -1   0   19702    1190                                                       19678   -0.04    0.10  1.0000
 -14  -1   0   18361    1470                                                       18338   -0.04    0.10  1.0000
  14   1   0   19622    1330                                                       19598   -0.04   -0.10  1.0000
  14   1   0   20832    1260                                                       20808   -0.04   -0.10  1.0000
 -15  -1   0    1618     580                                                        1610    0.06   -0.07  1.0000
  15   1   0    1959     630                                                        1950    0.06    0.07  1.0000
  15   1   0    1768     480                                                        1760    0.06    0.07  1.0000
 -16  -1   0   13158    1340                                                       13179   -0.05    0.03  1.0000
  16   1   0   16364    1310                                                       16388   -0.05   -0.03  1.0000
  16   1   0   15025    1260                                                       15048   -0.05   -0.03  1.0000
  16  -2   0    2770     650                                                        2700    0.42    0.14  1.0000
  16  -2   0    3175     590                                                        3100    0.42    0.14  1.0000
 -16   2   0    2709     650                                                        2640    0.42   -0.14  1.0000
  15  -2   0    7694     810                                                        7489   -0.74   -0.22  1.0000
  15  -2   0    7055     840                                                        6859   -0.74   -0.22  1.0000
 -15   2   0    4639     830                                                        4480   -0.74    0.22  1.0000
  14  -2   0    5465     720                                                        5749    1.18    0.25  1.0000
  14  -2   0    6344     800                                                        6649    1.18    0.25  1.0000
 -14   2   0    5787     800                                                        6079    1.18   -0.25  1.0000
  13  -2   0    5514     720                                                        5919   -1.65   -0.20  1.0000
  13  -2   0    3851     620                                                        4190   -1.65   -0.20  1.0000
 -13   2   0    6491     800                                                        6929   -1.65    0.20  1.0000
  12  -2   0   12249     860                                                       11589    1.85    0.08  1.0000
 -12   2   0   12084     990                                                       11429    1.85   -0.08  1.0000
 -12   2   0   13246     730                                                       12559    1.85   -0.08  1.0000
  11  -2   0   14021     830                                                       13499   -1.35    0.03  1.0000
 -11   2   0   14042     730                                                       13519   -1.35   -0.03  1.0000
 -11   2   0   13634    1010                                                       13119   -1.35   -0.03  1.0000
  10  -2   0   22700    1080                                                       22718    0.03   -0.09  1.0000
  10  -2   0   22200    1120                                                       22218    0.03   -0.09  1.0000
 -10   2   0   22790    1360                                                       22808    0.03    0.09  1.0000
 -10   2   0   23720    1010                                                       23738    0.03    0.09  1.0000
   9  -2   0   31598    1330                                                       30587    1.75    0.07  1.0000
   9  -2   0   32188    1110                                                       31167    1.75    0.07  1.0000
   9  -2   0   32025    1290                                                       31007    1.75    0.07  1.0000
  -9   2   0   31263    1230                                                       30257    1.75   -0.07  1.0000
  -9   2   0   32106    1590                                                       31087    1.75   -0.07  1.0000
   8  -2   0   54843    2070                                                       57374   -3.24    0.02  1.0000
   8  -2   0   54765    1870                                                       57294   -3.24    0.02  1.0000
   8  -2   0   51531    2040                                                       53985   -3.24    0.02  1.0000
  -8   2   0   52595    2040                                                       55074   -3.24   -0.02  1.0000
  -8   2   0   51707    2400                                                       54165   -3.24   -0.02  1.0000
   7  -2   0   31156    1150                                                       33367    3.73   -0.12  1.0000
   7  -2   0   28617    1280                                                       30737    3.73   -0.12  1.0000
   7  -2   0   30567    1250                                                       32757    3.73   -0.12  1.0000
  -7   2   0   29987    1240                                                       32157    3.73    0.12  1.0000
  -7   2   0   31349    1540                                                       33567    3.73    0.12  1.0000
   6  -2   0  104538    3510                                                      101740   -2.64    0.15  1.0000
   6  -2   0  114944    3740                                                      112009   -2.64    0.15  1.0000
   6  -2   0  116423    3470                                                      113469   -2.64    0.15  1.0000
  -6   2   0  109595    4070                                                      106729   -2.64   -0.15  1.0000
  -6   2   0  107467    3730                                                      104630   -2.64   -0.15  1.0000
   5  -2   0   93777    3320                                                       94251   -0.47   -0.03  1.0000
   5  -2   0   91832    3190                                                       92301   -0.47   -0.03  1.0000
   5  -2   0  101078    3690                                                      101570   -0.47   -0.03  1.0000
   5  -2   0  102225    3170                                                      102720   -0.47   -0.03  1.0000
   5  -2   0   98823    3390                                                       99310   -0.47   -0.03  1.0000
  -5   2   0  101966    3700                                                      102460   -0.47    0.03  1.0000
  -5   2   0   95601    3390                                                       96080   -0.47    0.03  1.0000
   4  -2   0  111524    3700                                                      105589    5.46   -0.22  1.0000
   4  -2   0  114987    3460                                                      108959    5.46   -0.22  1.0000
   4  -2   0  119875    3960                                                      113719    5.46   -0.22  1.0000
   4  -2   0  115038    3600                                                      109009    5.46   -0.22  1.0000
   4  -2   0  111051    3450                                                      105129    5.46   -0.22  1.0000
  -4   2   0  117020    3970                                                      110939    5.46    0.22  1.0000
  -4   2   0  111575    3710                                                      105639    5.46    0.22  1.0000
   3  -2   0   45958    1390                                                       38536  -10.96    0.41  1.0000
   3  -2   0   49163    1520                                                       41476  -10.96    0.41  1.0000
   3  -2   0   45990    1380                                                       38566  -10.96    0.41  1.0000
  -3   2   0   49697    1540                                                       41966  -10.96   -0.41  1.0000
  -3   2   0   45248    1390                                                       37886  -10.96   -0.41  1.0000
  -3   2   0   45302    1390                                                       37936  -10.96   -0.41  1.0000
   2  -2   0   65617    2570                                                       78362   14.44   -0.38  1.0000
   2  -2   0   67503    2810                                                       80422   14.44   -0.38  1.0000
   2  -2   0   65809    2460                                                       78572   14.44   -0.38  1.0000
   2  -2   0   65379    2690                                                       78102   14.44   -0.38  1.0000
  -2   2   0   66853    2810                                                       79712   14.44    0.38  1.0000
  -2   2   0   65809    2580                                                       78572   14.44    0.38  1.0000
  -2   2   0   62892    2690                                                       75382   14.44    0.38  1.0000
   1  -2   0  131976    4550                                                      148905  -13.70    0.16  1.0000
   1  -2   0  119446    4830                                                      135576  -13.70    0.16  1.0000
   1  -2   0  126153    4480                                                      142716  -13.70    0.16  1.0000
   1  -2   0  133426    4970                                                      150445  -13.70    0.16  1.0000
  -1   2   0  119662    4360                                                      135806  -13.70   -0.16  1.0000
  -1   2   0  123202    4550                                                      139576  -13.70   -0.16  1.0000
  -1   2   0  123663    4490                                                      140066  -13.70   -0.16  1.0000
  -1   2   0  131101    4970                                                      147975  -13.70   -0.16  1.0000
   0  -2   0  382299   12269                                                      364733    8.72   -0.01  1.0000
   0  -2   0  364082   10669                                                      346945    8.72   -0.01  1.0000
   0  -2   0  381112   11049                                                      363574    8.72   -0.01  1.0000
   0   2   0  354411   11009                                                      337506    8.72    0.01  1.0000
   0   2   0  344030   10619                                                      327377    8.72    0.01  1.0000
   0   2   0  364666   11069                                                      347515    8.72    0.01  1.0000
  -1  -2   0   77355    2690                                                       75552   -1.97    0.08  1.0000
  -1  -2   0   79095    2400                                                       77272   -1.97    0.08  1.0000
  -1  -2   0   76202    2380                                                       74413   -1.97    0.08  1.0000
  -1  -2   0   72700    2310                                                       70953   -1.97    0.08  1.0000
   1   2   0   79641    2700                                                       77812   -1.97   -0.08  1.0000
   1   2   0   75221    2390                                                       73443   -1.97   -0.08  1.0000
   1   2   0   74138    2390                                                       72373   -1.97   -0.08  1.0000
   1   2   0   68529    2310                                                       66833   -1.97   -0.08  1.0000
  -2  -2   0  677277   22608                                                      668303   -3.33   -0.29  1.0000
  -2  -2   0  692235   20088                                                      683162   -3.33   -0.29  1.0000
  -2  -2   0  597699   21588                                                      589271   -3.33   -0.29  1.0000
  -2  -2   0  641409   19878                                                      632677   -3.33   -0.29  1.0000
   2   2   0  628632   20188                                                      619988   -3.33    0.29  1.0000
   2   2   0  664341   22128                                                      655454   -3.33    0.29  1.0000
   2   2   0  616842   19408                                                      608279   -3.33    0.29  1.0000
   2   2   0  635559   19978                                                      626867   -3.33    0.29  1.0000
  -3  -2   0   76893    2390                                                       71993    5.47    0.38  1.0000
  -3  -2   0   73419    2660                                                       68633    5.47    0.38  1.0000
  -3  -2   0   83202    2420                                                       78102    5.47    0.38  1.0000
  -3  -2   0   81550    2820                                                       76502    5.47    0.38  1.0000
   3   2   0   77936    2420                                                       73003    5.47   -0.38  1.0000
   3   2   0   77564    2480                                                       72643    5.47   -0.38  1.0000
   3   2   0   75590    2400                                                       70733    5.47   -0.38  1.0000
   3   2   0   86070    2850                                                       80882    5.47   -0.38  1.0000
  -4  -2   0  186449    6959                                                      193371   -4.83   -0.24  1.0000
  -4  -2   0  208374    6379                                                      215688   -4.83   -0.24  1.0000
  -4  -2   0  197792    7289                                                      204920   -4.83   -0.24  1.0000
  -4  -2   0  191672    6279                                                      198690   -4.83   -0.24  1.0000
   4   2   0  208983    7319                                                      216308   -4.83    0.24  1.0000
   4   2   0  181942    6269                                                      188781   -4.83    0.24  1.0000
   4   2   0  191672    6539                                                      198690   -4.83    0.24  1.0000
   4   2   0  192694    6379                                                      199730   -4.83    0.24  1.0000
  -5  -2   0   40562    1790                                                       42456    2.82    0.01  1.0000
  -5  -2   0   45363    2000                                                       47365    2.82    0.01  1.0000
  -5  -2   0   49329    1620                                                       51415    2.82    0.01  1.0000
   5   2   0   44678    1720                                                       46665    2.82   -0.01  1.0000
   5   2   0   42772    1650                                                       44716    2.82   -0.01  1.0000
   5   2   0   44630    1600                                                       46615    2.82   -0.01  1.0000
  -6  -2   0  102253    3100                                                      101610   -0.61    0.10  1.0000
  -6  -2   0   94901    3690                                                       94281   -0.61    0.10  1.0000
  -6  -2   0   90396    3410                                                       89791   -0.61    0.10  1.0000
   6   2   0   96395    3080                                                       95770   -0.61   -0.10  1.0000
   6   2   0   92964    3250                                                       92351   -0.61   -0.10  1.0000
   6   2   0   88820    3110                                                       88221   -0.61   -0.10  1.0000
  -7  -2   0   25618    1390                                                       26247   -1.19   -0.03  1.0000
  -7  -2   0   24098    1180                                                       24708   -1.19   -0.03  1.0000
  -7  -2   0   27120    1040                                                       27767   -1.19   -0.03  1.0000
   7   2   0   24778    1120                                                       25397   -1.19    0.03  1.0000
   7   2   0   27248    1030                                                       27897   -1.19    0.03  1.0000
   7   2   0   25726    1180                                                       26357   -1.19    0.03  1.0000
  -8  -2   0   58730    2630                                                       56984    2.20   -0.09  1.0000
  -8  -2   0   61237    2350                                                       59454    2.20   -0.09  1.0000
  -8  -2   0   66026    2110                                                       64174    2.20   -0.09  1.0000
   8   2   0   61572    2310                                                       59784    2.20    0.09  1.0000
   8   2   0   64109    2080                                                       62284    2.20    0.09  1.0000
   8   2   0   59349    2200                                                       57594    2.20    0.09  1.0000
  -9  -2   0   12974     960                                                       12139   -2.25    0.15  1.0000
  -9  -2   0   13512     730                                                       12659   -2.25    0.15  1.0000
  -9  -2   0   13409     780                                                       12559   -2.25    0.15  1.0000
   9   2   0   13088     760                                                       12249   -2.25   -0.15  1.0000
   9   2   0   15040     650                                                       14139   -2.25   -0.15  1.0000
   9   2   0   14947     840                                                       14049   -2.25   -0.15  1.0000
 -10  -2   0   37271    2030                                                       38266    1.55   -0.12  1.0000
 -10  -2   0   37340    1510                                                       38336    1.55   -0.12  1.0000
 -10  -2   0   38623    1720                                                       39636    1.55   -0.12  1.0000
  10   2   0   40124    1460                                                       41156    1.55    0.12  1.0000
  10   2   0   37034    1770                                                       38026    1.55    0.12  1.0000
  10   2   0   37439    1660                                                       38436    1.55    0.12  1.0000
 -11  -2   0    4386     550                                                        4520   -0.60    0.06  1.0000
 -11  -2   0    2715     540                                                        2820   -0.60    0.06  1.0000
 -11  -2   0    2862     490                                                        2970   -0.60    0.06  1.0000
  11   2   0    2842     490                                                        2950   -0.60   -0.06  1.0000
  11   2   0    3786     540                                                        3910   -0.60   -0.06  1.0000
  11   2   0    3658     450                                                        3780   -0.60   -0.06  1.0000
 -12  -2   0   15492    1260                                                       15518   -0.07   -0.03  1.0000
 -12  -2   0   14484     970                                                       14509   -0.07   -0.03  1.0000
  12   2   0   15902    1000                                                       15928   -0.07    0.03  1.0000
  12   2   0   14783    1040                                                       14809   -0.07    0.03  1.0000
 -13  -2   0    3416     810                                                        3470    0.29    0.05  1.0000
 -13  -2   0    2840     560                                                        2890    0.29    0.05  1.0000
  13   2   0    2325     510                                                        2370    0.29   -0.05  1.0000
  13   2   0    3068     620                                                        3120    0.29   -0.05  1.0000
 -14  -2   0    9782     970                                                        9719   -0.20   -0.08  1.0000
 -14  -2   0    8839    1090                                                        8779   -0.20   -0.08  1.0000
  14   2   0   11156     980                                                       11089   -0.20    0.08  1.0000
  14   2   0    9140     910                                                        9079   -0.20    0.08  1.0000
 -15  -2   0     474     660                                                         470    0.06    0.08  1.0000
 -15  -2   0       0     610                                                        -380    0.06    0.08  1.0000
  15   2   0       0     510                                                         -40    0.06   -0.08  1.0000
  15   2   0    1095     470                                                        1090    0.06   -0.08  1.0000
  16  -3   0    3305     610                                                        3410   -0.57   -0.13  1.0000
 -16   3   0    1939     730                                                        2020   -0.57    0.13  1.0000
  15  -3   0   18583    1230                                                       19028    1.00    0.17  1.0000
  15  -3   0   14959    1230                                                       15358    1.00    0.17  1.0000
 -15   3   0   16627    1390                                                       17048    1.00   -0.17  1.0000
  14  -3   0    1496     400                                                        1320   -1.47   -0.13  1.0000
  14  -3   0    1240     430                                                        1080   -1.47   -0.13  1.0000
 -14   3   0    1336     560                                                        1170   -1.47    0.13  1.0000
  13  -3   0    9246     760                                                        8719    1.70    0.01  1.0000
 -13   3   0    8803     850                                                        8289    1.70   -0.01  1.0000
  12  -3   0    7361     700                                                        7759   -1.38    0.12  1.0000
 -12   3   0    6456     740                                                        6829   -1.38   -0.12  1.0000
  11  -3   0   20343    1080                                                       20498    0.31   -0.17  1.0000
 -11   3   0   19248     880                                                       19398    0.31    0.17  1.0000
 -11   3   0   19606    1280                                                       19758    0.31    0.17  1.0000
  10  -3   0    4288     520                                                        4560    1.26    0.10  1.0000
  10  -3   0    4666     500                                                        4950    1.26    0.10  1.0000
 -10   3   0    3939     570                                                        4200    1.26   -0.10  1.0000
 -10   3   0    4589     380                                                        4870    1.26   -0.10  1.0000
   9  -3   0   35383    1560                                                       37066   -2.68    0.04  1.0000
   9  -3   0   35940    1450                                                       37636   -2.68    0.04  1.0000
   9  -3   0   35607    1310                                                       37296   -2.68    0.04  1.0000
  -9   3   0   32415    1780                                                       34027   -2.68   -0.04  1.0000
  -9   3   0   36673    1420                                                       38386   -2.68   -0.04  1.0000
   8  -3   0     141     140                                                         130    3.24   -0.16  1.0000
   8  -3   0     132     180                                                         120    3.24   -0.16  1.0000
   8  -3   0     207     160                                                         200    3.24   -0.16  1.0000
  -8   3   0      29     140                                                         -90    3.24    0.16  1.0000
  -8   3   0      77     210                                                          60    3.24    0.16  1.0000
   7  -3   0    6837     390                                                        6199   -2.39    0.18  1.0000
   7  -3   0    5553     400                                                        4980   -2.39    0.18  1.0000
   7  -3   0    7257     370                                                        6599   -2.39    0.18  1.0000
  -7   3   0    6490     340                                                        5869   -2.39   -0.18  1.0000
  -7   3   0    6637     500                                                        6009   -2.39   -0.18  1.0000
   6  -3   0   11529     760                                                       11499   -0.09   -0.06  1.0000
   6  -3   0   10918     590                                                       10889   -0.09   -0.06  1.0000
   6  -3   0   11759     520                                                       11729   -0.09   -0.06  1.0000
   6  -3   0   10918     510                                                       10889   -0.09   -0.06  1.0000
  -6   3   0   10838     680                                                       10809   -0.09    0.06  1.0000
  -6   3   0   11338     500                                                       11309   -0.09    0.06  1.0000
   5  -3   0   23906     830                                                       21898    4.02   -0.17  1.0000
   5  -3   0   23718     840                                                       21718    4.02   -0.17  1.0000
   5  -3   0   22160     900                                                       20228    4.02   -0.17  1.0000
   5  -3   0   25337    1020                                                       23268    4.02   -0.17  1.0000
  -5   3   0   23980     840                                                       21968    4.02    0.17  1.0000
  -5   3   0   24021    1020                                                       22008    4.02    0.17  1.0000
   4  -3   0    8005     570                                                       10699   -8.45    0.38  1.0000
   4  -3   0    8404     480                                                       11159   -8.45    0.38  1.0000
   4  -3   0    8005     520                                                       10699   -8.45    0.38  1.0000
  -4   3   0    8074     540                                                       10779   -8.45   -0.38  1.0000
  -4   3   0    8083     470                                                       10789   -8.45   -0.38  1.0000
  -4   3   0    8299     580                                                       11039   -8.45   -0.38  1.0000
   3  -3   0    5882     440                                                        9179   11.57   -0.44  1.0000
   3  -3   0    5915     420                                                        9219   11.57   -0.44  1.0000
   3  -3   0    6397     430                                                        9819   11.57   -0.44  1.0000
   3  -3   0    6003     470                                                        9329   11.57   -0.44  1.0000
   3  -3   0    6373     420                                                        9789   11.57   -0.44  1.0000
  -3   3   0    5699     420                                                        8949   11.57    0.44  1.0000
  -3   3   0    6099     460                                                        9449   11.57    0.44  1.0000
  -3   3   0    6300     490                                                        9699   11.57    0.44  1.0000
   2  -3   0    1746     100                                                         530  -11.52    0.30  1.0000
   2  -3   0    1426      90                                                         360  -11.52    0.30  1.0000
   2  -3   0    1446     100                                                         370  -11.52    0.30  1.0000
   2  -3   0    1618     100                                                         460  -11.52    0.30  1.0000
   2  -3   0    1637     100                                                         470  -11.52    0.30  1.0000
  -2   3   0    1263     100                                                         280  -11.52   -0.30  1.0000
  -2   3   0    1305     100                                                         300  -11.52   -0.30  1.0000
  -2   3   0    1366     100                                                         330  -11.52   -0.30  1.0000
  -2   3   0    1366     120                                                         330  -11.52   -0.30  1.0000
   1  -3   0      92      70                                                          30    7.84   -0.12  1.0000
   1  -3   0     167      70                                                         -40    7.84   -0.12  1.0000
   1  -3   0      81      80                                                         150    7.84   -0.12  1.0000
   1  -3   0      76      80                                                          70    7.84   -0.12  1.0000
   1  -3   0     167      80                                                         -40    7.84   -0.12  1.0000
  -1   3   0     101      70                                                          20    7.84    0.12  1.0000
  -1   3   0      81      80                                                          50    7.84    0.12  1.0000
  -1   3   0     167      80                                                           0    7.84    0.12  1.0000
   0  -3   0     969     130                                                         760   -2.16    0.08  1.0000
   0  -3   0    1082     120                                                         860   -2.16    0.08  1.0000
   0  -3   0     637     100                                                         470   -2.16    0.08  1.0000
   0  -3   0     764     140                                                         580   -2.16    0.08  1.0000
   0   3   0     890     150                                                         690   -2.16   -0.08  1.0000
   0   3   0    1003     120                                                         790   -2.16   -0.08  1.0000
   0   3   0     867     140                                                         670   -2.16   -0.08  1.0000
  -1  -3   0     214     150                                                         370   -2.79   -0.20  1.0000
  -1  -3   0      78      80                                                         180   -2.79   -0.20  1.0000
  -1  -3   0      98      90                                                         210   -2.79   -0.20  1.0000
  -1  -3   0     284     100                                                         460   -2.79   -0.20  1.0000
   1   3   0     292     130                                                         470   -2.79    0.20  1.0000
   1   3   0     169      90                                                         310   -2.79    0.20  1.0000
   1   3   0     316     170                                                         500   -2.79    0.20  1.0000
   1   3   0     169     130                                                         310   -2.79    0.20  1.0000
  -2  -3   0   18698     790                                                       16468    5.10    0.31  1.0000
  -2  -3   0   17781     630                                                       15608    5.10    0.31  1.0000
  -2  -3   0   18133     630                                                       15938    5.10    0.31  1.0000
  -2  -3   0   16842     720                                                       14729    5.10    0.31  1.0000
  -2  -3   0   19071     630                                                       16818    5.10    0.31  1.0000
   2   3   0   17557     640                                                       15398    5.10   -0.31  1.0000
   2   3   0   18080     770                                                       15888    5.10   -0.31  1.0000
   2   3   0   16681     630                                                       14579    5.10   -0.31  1.0000
   2   3   0   17717     620                                                       15548    5.10   -0.31  1.0000
  -3  -3   0     327     110                                                         120   -4.68   -0.24  1.0000
  -3  -3   0     343     120                                                         130   -4.68   -0.24  1.0000
  -3  -3   0      60      90                                                        -130   -4.68   -0.24  1.0000
  -3  -3   0     420     130                                                         180   -4.68   -0.24  1.0000
  -3  -3   0     164     130                                                          30   -4.68   -0.24  1.0000
   3   3   0      60      80                                                         -10   -4.68    0.24  1.0000
   3   3   0     294     140                                                         100   -4.68    0.24  1.0000
   3   3   0     359     110                                                         140   -4.68    0.24  1.0000
   3   3   0     294     100                                                         100   -4.68    0.24  1.0000
  -4  -3   0    5428     440                                                        6109    2.73    0.04  1.0000
  -4  -3   0    4910     470                                                        5559    2.73    0.04  1.0000
  -4  -3   0    5503     380                                                        6189    2.73    0.04  1.0000
  -4  -3   0    5230     370                                                        5899    2.73    0.04  1.0000
   4   3   0    4957     370                                                        5609    2.73   -0.04  1.0000
   4   3   0    5032     370                                                        5689    2.73   -0.04  1.0000
   4   3   0    5183     360                                                        5849    2.73   -0.04  1.0000
  -5  -3   0    7983     530                                                        8139   -0.52    0.13  1.0000
  -5  -3   0    8716     470                                                        8879   -0.52    0.13  1.0000
  -5  -3   0    8112     600                                                        8269   -0.52    0.13  1.0000
   5   3   0    7943     440                                                        8099   -0.52   -0.13  1.0000
   5   3   0    7607     470                                                        7759   -0.52   -0.13  1.0000
   5   3   0    8032     490                                                        8189   -0.52   -0.13  1.0000
  -6  -3   0    2533     400                                                        2730   -1.19   -0.14  1.0000
  -6  -3   0    2600     350                                                        2800   -1.19   -0.14  1.0000
  -6  -3   0    2388     360                                                        2580   -1.19   -0.14  1.0000
   6   3   0    2822     300                                                        3030   -1.19    0.14  1.0000
   6   3   0    2668     300                                                        2870   -1.19    0.14  1.0000
   6   3   0    2408     320                                                        2600   -1.19    0.14  1.0000
  -7  -3   0    7536     560                                                        8149    2.11    0.05  1.0000
  -7  -3   0    7085     560                                                        7679    2.11    0.05  1.0000
   7   3   0    7065     460                                                        7659    2.11   -0.05  1.0000
   7   3   0    6998     520                                                        7589    2.11   -0.05  1.0000
   7   3   0    6796     540                                                        7379    2.11   -0.05  1.0000
  -8  -3   0   14920     830                                                       14069   -2.14    0.02  1.0000
  -8  -3   0   14466     750                                                       13629   -2.14    0.02  1.0000
  -8  -3   0   14044     950                                                       13219   -2.14    0.02  1.0000
   8   3   0   14528     690                                                       13689   -2.14   -0.02  1.0000
   8   3   0   13766     760                                                       12949   -2.14   -0.02  1.0000
   8   3   0   15712     820                                                       14839   -2.14   -0.02  1.0000
  -9  -3   0    8469     700                                                        8029    1.47   -0.03  1.0000
  -9  -3   0    7523     740                                                        7109    1.47   -0.03  1.0000
  -9  -3   0    8931     680                                                        8479    1.47   -0.03  1.0000
   9   3   0    9064     540                                                        8609    1.47    0.03  1.0000
   9   3   0    7935     690                                                        7509    1.47    0.03  1.0000
 -10  -3   0   19949    1090                                                       20188   -0.51   -0.01  1.0000
 -10  -3   0   16590    1030                                                       16808   -0.51   -0.01  1.0000
 -10  -3   0   17216    1260                                                       17438   -0.51   -0.01  1.0000
  10   3   0   18985     880                                                       19218   -0.51    0.01  1.0000
  10   3   0   19472    1060                                                       19708   -0.51    0.01  1.0000
 -11  -3   0    5670     690                                                        5609   -0.24    0.03  1.0000
 -11  -3   0    5720     760                                                        5659   -0.24    0.03  1.0000
  11   3   0    5720     570                                                        5659   -0.24   -0.03  1.0000
  11   3   0    5901     610                                                        5839   -0.24   -0.03  1.0000
  11   3   0    5820     620                                                        5759   -0.24   -0.03  1.0000
 -12  -3   0    9029     820                                                        9199    0.54    0.01  1.0000
 -12  -3   0    6267     820                                                        6409    0.54    0.01  1.0000
  12   3   0    8187     660                                                        8349    0.54   -0.01  1.0000
  12   3   0    7950     770                                                        8109    0.54   -0.01  1.0000
  12   3   0    8197     750                                                        8359    0.54   -0.01  1.0000
 -13  -3   0    1211     510                                                        1260   -0.44   -0.07  1.0000
 -13  -3   0    2470     600                                                        2540   -0.44   -0.07  1.0000
  13   3   0    1309     360                                                        1360   -0.44    0.07  1.0000
  13   3   0    1103     490                                                        1150   -0.44    0.07  1.0000
 -14  -3   0    6389    1030                                                        6349    0.17    0.12  1.0000
  14   3   0    7201     860                                                        7159    0.17   -0.12  1.0000
  14   3   0    6359     890                                                        6319    0.17   -0.12  1.0000
 -15  -3   0    6927    1120                                                        6939    0.03   -0.11  1.0000
 -15  -3   0    5858     930                                                        5869    0.03   -0.11  1.0000
  15   3   0    6877     960                                                        6889    0.03    0.11  1.0000
  15   3   0    7147    1000                                                        7159    0.03    0.11  1.0000
  16  -4   0       2     490                                                        -120    0.76    0.09  1.0000
  16  -4   0       2     560                                                        -560    0.76    0.09  1.0000
 -16   4   0     789     600                                                         860    0.76   -0.09  1.0000
  15  -4   0    5615     840                                                        5919   -1.23   -0.08  1.0000
  15  -4   0    5576     830                                                        5879   -1.23   -0.08  1.0000
 -15   4   0    6503     980                                                        6829   -1.23    0.08  1.0000
  14  -4   0    1241     420                                                        1070    1.53   -0.01  1.0000
 -14   4   0     451     480                                                         350    1.53    0.01  1.0000
  13  -4   0   18275    1070                                                       17668   -1.37    0.13  1.0000
 -13   4   0   17756    1280                                                       17158   -1.37   -0.13  1.0000
  12  -4   0     421     280                                                         460    0.54   -0.20  1.0000
 -12   4   0     536     410                                                         580    0.54    0.20  1.0000
  11  -4   0   40715    1700                                                       40186    0.81    0.12  1.0000
 -11   4   0   39245    2000                                                       38726    0.81   -0.12  1.0000
  10  -4   0    1005     310                                                        1240   -2.14    0.06  1.0000
  10  -4   0     906     250                                                        1130   -2.14    0.06  1.0000
  10  -4   0    1222     300                                                        1480   -2.14    0.06  1.0000
  10  -4   0    1123     320                                                        1370   -2.14    0.06  1.0000
 -10   4   0    1259     230                                                        1520   -2.14   -0.06  1.0000
 -10   4   0     406     330                                                         560   -2.14   -0.06  1.0000
   9  -4   0   42159    1760                                                       44056    2.76   -0.22  1.0000
   9  -4   0   42472    1680                                                       44376    2.76   -0.22  1.0000
   9  -4   0   43019    1590                                                       44936    2.76   -0.22  1.0000
   9  -4   0   43390    1590                                                       45315    2.76   -0.22  1.0000
  -9   4   0   41474    1640                                                       43356    2.76    0.22  1.0000
   8  -4   0    5763     450                                                        5229   -2.17    0.25  1.0000
   8  -4   0    6664     410                                                        6089   -2.17    0.25  1.0000
   8  -4   0    6444     380                                                        5879   -2.17    0.25  1.0000
  -8   4   0    7030     370                                                        6439   -2.17   -0.25  1.0000
  -8   4   0    5774     540                                                        5239   -2.17   -0.25  1.0000
   7  -4   0   65544    2350                                                       65363    0.20   -0.13  1.0000
   7  -4   0   67387    2380                                                       67203    0.20   -0.13  1.0000
   7  -4   0   68558    2280                                                       68373    0.20   -0.13  1.0000
  -7   4   0   66495    2380                                                       66313    0.20    0.13  1.0000
  -7   4   0   67567    2710                                                       67383    0.20    0.13  1.0000
   6  -4   0   11615     520                                                       10609    2.89   -0.09  1.0000
   6  -4   0   11688     490                                                       10679    2.89   -0.09  1.0000
   6  -4   0   10882     640                                                        9909    2.89   -0.09  1.0000
  -6   4   0   12242     500                                                       11209    2.89    0.09  1.0000
  -6   4   0   11761     670                                                       10749    2.89    0.09  1.0000
   5  -4   0  167798    5539                                                      159304   -6.36    0.31  1.0000
   5  -4   0  164370    4900                                                      155964   -6.36    0.31  1.0000
   5  -4   0  159689    5239                                                      151405   -6.36    0.31  1.0000
  -5   4   0  155354    5239                                                      147185   -6.36   -0.31  1.0000
  -5   4   0  164760    5549                                                      156344   -6.36   -0.31  1.0000
  -5   4   0  155898    5079                                                      147715   -6.36   -0.31  1.0000
   4  -4   0   26200    1120                                                       31177    8.90   -0.42  1.0000
   4  -4   0   27227    1170                                                       32297    8.90   -0.42  1.0000
   4  -4   0   25064    1170                                                       29937    8.90   -0.42  1.0000
   4  -4   0   26548    1130                                                       31557    8.90   -0.42  1.0000
   4  -4   0   25604    1270                                                       30527    8.90   -0.42  1.0000
  -4   4   0   25293    1160                                                       30187    8.90    0.42  1.0000
  -4   4   0   25586    1280                                                       30507    8.90    0.42  1.0000
  -4   4   0   24177    1190                                                       28967    8.90    0.42  1.0000
   3  -4   0  346756   11629                                                      364793   -9.16    0.35  1.0000
   3  -4   0  350569   12329                                                      368703   -9.16    0.35  1.0000
   3  -4   0  348180   11439                                                      366253   -9.16    0.35  1.0000
   3  -4   0  361666   12729                                                      380082   -9.16    0.35  1.0000
   3  -4   0  348365   11129                                                      366443   -9.16    0.35  1.0000
  -3   4   0  356604   12729                                                      374892   -9.16   -0.35  1.0000
  -3   4   0  332372   11139                                                      350035   -9.16   -0.35  1.0000
  -3   4   0  351953   11649                                                      370123   -9.16   -0.35  1.0000
  -3   4   0  327899   12319                                                      345445   -9.16   -0.35  1.0000
   2  -4   0   17813     620                                                       15028    6.60   -0.18  1.0000
   2  -4   0   17586     620                                                       14819    6.60   -0.18  1.0000
   2  -4   0   17182     590                                                       14449    6.60   -0.18  1.0000
   2  -4   0   17498     650                                                       14739    6.60   -0.18  1.0000
   2  -4   0   18542     650                                                       15698    6.60   -0.18  1.0000
  -2   4   0   17695     670                                                       14919    6.60    0.18  1.0000
  -2   4   0   16615     620                                                       13929    6.60    0.18  1.0000
  -2   4   0   17846     630                                                       15058    6.60    0.18  1.0000
  -2   4   0   17106     600                                                       14379    6.60    0.18  1.0000
   1  -4   0   88255    2820                                                       86121   -2.19    0.06  1.0000
   1  -4   0   91595    2830                                                       89421   -2.19    0.06  1.0000
   1  -4   0   87901    2730                                                       85771   -2.19    0.06  1.0000
  -1   4   0   86788    2730                                                       84672   -2.19   -0.06  1.0000
  -1   4   0   87749    2830                                                       85621   -2.19   -0.06  1.0000
  -1   4   0   84024    2820                                                       81942   -2.19   -0.06  1.0000
   0  -4   0   15955     600                                                       15128   -2.03   -0.08  1.0000
   0  -4   0   16294     640                                                       15458   -2.03   -0.08  1.0000
   0  -4   0   16458     610                                                       15618   -2.03   -0.08  1.0000
   0  -4   0   16119     720                                                       15288   -2.03   -0.08  1.0000
   0   4   0   16458     610                                                       15618   -2.03    0.08  1.0000
   0   4   0   14949     610                                                       14149   -2.03    0.08  1.0000
   0   4   0   15924     660                                                       15098   -2.03    0.08  1.0000
  -1  -4   0   86874    2750                                                       82772    4.30    0.16  1.0000
  -1  -4   0   87560    2670                                                       83442    4.30    0.16  1.0000
  -1  -4   0   92127    2750                                                       87901    4.30    0.16  1.0000
  -1  -4   0   89608    3110                                                       85441    4.30    0.16  1.0000
   1   4   0   83052    2750                                                       79042    4.30   -0.16  1.0000
   1   4   0   86464    2740                                                       82372    4.30   -0.16  1.0000
   1   4   0   79822    2660                                                       75892    4.30   -0.16  1.0000
   1   4   0   91840    3110                                                       87621    4.30   -0.16  1.0000
  -2  -4   0  224819    7109                                                      231417   -4.19   -0.16  1.0000
  -2  -4   0  204563    7669                                                      210859   -4.19   -0.16  1.0000
  -2  -4   0  217133    6849                                                      223618   -4.19   -0.16  1.0000
  -2  -4   0  220335    7039                                                      226867   -4.19   -0.16  1.0000
  -2  -4   0  210423    7909                                                      216808   -4.19   -0.16  1.0000
   2   4   0  216483    7059                                                      222958   -4.19    0.16  1.0000
   2   4   0  209211    6849                                                      215578   -4.19    0.16  1.0000
   2   4   0  223094    7929                                                      229667   -4.19    0.16  1.0000
   2   4   0  211211    7099                                                      217608   -4.19    0.16  1.0000
  -3  -4   0  129772    4740                                                      132757    2.51    0.04  1.0000
  -3  -4   0  134814    4200                                                      137856    2.51    0.04  1.0000
  -3  -4   0  126638    4140                                                      129587    2.51    0.04  1.0000
  -3  -4   0  116074    4030                                                      118898    2.51    0.04  1.0000
  -3  -4   0  115382    4550                                                      118198    2.51    0.04  1.0000
   3   4   0  121222    4140                                                      124108    2.51   -0.04  1.0000
   3   4   0  119552    4050                                                      122418    2.51   -0.04  1.0000
   3   4   0  125778    4180                                                      128717    2.51   -0.04  1.0000
   3   4   0  128655    4740                                                      131627    2.51   -0.04  1.0000
  -4  -4   0   62219    2090                                                       61854   -0.44    0.10  1.0000
  -4  -4   0   59371    2470                                                       59014   -0.44    0.10  1.0000
  -4  -4   0   57485    2340                                                       57134   -0.44    0.10  1.0000
  -4  -4   0   65047    2140                                                       64674   -0.44    0.10  1.0000
   4   4   0   60564    2130                                                       60204   -0.44   -0.10  1.0000
   4   4   0   59330    2080                                                       58974   -0.44   -0.10  1.0000
   4   4   0   59712    2100                                                       59354   -0.44   -0.10  1.0000
  -5  -4   0  123327    3940                                                      124668   -1.17   -0.17  1.0000
  -5  -4   0  118673    4590                                                      119988   -1.17   -0.17  1.0000
  -5  -4   0  114884    4350                                                      116178   -1.17   -0.17  1.0000
   5   4   0  118385    4030                                                      119698   -1.17    0.17  1.0000
   5   4   0  119220    3950                                                      120538   -1.17    0.17  1.0000
   5   4   0  113493    3900                                                      114779   -1.17    0.17  1.0000
  -6  -4   0   15056     830                                                       14279    1.97    0.13  1.0000
  -6  -4   0   15251     920                                                       14469    1.97    0.13  1.0000
  -6  -4   0   14666     720                                                       13899    1.97    0.13  1.0000
   6   4   0   15620     710                                                       14829    1.97   -0.13  1.0000
   6   4   0   14676     730                                                       13909    1.97   -0.13  1.0000
   6   4   0   14696     740                                                       13929    1.97   -0.13  1.0000
  -7  -4   0   23958    1020                                                       22988   -1.94   -0.06  1.0000
  -7  -4   0   23641    1170                                                       22678   -1.94   -0.06  1.0000
  -7  -4   0   25703    1340                                                       24698   -1.94   -0.06  1.0000
   7   4   0   24315    1100                                                       23338   -1.94    0.06  1.0000
   7   4   0   22385    1030                                                       21448   -1.94    0.06  1.0000
   7   4   0   24172    1000                                                       23198   -1.94    0.06  1.0000
  -8  -4   0   23035    1380                                                       23688    1.30    0.02  1.0000
  -8  -4   0   21468    1200                                                       22098    1.30    0.02  1.0000
   8   4   0   24455    1040                                                       25127    1.30   -0.02  1.0000
   8   4   0   21606    1100                                                       22238    1.30   -0.02  1.0000
  -9  -4   0   42424    2170                                                       42706   -0.42   -0.02  1.0000
  -9  -4   0   39654    1910                                                       39926   -0.42   -0.02  1.0000
   9   4   0   41976    1630                                                       42256   -0.42    0.02  1.0000
   9   4   0   43610    1790                                                       43896   -0.42    0.02  1.0000
   9   4   0   42923    1840                                                       43206   -0.42    0.02  1.0000
 -10  -4   0   16759    1080                                                       16888   -0.30    0.03  1.0000
 -10  -4   0   15643    1200                                                       15768   -0.30    0.03  1.0000
  10   4   0   16729     850                                                       16858   -0.30   -0.03  1.0000
  10   4   0   15434     960                                                       15558   -0.30   -0.03  1.0000
 -11  -4   0   14079    1040                                                       14319    0.61   -0.01  1.0000
 -11  -4   0   12642    1150                                                       12869    0.61   -0.01  1.0000
  11   4   0   14506     930                                                       14749    0.61    0.01  1.0000
  11   4   0   14466     990                                                       14709    0.61    0.01  1.0000
  11   4   0   14208     830                                                       14449    0.61    0.01  1.0000
 -12  -4   0    4956     950                                                        4840   -0.51   -0.06  1.0000
  12   4   0    5835     660                                                        5709   -0.51    0.06  1.0000
  12   4   0    5007     710                                                        4890   -0.51    0.06  1.0000
  12   4   0    6219     710                                                        6089   -0.51    0.06  1.0000
 -13  -4   0   10573     920                                                       10519    0.17    0.13  1.0000
 -13  -4   0   10633    1100                                                       10579    0.17    0.13  1.0000
  13   4   0   10312     910                                                       10259    0.17   -0.13  1.0000
  13   4   0   11254     990                                                       11199    0.17   -0.13  1.0000
 -14  -4   0    2006     480                                                        1980    0.16   -0.15  1.0000
 -14  -4   0       0     570                                                        -720    0.16   -0.15  1.0000
  14   4   0     958     570                                                         940    0.16    0.15  1.0000
  14   4   0     736     450                                                         720    0.16    0.15  1.0000
 -15  -4   0    5078     990                                                        5009   -0.28    0.10  1.0000
 -15  -4   0    7714    1000                                                        7629   -0.28    0.10  1.0000
  15   4   0    6044    1000                                                        5969   -0.28   -0.10  1.0000
  15   4   0    3628     760                                                        3570   -0.28   -0.10  1.0000
  16  -5   0       2     490                                                        -140   -0.89   -0.07  1.0000
  16  -5   0       2     500                                                         -10   -0.89   -0.07  1.0000
 -16   5   0     401     740                                                         460   -0.89    0.07  1.0000
  15  -5   0   15691    1070                                                       15178    1.26    0.03  1.0000
 -15   5   0   14757    1270                                                       14259    1.26   -0.03  1.0000
  14  -5   0     286     350                                                         220   -1.26    0.07  1.0000
 -14   5   0     684     520                                                         580   -1.26   -0.07  1.0000
  13  -5   0   30219    1500                                                       30607    0.67   -0.14  1.0000
 -13   5   0   27059    1690                                                       27427    0.67    0.14  1.0000
  12  -5   0      93     310                                                          80    0.44    0.11  1.0000
 -12   5   0       1     360                                                        -340    0.44   -0.11  1.0000
  11  -5   0   20640     990                                                       21418   -1.63    0.05  1.0000
  11  -5   0   21799    1140                                                       22598   -1.63    0.05  1.0000
  11  -5   0   21013     930                                                       21798   -1.63    0.05  1.0000
 -11   5   0   19001    1320                                                       19748   -1.63   -0.05  1.0000
  10  -5   0     635     350                                                         460    2.28   -0.22  1.0000
  10  -5   0     809     260                                                         610    2.28   -0.22  1.0000
  10  -5   0    1003     240                                                         780    2.28   -0.22  1.0000
  10  -5   0     969     280                                                         750    2.28   -0.22  1.0000
 -10   5   0     751     180                                                         560    2.28    0.22  1.0000
 -10   5   0     492     380                                                         340    2.28    0.22  1.0000
   9  -5   0   27547    1100                                                       26507   -1.90    0.29  1.0000
   9  -5   0   28056    1110                                                       27007   -1.90    0.29  1.0000
   9  -5   0   28546    1240                                                       27487   -1.90    0.29  1.0000
   9  -5   0   28658    1090                                                       27597   -1.90    0.29  1.0000
  -9   5   0   27965    1080                                                       26917   -1.90   -0.29  1.0000
   8  -5   0      80     190                                                          90    0.35   -0.21  1.0000
   8  -5   0       0     230                                                         -50    0.35   -0.21  1.0000
   8  -5   0     184     160                                                         200    0.35   -0.21  1.0000
   8  -5   0     136     180                                                         150    0.35   -0.21  1.0000
  -8   5   0       7     230                                                          10    0.35    0.21  1.0000
  -8   5   0      70     140                                                          80    0.35    0.21  1.0000
   7  -5   0   10924     540                                                       10209    2.12    0.01  1.0000
   7  -5   0   10872     520                                                       10159    2.12    0.01  1.0000
   7  -5   0   11379     570                                                       10649    2.12    0.01  1.0000
  -7   5   0   11027     690                                                       10309    2.12   -0.01  1.0000
  -7   5   0   11286     510                                                       10559    2.12   -0.01  1.0000
   6  -5   0     474     180                                                         190   -4.84    0.21  1.0000
   6  -5   0     626     270                                                         290   -4.84    0.21  1.0000
   6  -5   0     839     160                                                         440   -4.84    0.21  1.0000
  -6   5   0     611     130                                                         280   -4.84   -0.21  1.0000
  -6   5   0     566     170                                                         250   -4.84   -0.21  1.0000
  -6   5   0    1251     220                                                         750   -4.84   -0.21  1.0000
   5  -5   0   16112     920                                                       19108    6.84   -0.34  1.0000
   5  -5   0   16397     800                                                       19418    6.84   -0.34  1.0000
   5  -5   0   15993     810                                                       18978    6.84   -0.34  1.0000
  -5   5   0   16259     920                                                       19268    6.84    0.34  1.0000
  -5   5   0   15250     800                                                       18168    6.84    0.34  1.0000
  -5   5   0   14847     860                                                       17728    6.84    0.34  1.0000
   4  -5   0    2088     200                                                        1150   -7.14    0.33  1.0000
   4  -5   0    2315     240                                                        1320   -7.14    0.33  1.0000
   4  -5   0    2552     240                                                        1500   -7.14    0.33  1.0000
   4  -5   0    1966     190                                                        1060   -7.14    0.33  1.0000
   4  -5   0    2302     210                                                        1310   -7.14    0.33  1.0000
  -4   5   0    2196     260                                                        1230   -7.14   -0.33  1.0000
  -4   5   0    1477     160                                                         710   -7.14   -0.33  1.0000
   3  -5   0   13158     550                                                       11209    5.35   -0.19  1.0000
   3  -5   0   12713     540                                                       10799    5.35   -0.19  1.0000
   3  -5   0   12724     530                                                       10809    5.35   -0.19  1.0000
   3  -5   0   12344     500                                                       10459    5.35   -0.19  1.0000
  -3   5   0   12594     570                                                       10689    5.35    0.19  1.0000
  -3   5   0   12398     510                                                       10509    5.35    0.19  1.0000
  -3   5   0   11931     530                                                       10079    5.35    0.19  1.0000
   2  -5   0      12     130                                                         -30   -2.08    0.04  1.0000
   2  -5   0      14     120                                                          50   -2.08    0.04  1.0000
   2  -5   0      12     120                                                         -50   -2.08    0.04  1.0000
   2  -5   0      37     140                                                          90   -2.08    0.04  1.0000
   2  -5   0       0     110                                                          10   -2.08    0.04  1.0000
  -2   5   0       0     110                                                          10   -2.08   -0.04  1.0000
  -2   5   0      12     110                                                         -70   -2.08   -0.04  1.0000
  -2   5   0      12      90                                                         -50   -2.08   -0.04  1.0000
   1  -5   0    3129     230                                                        2900   -1.26    0.03  1.0000
   1  -5   0    3461     260                                                        3220   -1.26    0.03  1.0000
   1  -5   0    3212     240                                                        2980   -1.26    0.03  1.0000
  -1   5   0    2515     240                                                        2310   -1.26   -0.03  1.0000
  -1   5   0    2723     260                                                        2510   -1.26   -0.03  1.0000
  -1   5   0    3056     240                                                        2830   -1.26   -0.03  1.0000
   0  -5   0     896     160                                                         600    3.29    0.00  1.0000
   0  -5   0    1255     160                                                         900    3.29    0.00  1.0000
   0  -5   0     956     170                                                         650    3.29    0.00  1.0000
   0  -5   0     722     120                                                         460    3.29    0.00  1.0000
   0   5   0     710     130                                                         450    3.29    0.00  1.0000
   0   5   0     544     130                                                         320    3.29    0.00  1.0000
   0   5   0     932     150                                                         630    3.29    0.00  1.0000
  -1  -5   0      32     120                                                        -120   -3.45   -0.04  1.0000
  -1  -5   0      32     140                                                        -240   -3.45   -0.04  1.0000
  -1  -5   0     197     130                                                          70   -3.45   -0.04  1.0000
  -1  -5   0     276     150                                                         120   -3.45   -0.04  1.0000
   1   5   0     245     200                                                         100   -3.45    0.04  1.0000
   1   5   0      32      90                                                         -90   -3.45    0.04  1.0000
   1   5   0      32     110                                                        -220   -3.45    0.04  1.0000
   1   5   0      32     110                                                        -100   -3.45    0.04  1.0000
  -2  -5   0    1108     270                                                        1360    2.18    0.02  1.0000
  -2  -5   0    1225     200                                                        1490    2.18    0.02  1.0000
  -2  -5   0    1280     260                                                        1550    2.18    0.02  1.0000
  -2  -5   0     821     230                                                        1040    2.18    0.02  1.0000
  -2  -5   0    1207     220                                                        1470    2.18    0.02  1.0000
   2   5   0     892     210                                                        1120    2.18   -0.02  1.0000
   2   5   0     848     220                                                        1070    2.18   -0.02  1.0000
   2   5   0     892     300                                                        1120    2.18   -0.02  1.0000
   2   5   0    1081     210                                                        1330    2.18   -0.02  1.0000
  -3  -5   0    4580     430                                                        4670   -0.40    0.05  1.0000
  -3  -5   0    4234     380                                                        4320   -0.40    0.05  1.0000
  -3  -5   0    5550     380                                                        5649   -0.40    0.05  1.0000
  -3  -5   0    4561     430                                                        4650   -0.40    0.05  1.0000
   3   5   0    4333     520                                                        4420   -0.40   -0.05  1.0000
   3   5   0    4630     350                                                        4720   -0.40   -0.05  1.0000
   3   5   0    4373     330                                                        4460   -0.40   -0.05  1.0000
   3   5   0    4481     360                                                        4570   -0.40   -0.05  1.0000
  -4  -5   0    1615     270                                                        1760   -1.07   -0.10  1.0000
  -4  -5   0    2028     320                                                        2190   -1.07   -0.10  1.0000
  -4  -5   0    2086     460                                                        2250   -1.07   -0.10  1.0000
  -4  -5   0    1961     290                                                        2120   -1.07   -0.10  1.0000
   4   5   0    1836     270                                                        1990   -1.07    0.10  1.0000
   4   5   0    2048     280                                                        2210   -1.07    0.10  1.0000
   4   5   0    1663     280                                                        1810   -1.07    0.10  1.0000
  -5  -5   0    6566     600                                                        7049    1.79    0.10  1.0000
  -5  -5   0    6875     590                                                        7369    1.79    0.10  1.0000
   5   5   0    6662     490                                                        7149    1.79   -0.10  1.0000
   5   5   0    6585     470                                                        7069    1.79   -0.10  1.0000
   5   5   0    6450     480                                                        6929    1.79   -0.10  1.0000
  -6  -5   0    1262     300                                                        1070   -1.71   -0.07  1.0000
   6   5   0    1087     250                                                         910   -1.71    0.07  1.0000
   6   5   0     801     250                                                         650   -1.71    0.07  1.0000
  -7  -5   0    1649     370                                                        1510    1.09    0.03  1.0000
  -7  -5   0    2294     410                                                        2130    1.09    0.03  1.0000
   7   5   0    2024     370                                                        1870    1.09   -0.03  1.0000
   7   5   0    1982     300                                                        1830    1.09   -0.03  1.0000
   7   5   0    1993     360                                                        1840    1.09   -0.03  1.0000
   8   5   0    5205     480                                                        5279   -0.31    0.00  1.0000
  -9  -5   0   13215    1090                                                       13109   -0.28   -0.01  1.0000
  -9  -5   0   15754    1030                                                       15638   -0.28   -0.01  1.0000
   9   5   0   13677     890                                                       13569   -0.28    0.01  1.0000
   9   5   0   14118     800                                                       14009   -0.28    0.01  1.0000
   9   5   0   14349     920                                                       14239   -0.28    0.01  1.0000
 -10  -5   0    2604     540                                                        2690    0.51    0.02  1.0000
 -10  -5   0    3195     570                                                        3290    0.51    0.02  1.0000
  10   5   0    3205     480                                                        3300    0.51   -0.02  1.0000
  10   5   0    2486     440                                                        2570    0.51   -0.02  1.0000
  10   5   0    2083     430                                                        2160    0.51   -0.02  1.0000
 -11  -5   0   13028    1130                                                       13169   -0.38   -0.05  1.0000
  11   5   0   13933     900                                                       14079   -0.38    0.05  1.0000
  11   5   0   14331     960                                                       14479   -0.38    0.05  1.0000
  11   5   0   12938     940                                                       13079   -0.38    0.05  1.0000
 -12  -5   0    3034     690                                                        3030    0.03    0.11  1.0000
 -12  -5   0    3915     620                                                        3910    0.03    0.11  1.0000
  12   5   0    5004     700                                                        4999    0.03   -0.11  1.0000
  12   5   0    4885     720                                                        4880    0.03   -0.11  1.0000
  12   5   0    3524     550                                                        3520    0.03   -0.11  1.0000
 -13  -5   0   12090    1230                                                       12219    0.34   -0.14  1.0000
 -13  -5   0   15044    1110                                                       15188    0.34   -0.14  1.0000
  13   5   0   14010    1080                                                       14149    0.34    0.14  1.0000
  13   5   0   15761    1190                                                       15908    0.34    0.14  1.0000
 -14  -5   0    1243     620                                                        1180   -0.53    0.11  1.0000
 -14  -5   0    3201     630                                                        3100   -0.53    0.11  1.0000
  14   5   0    1212     610                                                        1150   -0.53   -0.11  1.0000
  14   5   0    1918     500                                                        1840   -0.53   -0.11  1.0000
  16  -6   0     523     450                                                         590    0.88    0.08  1.0000
 -16   6   0     703     730                                                         780    0.88   -0.08  1.0000
  15  -6   0    2991     530                                                        2810   -1.03   -0.03  1.0000
 -15   6   0    4010     790                                                        3800   -1.03    0.03  1.0000
  14  -6   0    2133     460                                                        2030    0.68   -0.04  1.0000
 -14   6   0    3074     820                                                        2950    0.68    0.04  1.0000
  13  -6   0   14504     980                                                       14439    0.17    0.06  1.0000
 -13   6   0   15274    1180                                                       15208    0.17   -0.06  1.0000
  12  -6   0    5216     690                                                        4940   -1.18    0.01  1.0000
  12  -6   0    4455     510                                                        4200   -1.18    0.01  1.0000
 -12   6   0    4465     680                                                        4210   -1.18   -0.01  1.0000
  11  -6   0   26948    1330                                                       27927    1.79   -0.15  1.0000
  11  -6   0   25200    1110                                                       26147    1.79   -0.15  1.0000
  11  -6   0   24670    1230                                                       25607    1.79   -0.15  1.0000
  10  -6   0    1850     390                                                        2080   -1.55    0.24  1.0000
  10  -6   0    2266     370                                                        2520   -1.55    0.24  1.0000
  10  -6   0    2551     370                                                        2820   -1.55    0.24  1.0000
  10  -6   0    2190     470                                                        2440   -1.55    0.24  1.0000
 -10   6   0    1973     310                                                        2210   -1.55   -0.24  1.0000
 -10   6   0    1935     470                                                        2170   -1.55   -0.24  1.0000
   9  -6   0   36251    1530                                                       36026    0.34   -0.22  1.0000
   9  -6   0   35720    1420                                                       35496    0.34   -0.22  1.0000
   9  -6   0   36512    1400                                                       36286    0.34   -0.22  1.0000
   9  -6   0   35549    1410                                                       35326    0.34   -0.22  1.0000
  -9   6   0   37204    1400                                                       36976    0.34    0.22  1.0000
   8  -6   0    6908     590                                                        7359    1.63    0.07  1.0000
   8  -6   0    5583     470                                                        5989    1.63    0.07  1.0000
   8  -6   0    6047     490                                                        6469    1.63    0.07  1.0000
  -8   6   0    6608     430                                                        7049    1.63   -0.07  1.0000
  -8   6   0    7005     650                                                        7459    1.63   -0.07  1.0000
   7  -6   0   57508    2050                                                       54555   -3.79    0.11  1.0000
   7  -6   0   57488    1990                                                       54535   -3.79    0.11  1.0000
  -7   6   0   60350    2330                                                       57324   -3.79   -0.11  1.0000
  -7   6   0   58472    2050                                                       55494   -3.79   -0.11  1.0000
   6  -6   0    8745     520                                                        7169    5.36   -0.25  1.0000
   6  -6   0    8756     470                                                        7179    5.36   -0.25  1.0000
  -6   6   0    9561     530                                                        7909    5.36    0.25  1.0000
  -6   6   0   10395     580                                                        8669    5.36    0.25  1.0000
   5  -6   0  193854    7279                                                      202110   -5.62    0.27  1.0000
   5  -6   0  195646    6999                                                      203940   -5.62    0.27  1.0000
   5  -6   0  189222    6529                                                      197380   -5.62    0.27  1.0000
  -5   6   0  197545    6719                                                      205879   -5.62   -0.27  1.0000
  -5   6   0  199338    7309                                                      207709   -5.62   -0.27  1.0000
   4  -6   0   10120     630                                                       11599    4.30   -0.17  1.0000
   4  -6   0    9634     610                                                       11079    4.30   -0.17  1.0000
   4  -6   0    8638     580                                                       10009    4.30   -0.17  1.0000
  -4   6   0    9550     600                                                       10989    4.30    0.17  1.0000
  -4   6   0    9252     560                                                       10669    4.30    0.17  1.0000
  -4   6   0   10120     630                                                       11599    4.30    0.17  1.0000
   3  -6   0  138912    4450                                                      136626   -1.87    0.02  1.0000
   3  -6   0  141453    4820                                                      139146   -1.87    0.02  1.0000
   3  -6   0  127487    4240                                                      125297   -1.87    0.02  1.0000
   3  -6   0  131218    4380                                                      128997   -1.87    0.02  1.0000
   3  -6   0  141211    4710                                                      138906   -1.87    0.02  1.0000
  -3   6   0  134163    4270                                                      131917   -1.87   -0.02  1.0000
  -3   6   0  136947    4450                                                      134677   -1.87   -0.02  1.0000
   2  -6   0    7838     500                                                        8039   -0.68    0.09  1.0000
   2  -6   0    9429     480                                                        9649   -0.68    0.09  1.0000
   2  -6   0    8184     450                                                        8389   -0.68    0.09  1.0000
   2  -6   0    7680     470                                                        7879   -0.68    0.09  1.0000
   2  -6   0    9073     500                                                        9289   -0.68    0.09  1.0000
  -2   6   0    7700     460                                                        7899   -0.68   -0.09  1.0000
  -2   6   0    8352     470                                                        8559   -0.68   -0.09  1.0000
  -2   6   0    7394     480                                                        7589   -0.68   -0.09  1.0000
   1  -6   0  171286    5419                                                      168103    2.34   -0.12  1.0000
   1  -6   0  187382    5639                                                      184052    2.34   -0.12  1.0000
   1  -6   0  171800    5599                                                      168613    2.34   -0.12  1.0000
  -1   6   0  174596    5439                                                      171383    2.34    0.12  1.0000
  -1   6   0  178935    5639                                                      175682    2.34    0.12  1.0000
  -1   6   0  175020    5629                                                      171803    2.34    0.12  1.0000
   0  -6   0    9897     470                                                        9049   -2.64    0.07  1.0000
   0  -6   0   11421     500                                                       10509   -2.64    0.07  1.0000
   0  -6   0   11577     630                                                       10659   -2.64    0.07  1.0000
   0  -6   0   10994     530                                                       10099   -2.64    0.07  1.0000
   0   6   0   10461     550                                                        9589   -2.64   -0.07  1.0000
   0   6   0   10764     520                                                        9879   -2.64   -0.07  1.0000
   0   6   0   11233     510                                                       10329   -2.64   -0.07  1.0000
  -1  -6   0  206019    6449                                                      208689    1.78   -0.02  1.0000
  -1  -6   0  197019    7199                                                      199630    1.78   -0.02  1.0000
   1   6   0  193304    6439                                                      195890    1.78    0.02  1.0000
   1   6   0  191020    6449                                                      193591    1.78    0.02  1.0000
  -2  -6   0      59     190                                                          50   -0.37   -0.01  1.0000
  -2  -6   0     341     170                                                         320   -0.37   -0.01  1.0000
  -2  -6   0      26     150                                                          20   -0.37   -0.01  1.0000
   2   6   0     227     140                                                         210   -0.37    0.01  1.0000
   2   6   0     300     140                                                         280   -0.37    0.01  1.0000
   2   6   0     485     330                                                         460   -0.37    0.01  1.0000
   2   6   0     279     160                                                         260   -0.37    0.01  1.0000
  -3  -6   0  105553    4020                                                      106519   -0.90    0.02  1.0000
  -3  -6   0  106748    3490                                                      107719   -0.90    0.02  1.0000
  -3  -6   0   98039    3870                                                       98970   -0.90    0.02  1.0000
   3   6   0  100060    3510                                                      101000   -0.90   -0.02  1.0000
   3   6   0  102946    3480                                                      103900   -0.90   -0.02  1.0000
   3   6   0  101453    3430                                                      102400   -0.90   -0.02  1.0000
  -4  -6   0    2944     370                                                        2670    1.57   -0.01  1.0000
  -4  -6   0    2259     300                                                        2020    1.57   -0.01  1.0000
   4   6   0    2565     320                                                        2310    1.57    0.01  1.0000
   4   6   0    2449     280                                                        2200    1.57    0.01  1.0000
   4   6   0    2333     270                                                        2090    1.57    0.01  1.0000
  -5  -6   0  152505    5659                                                      150575   -1.50    0.01  1.0000
  -5  -6   0  143598    5409                                                      141726   -1.50    0.01  1.0000
   5   6   0  150291    4930                                                      148375   -1.50   -0.01  1.0000
   5   6   0  150140    4910                                                      148225   -1.50   -0.01  1.0000
  -6  -6   0    1712     330                                                        1590    0.91   -0.02  1.0000
  -6  -6   0    1598     390                                                        1480    0.91   -0.02  1.0000
   6   6   0    2013     330                                                        1880    0.91    0.02  1.0000
   6   6   0    1837     320                                                        1710    0.91    0.02  1.0000
   6   6   0    1650     320                                                        1530    0.91    0.02  1.0000
  -7  -6   0   45888    2220                                                       46035   -0.20    0.05  1.0000
  -7  -6   0   44889    2170                                                       45035   -0.20    0.05  1.0000
   7   6   0   45768    1900                                                       45915   -0.20   -0.05  1.0000
   7   6   0   45159    1840                                                       45305   -0.20   -0.05  1.0000
   7   6   0   47445    1820                                                       47595   -0.20   -0.05  1.0000
  -8  -6   0    1388     460                                                        1420   -0.26   -0.07  1.0000
  -8  -6   0    1131     350                                                        1160   -0.26   -0.07  1.0000
   8   6   0    1131     330                                                        1160   -0.26    0.07  1.0000
   8   6   0     796     340                                                         820   -0.26    0.07  1.0000
   8   6   0    1180     390                                                        1210   -0.26    0.07  1.0000
  -9  -6   0   28506    1740                                                       28697    0.35    0.07  1.0000
  -9  -6   0   29882    1640                                                       30077    0.35    0.07  1.0000
   9   6   0   29343    1360                                                       29537    0.35   -0.07  1.0000
   9   6   0   30938    1450                                                       31137    0.35   -0.07  1.0000
   9   6   0   31646    1480                                                       31847    0.35   -0.07  1.0000
 -10  -6   0     349     420                                                         340   -0.15   -0.05  1.0000
 -10  -6   0     380     340                                                         370   -0.15   -0.05  1.0000
  10   6   0     855     390                                                         840   -0.15    0.05  1.0000
  10   6   0       0     310                                                        -270   -0.15    0.05  1.0000
  10   6   0     623     320                                                         610   -0.15    0.05  1.0000
 -11  -6   0   18307    1410                                                       18398   -0.20    0.06  1.0000
 -11  -6   0   16921    1190                                                       17008   -0.20    0.06  1.0000
  11   6   0   17390    1120                                                       17478   -0.20   -0.06  1.0000
  11   6   0   18726    1120                                                       18818   -0.20   -0.06  1.0000
 -12  -6   0     332     510                                                         300    0.55   -0.08  1.0000
 -12  -6   0       1     550                                                         -60    0.55   -0.08  1.0000
  12   6   0     489     450                                                         450    0.55    0.08  1.0000
  12   6   0       1     400                                                        -130    0.55    0.08  1.0000
 -13  -6   0   10066    1190                                                        9819   -0.75    0.08  1.0000
 -13  -6   0    9398    1060                                                        9159   -0.75    0.08  1.0000
  13   6   0   12070    1080                                                       11799   -0.75   -0.08  1.0000
  13   6   0   11696     990                                                       11429   -0.75   -0.08  1.0000
 -14  -6   0     547     630                                                         600    0.68   -0.04  1.0000
 -14  -6   0       1     620                                                       -1440    0.68   -0.04  1.0000
  14   6   0      53     620                                                          70    0.68    0.04  1.0000
  14   6   0       1     500                                                        -270    0.68    0.04  1.0000
  16  -7   0    7654     920                                                        7459   -0.70   -0.09  1.0000
 -16   7   0    7958    1210                                                        7759   -0.70    0.09  1.0000
  15  -7   0    7788     930                                                        7959    0.59    0.04  1.0000
 -15   7   0   10273    1200                                                       10469    0.59   -0.04  1.0000
  14  -7   0    9232     830                                                        9239   -0.02    0.01  1.0000
 -14   7   0    6883    1000                                                        6889   -0.02   -0.01  1.0000
  13  -7   0   25579    1160                                                       25987   -0.77   -0.02  1.0000
  13  -7   0   28021    1440                                                       28447   -0.77   -0.02  1.0000
 -13   7   0   26244    1640                                                       26657   -0.77    0.02  1.0000
  12  -7   0    7872     660                                                        8259    1.31   -0.03  1.0000
  12  -7   0    7697     750                                                        8079    1.31   -0.03  1.0000
 -12   7   0    8351     890                                                        8749    1.31    0.03  1.0000
  11  -7   0   14484     820                                                       14019   -1.18    0.10  1.0000
  11  -7   0   14606     880                                                       14139   -1.18    0.10  1.0000
  11  -7   0   12897     740                                                       12459   -1.18    0.10  1.0000
  10  -7   0    5311     530                                                        5249    0.25   -0.12  1.0000
  10  -7   0    5352     570                                                        5289    0.25   -0.12  1.0000
 -10   7   0    5321     670                                                        5259    0.25    0.12  1.0000
   9  -7   0   15627     800                                                       15108    1.28    0.07  1.0000
   9  -7   0   15536     810                                                       15018    1.28    0.07  1.0000
   8  -7   0    6863     510                                                        6079   -2.96    0.06  1.0000
   8  -7   0    6203     530                                                        5459   -2.96    0.06  1.0000
  -8   7   0    7054     630                                                        6259   -2.96   -0.06  1.0000
   7  -7   0   38447    1620                                                       41206    4.19   -0.17  1.0000
  -7   7   0   38051    1820                                                       40796    4.19    0.17  1.0000
   6  -7   0   15539     870                                                       17408   -4.41    0.21  1.0000
  -6   7   0   15549     890                                                       17418   -4.41   -0.21  1.0000
  -6   7   0   17024     980                                                       18978   -4.41   -0.21  1.0000
   5  -7   0   12303     710                                                       11079    3.43   -0.15  1.0000
   5  -7   0   12282     630                                                       11059    3.43   -0.15  1.0000
  -5   7   0   11997     660                                                       10789    3.43    0.15  1.0000
  -5   7   0   12956     660                                                       11699    3.43    0.15  1.0000
   4  -7   0    4955     430                                                        4590   -1.60    0.02  1.0000
   4  -7   0    5380     450                                                        4999   -1.60    0.02  1.0000
  -4   7   0    5484     440                                                        5099   -1.60   -0.02  1.0000
  -4   7   0    5018     390                                                        4650   -1.60   -0.02  1.0000
  -4   7   0    5194     380                                                        4820   -1.60   -0.02  1.0000
   3  -7   0   15788     760                                                       15658   -0.31    0.11  1.0000
   3  -7   0   16762     800                                                       16628   -0.31    0.11  1.0000
   3  -7   0   17094     810                                                       16958   -0.31    0.11  1.0000
  -3   7   0   16913     770                                                       16778   -0.31   -0.11  1.0000
  -3   7   0   14785     720                                                       14659   -0.31   -0.11  1.0000
   2  -7   0    2211     310                                                        1970    1.59   -0.16  1.0000
   2  -7   0    1475     240                                                        1280    1.59   -0.16  1.0000
  -2   7   0    1775     270                                                        1560    1.59    0.16  1.0000
  -2   7   0    2020     270                                                        1790    1.59    0.16  1.0000
  -2   7   0    1967     270                                                        1740    1.59    0.16  1.0000
   1  -7   0    2364     350                                                        2680   -1.90    0.13  1.0000
   1  -7   0    2027     310                                                        2320   -1.90    0.13  1.0000
  -1   7   0    1952     280                                                        2240   -1.90   -0.13  1.0000
  -1   7   0    2074     270                                                        2370   -1.90   -0.13  1.0000
  -1   7   0    2299     270                                                        2610   -1.90   -0.13  1.0000
   0  -7   0     523     250                                                         630    1.35   -0.04  1.0000
   0  -7   0     450     200                                                         550    1.35   -0.04  1.0000
   0   7   0     523     180                                                         630    1.35    0.04  1.0000
   0   7   0     468     160                                                         570    1.35    0.04  1.0000
   0   7   0     725     190                                                         850    1.35    0.04  1.0000
  -1  -7   0     398     200                                                         420   -0.33   -0.05  1.0000
  -1  -7   0      99     190                                                         110   -0.33   -0.05  1.0000
   1   7   0     118     130                                                         130   -0.33    0.05  1.0000
   1   7   0     127     120                                                         140   -0.33    0.05  1.0000
   1   7   0     108     140                                                         120   -0.33    0.05  1.0000
  -2  -7   0     123     200                                                         150   -0.70    0.12  1.0000
  -2  -7   0       1     170                                                        -180   -0.70    0.12  1.0000
  -2  -7   0       1     150                                                         -20   -0.70    0.12  1.0000
   2   7   0       1     140                                                         -40   -0.70   -0.12  1.0000
   2   7   0       1     110                                                        -180   -0.70   -0.12  1.0000
   2   7   0       1     130                                                        -100   -0.70   -0.12  1.0000
  -3  -7   0       5     210                                                         -10    1.32   -0.14  1.0000
  -3  -7   0      61     170                                                         100    1.32   -0.14  1.0000
  -3  -7   0     309     260                                                         390    1.32   -0.14  1.0000
   3   7   0     195     170                                                         260    1.32    0.14  1.0000
   3   7   0     177     200                                                         240    1.32    0.14  1.0000
   3   7   0     102     190                                                         150    1.32    0.14  1.0000
  -4  -7   0      31     210                                                          60   -1.31    0.11  1.0000
  -4  -7   0     363     220                                                         450   -1.31    0.11  1.0000
   4   7   0      38     170                                                          70   -1.31   -0.11  1.0000
   4   7   0     152     250                                                         210   -1.31   -0.11  1.0000
  -5  -7   0    7939     690                                                        7709    0.78   -0.08  1.0000
   5   7   0    7796     570                                                        7569    0.78    0.08  1.0000
   5   7   0    7593     560                                                        7369    0.78    0.08  1.0000
   5   7   0    7776     530                                                        7549    0.78    0.08  1.0000
  -6  -7   0     110     320                                                         110   -0.13    0.08  1.0000
  -6  -7   0       0     280                                                         -80   -0.13    0.08  1.0000
   6   7   0       0     220                                                        -290   -0.13   -0.08  1.0000
   6   7   0     110     230                                                         110   -0.13   -0.08  1.0000
   6   7   0     329     230                                                         330   -0.13   -0.08  1.0000
  -7  -7   0   13217     940                                                       13119   -0.27   -0.11  1.0000
   7   7   0   11119     780                                                       11029   -0.27    0.11  1.0000
   7   7   0   11550     790                                                       11459   -0.27    0.11  1.0000
   7   7   0   12133     780                                                       12039   -0.27    0.11  1.0000
  -8  -7   0     427     360                                                         410    0.26    0.11  1.0000
   8   7   0     915     380                                                         890    0.26   -0.11  1.0000
   8   7   0     956     270                                                         930    0.26   -0.11  1.0000
  -9  -7   0    7686     870                                                        7679    0.02   -0.06  1.0000
  -9  -7   0    7366     770                                                        7359    0.02   -0.06  1.0000
   9   7   0    8326     690                                                        8319    0.02    0.06  1.0000
   9   7   0    7296     700                                                        7289    0.02    0.06  1.0000
 -10  -7   0     374     490                                                         350   -0.39    0.01  1.0000
 -10  -7   0       0     380                                                         -80   -0.39    0.01  1.0000
  10   7   0       0     360                                                        -490   -0.39   -0.01  1.0000
  10   7   0     270     280                                                         250   -0.39   -0.01  1.0000
  10   7   0     529     460                                                         500   -0.39   -0.01  1.0000
 -11  -7   0    6957     820                                                        7149    0.70    0.01  1.0000
 -11  -7   0    5912     910                                                        6089    0.70    0.01  1.0000
  11   7   0    7470     790                                                        7669    0.70   -0.01  1.0000
  11   7   0    5577     770                                                        5749    0.70   -0.01  1.0000
  11   7   0    7045     800                                                        7239    0.70   -0.01  1.0000
 -12  -7   0     320     590                                                         370   -0.86    0.01  1.0000
 -12  -7   0     535     520                                                         600   -0.86    0.01  1.0000
  12   7   0     640     600                                                         710   -0.86   -0.01  1.0000
  12   7   0     137     400                                                         170   -0.86   -0.01  1.0000
  12   7   0       2     490                                                        -280   -0.86   -0.01  1.0000
 -13  -7   0   11013    1370                                                       10739    0.80   -0.01  1.0000
 -13  -7   0   12420    1240                                                       12129    0.80   -0.01  1.0000
  13   7   0   12278    1120                                                       11989    0.80    0.01  1.0000
  13   7   0   11822    1020                                                       11539    0.80    0.01  1.0000
  16  -8   0    2212     630                                                        2150    0.41    0.06  1.0000
 -16   8   0    3863     910                                                        3780    0.41   -0.06  1.0000
  15  -8   0    2998     620                                                        3020   -0.12   -0.01  1.0000
 -15   8   0    1554     690                                                        1570   -0.12    0.01  1.0000
  14  -8   0    5785     750                                                        5679   -0.43   -0.04  1.0000
 -14   8   0    6380    1020                                                        6269   -0.43    0.04  1.0000
  13  -8   0    1887     460                                                        2010    0.87    0.08  1.0000
  13  -8   0    1809     500                                                        1930    0.87    0.08  1.0000
 -13   8   0    1423     530                                                        1530    0.87   -0.08  1.0000
  12  -8   0    6014     640                                                        6219   -0.81   -0.08  1.0000
  12  -8   0    5955     650                                                        6159   -0.81   -0.08  1.0000
 -12   8   0    7273     860                                                        7499   -0.81    0.08  1.0000
  11  -8   0    8561     660                                                        8519    0.14    0.05  1.0000
  11  -8   0    7859     710                                                        7819    0.14    0.05  1.0000
  11  -8   0    9092     700                                                        9049    0.14    0.05  1.0000
  10  -8   0   23340    1170                                                       23838    0.98   -0.04  1.0000
  10  -8   0   25427    1190                                                       25947    0.98   -0.04  1.0000
 -10   8   0   27378    1530                                                       27917    0.98    0.04  1.0000
   9  -8   0   17459     880                                                       16508   -2.21    0.07  1.0000
   9  -8   0   16945     890                                                       16008   -2.21    0.07  1.0000
   8  -8   0   31137    1350                                                       29347    3.12   -0.13  1.0000
  -8   8   0   34214    1460                                                       32337    3.12    0.13  1.0000
  -8   8   0   33834    1560                                                       31967    3.12    0.13  1.0000
   7  -8   0   22541    1120                                                       24208   -3.30    0.17  1.0000
  -7   8   0   22165    1180                                                       23818   -3.30   -0.17  1.0000
  -7   8   0   23631    1270                                                       25337   -3.30   -0.17  1.0000
   6  -8   0   71477    2890                                                       73803    2.61   -0.15  1.0000
  -6   8   0   76359    2870                                                       78762    2.61    0.15  1.0000
  -6   8   0   77875    3060                                                       80302    2.61    0.15  1.0000
   5  -8   0   24836    1190                                                       24168   -1.29    0.05  1.0000
  -5   8   0   27976    1250                                                       27267   -1.29   -0.05  1.0000
  -5   8   0   26851    1130                                                       26157   -1.29   -0.05  1.0000
  -5   8   0   26476    1160                                                       25787   -1.29   -0.05  1.0000
   4  -8   0   35024    1470                                                       35086   -0.09    0.07  1.0000
  -4   8   0   35104    1410                                                       35166   -0.09   -0.07  1.0000
  -4   8   0   31508    1330                                                       31567   -0.09   -0.07  1.0000
   3  -8   0   61324    2380                                                       60484    1.02   -0.14  1.0000
  -3   8   0   63277    2230                                                       62424    1.02    0.14  1.0000
  -3   8   0   60468    2150                                                       59634    1.02    0.14  1.0000
   2  -8   0  112358    3880                                                      110949   -1.27    0.14  1.0000
  -2   8   0  105303    3550                                                      103940   -1.27   -0.14  1.0000
  -2   8   0  101579    3580                                                      100240   -1.27   -0.14  1.0000
  -2   8   0  101931    3440                                                      100590   -1.27   -0.14  1.0000
   1  -8   0  127457    4250                                                      128557    0.93   -0.06  1.0000
   1  -8   0  125814    4760                                                      126907    0.93   -0.06  1.0000
  -1   8   0  124749    4150                                                      125837    0.93    0.06  1.0000
  -1   8   0  127626    4260                                                      128727    0.93    0.06  1.0000
  -1   8   0  124580    4320                                                      125667    0.93    0.06  1.0000
   0  -8   0  111091    3630                                                      111349   -0.24   -0.05  1.0000
   0  -8   0  108025    4090                                                      108279   -0.24   -0.05  1.0000
   0   8   0  102892    3690                                                      103140   -0.24    0.05  1.0000
   0   8   0  103242    3550                                                      103490   -0.24    0.05  1.0000
   0   8   0  109144    3630                                                      109399   -0.24    0.05  1.0000
  -1  -8   0   41236    1550                                                       41596   -0.52    0.16  1.0000
  -1  -8   0   38956    1800                                                       39306   -0.52    0.16  1.0000
   1   8   0   39225    1620                                                       39576   -0.52   -0.16  1.0000
   1   8   0   39931    1550                                                       40286   -0.52   -0.16  1.0000
   1   8   0   39981    1520                                                       40336   -0.52   -0.16  1.0000
  -2  -8   0   41566    1550                                                       42286    1.05   -0.21  1.0000
  -2  -8   0   36214    1800                                                       36886    1.05   -0.21  1.0000
  -2  -8   0   41110    1850                                                       41826    1.05   -0.21  1.0000
   2   8   0   39425    1630                                                       40126    1.05    0.21  1.0000
   2   8   0   41021    1540                                                       41736    1.05    0.21  1.0000
   2   8   0   37126    1550                                                       37806    1.05    0.21  1.0000
  -3  -8   0   36295    1740                                                       35596   -1.10    0.18  1.0000
   3   8   0   37113    1400                                                       36406   -1.10   -0.18  1.0000
   3   8   0   34892    1490                                                       34207   -1.10   -0.18  1.0000
   3   8   0   36658    1480                                                       35956   -1.10   -0.18  1.0000
  -4  -8   0   30847    1600                                                       30447    0.68   -0.12  1.0000
  -4  -8   0   32779    1690                                                       32367    0.68   -0.12  1.0000
   4   8   0   34681    1420                                                       34257    0.68    0.12  1.0000
   4   8   0   33534    1450                                                       33117    0.68    0.12  1.0000
   4   8   0   34963    1350                                                       34537    0.68    0.12  1.0000
  -5  -8   0   45479    2090                                                       45545   -0.09    0.09  1.0000
  -5  -8   0   42063    2120                                                       42126   -0.09    0.09  1.0000
   5   8   0   46848    1820                                                       46915   -0.09   -0.09  1.0000
   5   8   0   41853    1720                                                       41916   -0.09   -0.09  1.0000
  -6  -8   0   11500     990                                                       11399   -0.30   -0.11  1.0000
  -6  -8   0    9561     860                                                        9469   -0.30   -0.11  1.0000
   6   8   0   11188     760                                                       11089   -0.30    0.11  1.0000
   6   8   0   10646     760                                                       10549   -0.30    0.11  1.0000
   6   8   0   12042     750                                                       11939   -0.30    0.11  1.0000
  -7  -8   0   38337    1860                                                       38516    0.29    0.12  1.0000
  -7  -8   0   34168    1910                                                       34337    0.29    0.12  1.0000
   7   8   0   34657    1550                                                       34827    0.29   -0.12  1.0000
   7   8   0   34737    1590                                                       34907    0.29   -0.12  1.0000
   7   8   0   35504    1590                                                       35676    0.29   -0.12  1.0000
  -8  -8   0   18494    1320                                                       18478    0.03   -0.07  1.0000
  -8  -8   0   18444    1210                                                       18428    0.03   -0.07  1.0000
   8   8   0   18144    1050                                                       18128    0.03    0.07  1.0000
   8   8   0   17374    1080                                                       17358    0.03    0.07  1.0000
   8   8   0   18374    1040                                                       18358    0.03    0.07  1.0000
  -9  -8   0   14075    1080                                                       14239   -0.42   -0.02  1.0000
  -9  -8   0   14055    1150                                                       14219   -0.42   -0.02  1.0000
   9   8   0   14403     950                                                       14569   -0.42    0.02  1.0000
   9   8   0   13697    1010                                                       13859   -0.42    0.02  1.0000
   9   8   0   11938     900                                                       12089   -0.42    0.02  1.0000
 -10  -8   0    7287    1020                                                        7489    0.72    0.08  1.0000
 -10  -8   0    8422     930                                                        8639    0.72    0.08  1.0000
  10   8   0   10151     840                                                       10389    0.72   -0.08  1.0000
  10   8   0    7869     810                                                        8079    0.72   -0.08  1.0000
 -11  -8   0    8067     910                                                        7819   -0.86   -0.07  1.0000
 -11  -8   0    7193     930                                                        6959   -0.86   -0.07  1.0000
  11   8   0    5158     710                                                        4960   -0.86    0.07  1.0000
  11   8   0    6929     790                                                        6699   -0.86    0.07  1.0000
 -12  -8   0    1943     630                                                        1830    0.80    0.03  1.0000
 -12  -8   0     792     600                                                         720    0.80    0.03  1.0000
  12   8   0    1830     490                                                        1720    0.80   -0.03  1.0000
  12   8   0    1126     560                                                        1040    0.80   -0.03  1.0000
 -13  -8   0    4987     940                                                        5119   -0.57   -0.02  1.0000
 -13  -8   0    4868     900                                                        4999   -0.57   -0.02  1.0000
  13   8   0    4868     710                                                        4999   -0.57    0.02  1.0000
  13   8   0    4228     900                                                        4350   -0.57    0.02  1.0000
  16  -9   0   14682    1230                                                       14739   -0.14    0.00  1.0000
 -16   9   0   14792    1530                                                       14849   -0.14    0.00  1.0000
  15  -9   0     153     530                                                         160   -0.17   -0.05  1.0000
 -15   9   0     212     700                                                         220   -0.17    0.05  1.0000
  14  -9   0   18695    1210                                                       18908    0.49    0.14  1.0000
  14  -9   0   16926    1090                                                       17128    0.49    0.14  1.0000
 -14   9   0   18069    1380                                                       18278    0.49   -0.14  1.0000
  13  -9   0    2964     510                                                        2880   -0.50   -0.22  1.0000
  13  -9   0    2019     400                                                        1950   -0.50   -0.22  1.0000
 -13   9   0    1979     680                                                        1910   -0.50    0.22  1.0000
  12  -9   0   26150    1360                                                       26127    0.06    0.24  1.0000
  12  -9   0   26800    1270                                                       26777    0.06    0.24  1.0000
 -12   9   0   26740    1570                                                       26717    0.06   -0.24  1.0000
  11  -9   0    4567     610                                                        4410    0.70   -0.20  1.0000
  11  -9   0    3854     570                                                        3710    0.70   -0.20  1.0000
  10  -9   0   11597     780                                                       11059   -1.53    0.14  1.0000
  10  -9   0   11372     800                                                       10839   -1.53    0.14  1.0000
 -10   9   0   12426    1010                                                       11869   -1.53   -0.14  1.0000
   9  -9   0    2134     450                                                        2470    2.12   -0.13  1.0000
  -8   9   0   14007     910                                                       14899   -2.25   -0.15  1.0000
  -8   9   0   13978     970                                                       14869   -2.25   -0.15  1.0000
  -7   9   0    1065     340                                                         880    1.80    0.15  1.0000
  -7   9   0    1436     360                                                        1220    1.80    0.15  1.0000
  -6   9   0   18136    1010                                                       17718   -0.94   -0.10  1.0000
  -5   9   0    8785     600                                                        8799    0.04    0.01  1.0000
  -5   9   0    9884     650                                                        9899    0.04    0.01  1.0000
   4  -9   0    9586     680                                                        9409    0.55   -0.08  1.0000
  -4   9   0    9122     590                                                        8949    0.55    0.08  1.0000
  -4   9   0    8839     580                                                        8669    0.55    0.08  1.0000
   3  -9   0     980     370                                                         920   -0.70    0.12  1.0000
  -3   9   0      99     200                                                          80   -0.70   -0.12  1.0000
  -3   9   0     218     190                                                         190   -0.70   -0.12  1.0000
   2  -9   0    5601     570                                                        5729    0.51   -0.09  1.0000
  -2   9   0    4712     430                                                        4830    0.51    0.09  1.0000
  -2   9   0    5403     440                                                        5529    0.51    0.09  1.0000
  -2   9   0    4377     410                                                        4490    0.51    0.09  1.0000
   1  -9   0      93     220                                                          90   -0.11    0.00  1.0000
  -1   9   0      93     190                                                          90   -0.11    0.00  1.0000
  -1   9   0       0     140                                                         -20   -0.11    0.00  1.0000
  -1   9   0       0     140                                                         -70   -0.11    0.00  1.0000
   0  -9   0    2071     450                                                        2130   -0.38    0.12  1.0000
   0   9   0    2239     360                                                        2300   -0.38   -0.12  1.0000
   0   9   0    2318     310                                                        2380   -0.38   -0.12  1.0000
   0   9   0    2426     310                                                        2490   -0.38   -0.12  1.0000
  -1  -9   0       2     230                                                        -150    0.78   -0.20  1.0000
   1   9   0      75     150                                                         100    0.78    0.20  1.0000
  -2  -9   0       2     180                                                         -40   -0.87    0.20  1.0000
  -2  -9   0       2     270                                                         -10   -0.87    0.20  1.0000
   2   9   0       2     170                                                        -240   -0.87   -0.20  1.0000
   2   9   0       2     160                                                         -50   -0.87   -0.20  1.0000
   2   9   0     152     200                                                         190   -0.87   -0.20  1.0000
  -3  -9   0     186     280                                                         160    0.58   -0.14  1.0000
  -3  -9   0     292     250                                                         260    0.58   -0.14  1.0000
   3   9   0     429     210                                                         390    0.58    0.14  1.0000
   3   9   0       1     210                                                         -50    0.58    0.14  1.0000
   3   9   0     282     210                                                         250    0.58    0.14  1.0000
  -4  -9   0     305     280                                                         300   -0.07    0.09  1.0000
  -4  -9   0     395     270                                                         390   -0.07    0.09  1.0000
   4   9   0     224     290                                                         220   -0.07   -0.09  1.0000
   4   9   0     173     230                                                         170   -0.07   -0.09  1.0000
   4   9   0     204     210                                                         200   -0.07   -0.09  1.0000
  -5  -9   0    3178     600                                                        3120   -0.32   -0.10  1.0000
   5   9   0    4388     490                                                        4320   -0.32    0.10  1.0000
   5   9   0    3693     470                                                        3630   -0.32    0.10  1.0000
  -6  -9   0       0     290                                                         -70    0.36    0.13  1.0000
  -6  -9   0     246     300                                                         230    0.36    0.13  1.0000
   6   9   0      69     310                                                          60    0.36   -0.13  1.0000
   6   9   0      58     210                                                          50    0.36   -0.13  1.0000
   6   9   0       0     340                                                         -20    0.36   -0.13  1.0000
  -7  -9   0    1372     470                                                        1380   -0.08   -0.10  1.0000
  -7  -9   0    1431     470                                                        1440   -0.08   -0.10  1.0000
   7   9   0    1591     540                                                        1600   -0.08    0.10  1.0000
   7   9   0    2040     440                                                        2050   -0.08    0.10  1.0000
   7   9   0    1900     420                                                        1910   -0.08    0.10  1.0000
  -8  -9   0    3508     710                                                        3450   -0.30   -0.01  1.0000
  -8  -9   0    3841     690                                                        3780   -0.30   -0.01  1.0000
   8   9   0    3478     570                                                        3420   -0.30    0.01  1.0000
   8   9   0    3347     530                                                        3290   -0.30    0.01  1.0000
   8   9   0    3871     580                                                        3810   -0.30    0.01  1.0000
  -9  -9   0    5079     830                                                        5219    0.61    0.11  1.0000
  -9  -9   0    3356     640                                                        3470    0.61    0.11  1.0000
   9   9   0    3710     680                                                        3830    0.61   -0.11  1.0000
   9   9   0    3917     590                                                        4040    0.61   -0.11  1.0000
   9   9   0    4360     580                                                        4490    0.61   -0.11  1.0000
 -10  -9   0    3790     670                                                        3940   -0.75   -0.12  1.0000
 -10  -9   0    2410     690                                                        2530   -0.75   -0.12  1.0000
  10   9   0    3868     630                                                        4020   -0.75    0.12  1.0000
  10   9   0    4644     700                                                        4810   -0.75    0.12  1.0000
  10   9   0    5026     740                                                        5199   -0.75    0.12  1.0000
 -11  -9   0    2053     640                                                        1950    0.72    0.06  1.0000
 -11  -9   0    1910     610                                                        1810    0.72    0.06  1.0000
  11   9   0    3230     620                                                        3100    0.72   -0.06  1.0000
  11   9   0    1560     520                                                        1470    0.72   -0.06  1.0000
  11   9   0    2340     520                                                        2230    0.72   -0.06  1.0000
 -12  -9   0    3018     870                                                        2920   -0.55   -0.01  1.0000
 -12  -9   0    2550     780                                                        2460   -0.55   -0.01  1.0000
  12   9   0    4085     700                                                        3970   -0.55    0.01  1.0000
  12   9   0    2744     670                                                        2650   -0.55    0.01  1.0000
  15 -10   0       0     560                                                        -390    0.20    0.13  1.0000
 -15  10   0    1352     710                                                        1330    0.20   -0.13  1.0000
  14 -10   0   12222    1010                                                       12299   -0.23   -0.26  1.0000
 -14  10   0   13149    1300                                                       13229   -0.23    0.26  1.0000
  13 -10   0    1980     600                                                        1980    0.00    0.35  1.0000
  13 -10   0    1400     440                                                        1400    0.00    0.35  1.0000
 -13  10   0    1130     650                                                        1130    0.00   -0.35  1.0000
  12 -10   0   13541     970                                                       13729    0.45   -0.34  1.0000
  12 -10   0   14127     980                                                       14319    0.45   -0.34  1.0000
 -12  10   0   13750    1170                                                       13939    0.45    0.34  1.0000
  11 -10   0     423     440                                                         490   -0.95    0.25  1.0000
 -11  10   0     123     470                                                         160   -0.95   -0.25  1.0000
  10 -10   0   23162    1200                                                       22508    1.30   -0.16  1.0000
 -10  10   0   25241    1450                                                       24558    1.30    0.16  1.0000
  -9  10   0     465     450                                                         540   -1.35   -0.12  1.0000
  -8  10   0   51552    2300                                                       52365    1.07    0.13  1.0000
  -8  10   0   56364    2450                                                       57214    1.07    0.13  1.0000
  -7  10   0     240     240                                                         210   -0.59   -0.13  1.0000
  -7  10   0     346     370                                                         310   -0.59   -0.13  1.0000
  -6  10   0   46285    1930                                                       46185    0.13    0.08  1.0000
  -5  10   0    1305     270                                                        1290    0.12    0.00  1.0000
  -4  10   0   66882    2450                                                       66733   -0.17   -0.10  1.0000
  -4  10   0   67182    2500                                                       67033   -0.17   -0.10  1.0000
  -3  10   0    2652     390                                                        2670    0.09    0.15  1.0000
  -3  10   0    3101     380                                                        3120    0.09    0.15  1.0000
   2 -10   0   97437    3750                                                       97400    0.04    0.11  1.0000
  -2  10   0   96177    3330                                                       96140    0.04   -0.11  1.0000
  -2  10   0   92267    3400                                                       92231    0.04   -0.11  1.0000
  -2  10   0   93717    3290                                                       93681    0.04   -0.11  1.0000
   1 -10   0    3251     540                                                        3300   -0.26    0.00  1.0000
  -1  10   0    2993     370                                                        3040   -0.26    0.00  1.0000
  -1  10   0    2825     380                                                        2870   -0.26    0.00  1.0000
  -1  10   0    2805     390                                                        2850   -0.26    0.00  1.0000
   0 -10   0   66648    2770                                                       67083    0.50   -0.13  1.0000
   0  10   0   64237    2530                                                       64664    0.50    0.13  1.0000
   0  10   0   65602    2390                                                       66033    0.50    0.13  1.0000
   0  10   0   64167    2400                                                       64594    0.50    0.13  1.0000
  -1 -10   0     963     370                                                         900   -0.61    0.18  1.0000
  -1 -10   0    1561     330                                                        1480   -0.61    0.18  1.0000
   1  10   0    1077     310                                                        1010   -0.61   -0.18  1.0000
   1  10   0    1366     280                                                        1290   -0.61   -0.18  1.0000
   1  10   0    1242     270                                                        1170   -0.61   -0.18  1.0000
  -2 -10   0   82115    3410                                                       81692    0.44   -0.14  1.0000
  -2 -10   0   81102    3380                                                       80682    0.44   -0.14  1.0000
   2  10   0   81934    3060                                                       81512    0.44    0.14  1.0000
   2  10   0   83178    2920                                                       82752    0.44    0.14  1.0000
   2  10   0   83558    2940                                                       83132    0.44    0.14  1.0000
  -3 -10   0    2600     570                                                        2610   -0.05    0.08  1.0000
   3  10   0    2999     420                                                        3010   -0.05   -0.08  1.0000
   3  10   0    3338     450                                                        3350   -0.05   -0.08  1.0000
  -4 -10   0   62385    2790                                                       62144   -0.30   -0.09  1.0000
  -4 -10   0   62315    2850                                                       62074   -0.30   -0.09  1.0000
   4  10   0   64229    2530                                                       63984   -0.30    0.09  1.0000
   4  10   0   60572    2310                                                       60334   -0.30    0.09  1.0000
  -5 -10   0    8143     800                                                        8259    0.40    0.14  1.0000
   5  10   0    7706     630                                                        7819    0.40   -0.14  1.0000
   5  10   0    8054     700                                                        8169    0.40   -0.14  1.0000
  -6 -10   0   19131    1320                                                       19218   -0.21   -0.14  1.0000
  -6 -10   0   21186    1390                                                       21278   -0.21   -0.14  1.0000
   6  10   0   20009    1070                                                       20098   -0.21    0.14  1.0000
   6  10   0   20099    1120                                                       20188   -0.21    0.14  1.0000
   6  10   0   20328    1120                                                       20418   -0.21    0.14  1.0000
  -7 -10   0    3068     660                                                        3090   -0.12    0.04  1.0000
  -7 -10   0    2022     510                                                        2040   -0.12    0.04  1.0000
   7  10   0    2610     470                                                        2630   -0.12   -0.04  1.0000
   7  10   0    2520     490                                                        2540   -0.12   -0.04  1.0000
   7  10   0    1922     460                                                        1940   -0.12   -0.04  1.0000
  -8 -10   0   18152    1330                                                       18328    0.41    0.09  1.0000
  -8 -10   0   19923    1480                                                       20108    0.41    0.09  1.0000
   8  10   0   18202    1090                                                       18378    0.41   -0.09  1.0000
   8  10   0   20162    1150                                                       20348    0.41   -0.09  1.0000
   8  10   0   17595    1130                                                       17768    0.41   -0.09  1.0000
  -9 -10   0    2112     600                                                        2030   -0.56   -0.13  1.0000
  -9 -10   0    3456     700                                                        3350   -0.56   -0.13  1.0000
   9  10   0    2652     610                                                        2560   -0.56    0.13  1.0000
   9  10   0    3740     540                                                        3630   -0.56    0.13  1.0000
   9  10   0    2754     530                                                        2660   -0.56    0.13  1.0000
 -10 -10   0   13396    1350                                                       13179    0.58    0.07  1.0000
 -10 -10   0   15955    1290                                                       15718    0.58    0.07  1.0000
  10  10   0   14394    1110                                                       14169    0.58   -0.07  1.0000
  10  10   0   16166    1090                                                       15928    0.58   -0.07  1.0000
  10  10   0   14444    1080                                                       14219    0.58   -0.07  1.0000
 -11 -10   0    2116     670                                                        2190   -0.48    0.01  1.0000
 -11 -10   0    1763     690                                                        1830   -0.48    0.01  1.0000
  11  10   0     707     480                                                         750   -0.48   -0.01  1.0000
  11  10   0     649     590                                                         690   -0.48   -0.01  1.0000
  15 -11   0    1278     600                                                        1280   -0.05   -0.21  1.0000
  15 -11   0    1428     740                                                        1430   -0.05   -0.21  1.0000
 -15  11   0     139     810                                                         140   -0.05    0.21  1.0000
  14 -11   0   11102     940                                                       11139   -0.06    0.35  1.0000
  14 -11   0   10443    1090                                                       10479   -0.06    0.35  1.0000
 -14  11   0    9415    1200                                                        9449   -0.06   -0.35  1.0000
  13 -11   0     329     550                                                         350    0.28   -0.40  1.0000
  13 -11   0     709     390                                                         740    0.28   -0.40  1.0000
 -13  11   0     203     630                                                         220    0.28    0.40  1.0000
  12 -11   0   20964    1220                                                       20688   -0.55    0.33  1.0000
  12 -11   0   20270    1250                                                       19998   -0.55    0.33  1.0000
 -12  11   0   21226    1430                                                       20948   -0.55   -0.33  1.0000
  11 -11   0    1102     510                                                        1020    0.75   -0.19  1.0000
 -11  11   0    1640     500                                                        1540    0.75    0.19  1.0000
  10 -11   0   13305    1000                                                       13599   -0.76    0.09  1.0000
 -10  11   0   13008    1150                                                       13299   -0.76   -0.09  1.0000
  -9  11   0    1416     390                                                        1490    0.58    0.07  1.0000
  -9  11   0    1963     550                                                        2050    0.58    0.07  1.0000
  -8  11   0   18206    1160                                                       18058   -0.32   -0.10  1.0000
  -8  11   0   18487    1080                                                       18338   -0.32   -0.10  1.0000
  -6  11   0    4157     520                                                        4200   -0.19   -0.06  1.0000
  -6  11   0    4615     560                                                        4660   -0.19   -0.06  1.0000
  -5  11   0       0     190                                                        -280    0.29   -0.07  1.0000
  -4  11   0    7134     590                                                        7059   -0.29    0.22  1.0000
   3 -11   0     584     330                                                         600    0.19    0.27  1.0000
  -3  11   0     712     260                                                         730    0.19   -0.27  1.0000
  -3  11   0     781     280                                                         800    0.19   -0.27  1.0000
   2 -11   0    2233     470                                                        2250   -0.13   -0.18  1.0000
  -2  11   0    2273     360                                                        2290   -0.13    0.18  1.0000
  -2  11   0    1616     300                                                        1630   -0.13    0.18  1.0000
   1 -11   0     312     330                                                         300    0.20    0.00  1.0000
  -1  11   0     148     210                                                         140    0.20    0.00  1.0000
  -1  11   0     515     200                                                         500    0.20    0.00  1.0000
  -1  11   0     434     240                                                         420    0.20    0.00  1.0000
   0 -11   0     402     350                                                         380   -0.31    0.12  1.0000
   0  11   0      79     210                                                          70   -0.31   -0.12  1.0000
   0  11   0       0     200                                                           0   -0.31   -0.12  1.0000
   0  11   0       0     210                                                        -250   -0.31   -0.12  1.0000
  -1 -11   0    1180     450                                                        1150    0.26   -0.14  1.0000
   1  11   0     509     250                                                         490    0.26    0.14  1.0000
  -2 -11   0     151     370                                                         150   -0.02    0.09  1.0000
  -2 -11   0      81     290                                                          80   -0.02    0.09  1.0000
   2  11   0      51     270                                                          50   -0.02   -0.09  1.0000
   2  11   0       0     220                                                        -260   -0.02   -0.09  1.0000
   2  11   0     171     240                                                         170   -0.02   -0.09  1.0000
  -3 -11   0      98     350                                                          90   -0.25   -0.08  1.0000
  -3 -11   0     108     420                                                         100   -0.25   -0.08  1.0000
   3  11   0    1046     320                                                        1020   -0.25    0.08  1.0000
   3  11   0       0     270                                                        -370   -0.25    0.08  1.0000
   3  11   0       0     260                                                         -10   -0.25    0.08  1.0000
  -4 -11   0    1737     470                                                        1690    0.36    0.15  1.0000
   4  11   0    1473     350                                                        1430    0.36   -0.15  1.0000
   4  11   0    1270     350                                                        1230    0.36   -0.15  1.0000
   4  11   0    2011     450                                                        1960    0.36   -0.15  1.0000
  -5 -11   0       0     330                                                        -460   -0.25   -0.19  1.0000
  -5 -11   0       0     340                                                        -220   -0.25   -0.19  1.0000
   5  11   0       0     230                                                        -180   -0.25    0.19  1.0000
   5  11   0       0     330                                                         -50   -0.25    0.19  1.0000
   5  11   0     142     330                                                         150   -0.25    0.19  1.0000
  -6 -11   0     730     420                                                         730    0.01    0.11  1.0000
   6  11   0    1800     450                                                        1800    0.01   -0.11  1.0000
   6  11   0    2320     420                                                        2320    0.01   -0.11  1.0000
   6  11   0    1970     410                                                        1970    0.01   -0.11  1.0000
  -7 -11   0       0     420                                                        -480    0.22    0.04  1.0000
  -7 -11   0     840     500                                                         860    0.22    0.04  1.0000
   7  11   0     751     360                                                         770    0.22   -0.04  1.0000
   7  11   0     200     430                                                         210    0.22   -0.04  1.0000
  -8 -11   0    3076     700                                                        3140   -0.37   -0.13  1.0000
  -8 -11   0    2334     670                                                        2390   -0.37   -0.13  1.0000
   8  11   0    4403     640                                                        4480   -0.37    0.13  1.0000
   8  11   0    2898     540                                                        2960   -0.37    0.13  1.0000
   8  11   0    2492     470                                                        2550   -0.37    0.13  1.0000
  -9 -11   0     282     530                                                         260    0.41    0.07  1.0000
  -9 -11   0    1623     630                                                        1570    0.41    0.07  1.0000
   9  11   0     489     350                                                         460    0.41   -0.07  1.0000
   9  11   0     705     490                                                         670    0.41   -0.07  1.0000
   9  11   0     406     460                                                         380    0.41   -0.07  1.0000
 -10 -11   0    3826     970                                                        3750   -0.37    0.03  1.0000
 -10 -11   0    5702     890                                                        5609   -0.37    0.03  1.0000
  10  11   0    5238     700                                                        5149   -0.37   -0.03  1.0000
  10  11   0    6075     800                                                        5979   -0.37   -0.03  1.0000
 -11 -11   0    1413     750                                                        1450    0.29   -0.07  1.0000
 -11 -11   0    1897     770                                                        1940    0.29   -0.07  1.0000
  11  11   0    1305     640                                                        1340    0.29    0.07  1.0000
  11  11   0     822     610                                                         850    0.29    0.07  1.0000
  15 -12   0     863     520                                                         850   -0.10    0.26  1.0000
 -15  12   0    2230    1080                                                        2210   -0.10   -0.26  1.0000
  14 -12   0    4558     700                                                        4610    0.20   -0.35  1.0000
  14 -12   0    4807     760                                                        4860    0.20   -0.35  1.0000
 -14  12   0    6676    1050                                                        6739    0.20    0.35  1.0000
  13 -12   0    5067     680                                                        5149   -0.32    0.33  1.0000
  13 -12   0    6318     790                                                        6409   -0.32    0.33  1.0000
 -13  12   0    8841    1090                                                        8949   -0.32   -0.33  1.0000
  12 -12   0   11834     930                                                       11669    0.45   -0.19  1.0000
 -12  12   0   12872    1190                                                       12699    0.45    0.19  1.0000
  11 -12   0    3313     500                                                        3220   -0.49    0.04  1.0000
 -11  12   0    3080     690                                                        2990   -0.49   -0.04  1.0000
 -10  12   0   15240    1290                                                       15398    0.39   -0.02  1.0000
  -9  12   0   14412    1160                                                       14499   -0.22   -0.02  1.0000
  -9  12   0   11402     900                                                       11479   -0.22   -0.02  1.0000
  -8  12   0   27152    1410                                                       27057    0.17    0.11  1.0000
  -7  12   0   11176     820                                                       11059   -0.33   -0.11  1.0000
  -6  12   0   38441    1690                                                       38796    0.55   -0.04  1.0000
  -5  12   0   12983     830                                                       13189   -0.57    0.27  1.0000
  -5  12   0   13539     900                                                       13749   -0.57    0.27  1.0000
  -4  12   0   48230    1980                                                       48035    0.31   -0.44  1.0000
   3 -12   0    7219     780                                                        7229    0.00   -0.40  1.0000
  -3  12   0    8728     720                                                        8739    0.00    0.40  1.0000
   2 -12   0   26081    1460                                                       26017   -0.10    0.18  1.0000
  -2  12   0   27403    1300                                                       27337   -0.10   -0.18  1.0000
  -2  12   0   27343    1250                                                       27277   -0.10   -0.18  1.0000
   1 -12   0    7352     770                                                        7349    0.02    0.05  1.0000
  -1  12   0    5742     560                                                        5739    0.02   -0.05  1.0000
  -1  12   0    6472     640                                                        6469    0.02   -0.05  1.0000
  -1  12   0    6522     600                                                        6519    0.02   -0.05  1.0000
   0 -12   0   70496    3090                                                       70443    0.05   -0.14  1.0000
   0 -12   0   71396    3080                                                       71343    0.05   -0.14  1.0000
   0  12   0   72777    2840                                                       72723    0.05    0.14  1.0000
   0  12   0   71976    2650                                                       71923    0.05    0.14  1.0000
   0  12   0   70766    2680                                                       70713    0.05    0.14  1.0000
  -1 -12   0       0     300                                                        -150    0.04    0.11  1.0000
  -1 -12   0     473     450                                                         470    0.04    0.11  1.0000
   1  12   0     473     250                                                         470    0.04   -0.11  1.0000
   1  12   0     433     310                                                         430    0.04   -0.11  1.0000
   1  12   0     433     290                                                         430    0.04   -0.11  1.0000
  -2 -12   0   41772    2130                                                       41646   -0.20   -0.09  1.0000
  -2 -12   0   40170    2130                                                       40046   -0.20   -0.09  1.0000
   2  12   0   41211    1800                                                       41086   -0.20    0.09  1.0000
   2  12   0   42433    1900                                                       42306   -0.20    0.09  1.0000
   2  12   0   41131    1710                                                       41006   -0.20    0.09  1.0000
  -3 -12   0    5239     710                                                        5179    0.26    0.15  1.0000
   3  12   0    6978     670                                                        6909    0.26   -0.15  1.0000
   3  12   0    6103     580                                                        6039    0.26   -0.15  1.0000
  -4 -12   0   26972    1640                                                       27057   -0.18   -0.22  1.0000
  -4 -12   0   25614    1600                                                       25697   -0.18   -0.22  1.0000
   4  12   0   28380    1470                                                       28467   -0.18    0.22  1.0000
   4  12   0   26473    1370                                                       26557   -0.18    0.22  1.0000
   4  12   0   28160    1310                                                       28247   -0.18    0.22  1.0000
  -5 -12   0    1790     530                                                        1790    0.02    0.18  1.0000
  -5 -12   0    1170     480                                                        1170    0.02    0.18  1.0000
   5  12   0    2000     440                                                        2000    0.02   -0.18  1.0000
   5  12   0    1720     420                                                        1720    0.02   -0.18  1.0000
   5  12   0    1290     380                                                        1290    0.02   -0.18  1.0000
  -6 -12   0   22839    1570                                                       22898    0.12   -0.02  1.0000
  -6 -12   0   26124    1620                                                       26187    0.12   -0.02  1.0000
   6  12   0   22340    1280                                                       22398    0.12    0.02  1.0000
   6  12   0   24257    1360                                                       24318    0.12    0.02  1.0000
  -7 -12   0    2052     600                                                        2080   -0.20   -0.11  1.0000
  -7 -12   0    1358     500                                                        1380   -0.20   -0.11  1.0000
   7  12   0    1149     420                                                        1170   -0.20    0.11  1.0000
   7  12   0    1596     400                                                        1620   -0.20    0.11  1.0000
   7  12   0     822     380                                                         840   -0.20    0.11  1.0000
  -8 -12   0   17393    1480                                                       17298    0.23    0.09  1.0000
  -8 -12   0   18837    1430                                                       18738    0.23    0.09  1.0000
   8  12   0   18365    1080                                                       18268    0.23   -0.09  1.0000
   8  12   0   19037    1240                                                       18938    0.23   -0.09  1.0000
   8  12   0   18987    1210                                                       18888    0.23   -0.09  1.0000
  -9 -12   0       0     550                                                           0   -0.22    0.03  1.0000
  -9 -12   0    2033     660                                                        2000   -0.22    0.03  1.0000
   9  12   0    1650     510                                                        1620   -0.22   -0.03  1.0000
   9  12   0    1630     500                                                        1600   -0.22   -0.03  1.0000
 -10 -12   0    9862    1290                                                        9929    0.19   -0.10  1.0000
 -10 -12   0    8806    1410                                                        8869    0.19   -0.10  1.0000
  10  12   0   11158    1050                                                       11229    0.19    0.10  1.0000
  10  12   0   12444    1030                                                       12519    0.19    0.10  1.0000
  14 -13   0    6752     920                                                        6689   -0.21    0.25  1.0000
  14 -13   0    4129     690                                                        4080   -0.21    0.25  1.0000
 -14  13   0    5204    1060                                                        5149   -0.21   -0.25  1.0000
  13 -13   0    9937    1000                                                        9829    0.32   -0.14  1.0000
  13 -13   0   10077     970                                                        9969    0.32   -0.14  1.0000
  13 -13   0    9595    1050                                                        9489    0.32   -0.14  1.0000
 -13  13   0   11093    1290                                                       10979    0.32    0.14  1.0000
  12 -13   0    5624     750                                                        5729   -0.43   -0.02  1.0000
 -12  13   0    5822     910                                                        5929   -0.43    0.02  1.0000
  11 -13   0    6709     800                                                        6819    0.42    0.11  1.0000
 -11  13   0    8694    1060                                                        8819    0.42   -0.11  1.0000
  -9  13   0    5158     680                                                        5119    0.16    0.04  1.0000
  -8  13   0   10679     840                                                       10779   -0.28   -0.12  1.0000
  -7  13   0    6758     690                                                        6909    0.56    0.01  1.0000
  -6  13   0    1987     390                                                        1900   -0.65    0.27  1.0000
  -6  13   0    1854     400                                                        1770   -0.65    0.27  1.0000
  -5  13   0    4753     540                                                        4680    0.38   -0.55  1.0000
   4 -13   0     464     480                                                         450    0.07   -0.61  1.0000
  -4  13   0     200     300                                                         190    0.07    0.61  1.0000
  -4  13   0     251     320                                                         240    0.07    0.61  1.0000
   3 -13   0    3582     620                                                        3510   -0.34    0.38  1.0000
  -3  13   0    3006     500                                                        2940   -0.34   -0.38  1.0000
  -3  13   0    3734     500                                                        3660   -0.34   -0.38  1.0000
   2 -13   0    2003     560                                                        2050    0.31   -0.05  1.0000
  -2  13   0    1974     410                                                        2020    0.31    0.05  1.0000
  -2  13   0    1569     330                                                        1610    0.31    0.05  1.0000
   1 -13   0       0     260                                                           0   -0.17   -0.15  1.0000
  -1  13   0     569     270                                                         580   -0.17    0.15  1.0000
  -1  13   0     499     300                                                         510   -0.17    0.15  1.0000
   0 -13   0     600     510                                                         590    0.13    0.16  1.0000
   0 -13   0    1726     390                                                        1710    0.13    0.16  1.0000
   0  13   0    1184     370                                                        1170    0.13   -0.16  1.0000
   0  13   0     307     270                                                         300    0.13   -0.16  1.0000
   0  13   0     680     390                                                         670    0.13   -0.16  1.0000
  -1 -13   0      75     310                                                          80   -0.18   -0.11  1.0000
  -1 -13   0     192     500                                                         200   -0.18   -0.11  1.0000
   1  13   0       0     290                                                        -190   -0.18    0.11  1.0000
   1  13   0       0     290                                                         -30   -0.18    0.11  1.0000
   1  13   0     704     330                                                         720   -0.18    0.11  1.0000
  -2 -13   0       0     350                                                        -340    0.18    0.13  1.0000
   2  13   0       0     300                                                        -210    0.18   -0.13  1.0000
   2  13   0       0     320                                                         -60    0.18   -0.13  1.0000
   2  13   0     351     370                                                         340    0.18   -0.13  1.0000
  -3 -13   0       0     340                                                        -110   -0.08   -0.22  1.0000
  -3 -13   0       0     430                                                         -70   -0.08   -0.22  1.0000
   3  13   0     117     330                                                         120   -0.08    0.22  1.0000
   3  13   0       0     280                                                        -210   -0.08    0.22  1.0000
   3  13   0       0     340                                                         -60   -0.08    0.22  1.0000
  -4 -13   0     957     480                                                         950   -0.05    0.22  1.0000
  -4 -13   0     716     450                                                         710   -0.05    0.22  1.0000
   4  13   0     565     430                                                         560   -0.05   -0.22  1.0000
   4  13   0     786     390                                                         780   -0.05   -0.22  1.0000
   4  13   0     615     400                                                         610   -0.05   -0.22  1.0000
  -5 -13   0     447     510                                                         440    0.10   -0.08  1.0000
  -5 -13   0     144     530                                                         140    0.10   -0.08  1.0000
   5  13   0     346     380                                                         340    0.10    0.08  1.0000
   5  13   0     276     420                                                         270    0.10    0.08  1.0000
   5  13   0      32     320                                                          30    0.10    0.08  1.0000
  -6 -13   0    1092     510                                                        1100   -0.08   -0.08  1.0000
  -6 -13   0     724     580                                                         730   -0.08   -0.08  1.0000
   6  13   0     833     490                                                         840   -0.08    0.08  1.0000
   6  13   0    1152     410                                                        1160   -0.08    0.08  1.0000
   6  13   0     505     350                                                         510   -0.08    0.08  1.0000
  -7 -13   0     258     450                                                         260    0.05    0.11  1.0000
  -7 -13   0    2004     760                                                        2010    0.05    0.11  1.0000
   7  13   0      39     390                                                          40    0.05   -0.11  1.0000
   7  13   0       0     410                                                         -40    0.05   -0.11  1.0000
   7  13   0     467     490                                                         470    0.05   -0.11  1.0000
  -8 -13   0    1284     810                                                        1280   -0.04    0.00  1.0000
  -8 -13   0    1615     620                                                        1610   -0.04    0.00  1.0000
   8  13   0    2386     560                                                        2380   -0.04    0.00  1.0000
   8  13   0    2396     630                                                        2390   -0.04    0.00  1.0000
  -9 -13   0    1357     690                                                        1350    0.05   -0.10  1.0000
  -9 -13   0    1056     870                                                        1050    0.05   -0.10  1.0000
   9  13   0    1788     580                                                        1780    0.05    0.10  1.0000
   9  13   0    1276     550                                                        1270    0.05    0.10  1.0000
  13 -14   0    5920     790                                                        5819   -0.41   -0.08  1.0000
 -13  14   0    7352    1070                                                        7239   -0.41    0.08  1.0000
  12 -14   0    3749     650                                                        3850    0.51    0.18  1.0000
  12 -14   0    3956     800                                                        4060    0.51    0.18  1.0000
  11 -14   0    5317     720                                                        5409   -0.41   -0.17  1.0000
  -9  14   0   14914    1070                                                       14849   -0.15   -0.09  1.0000
  -8  14   0    5749     700                                                        5839    0.35    0.06  1.0000
  -7  14   0   25735    1410                                                       26007   -0.53    0.20  1.0000
  -6  14   0    9793     790                                                        9689    0.37   -0.56  1.0000
  -6  14   0    9220     770                                                        9119    0.37   -0.56  1.0000
  -5  14   0   27207    1380                                                       27287    0.08    0.74  1.0000
  -5  14   0   26248    1350                                                       26327    0.08    0.74  1.0000
   4 -14   0    7726     950                                                        7579   -0.46    0.56  1.0000
  -4  14   0    9673     800                                                        9509   -0.46   -0.56  1.0000
  -3  14   0   28199    1420                                                       27907    0.52    0.17  1.0000
  -3  14   0   30792    1480                                                       30487    0.52    0.17  1.0000
   2 -14   0    3110     590                                                        3170   -0.36   -0.14  1.0000
   2 -14   0    2961     640                                                        3020   -0.36   -0.14  1.0000
  -2  14   0    2101     480                                                        2150   -0.36    0.14  1.0000
  -2  14   0    2803     520                                                        2860   -0.36    0.14  1.0000
   1 -14   0   43939    2180                                                       44096    0.24    0.21  1.0000
   1 -14   0   41284    2170                                                       41436    0.24    0.21  1.0000
  -1  14   0   42083    1830                                                       42236    0.24   -0.21  1.0000
  -1  14   0   43440    1890                                                       43596    0.24   -0.21  1.0000
   0 -14   0   21780    1530                                                       21678   -0.22   -0.14  1.0000
   0 -14   0   21840    1470                                                       21738   -0.22   -0.14  1.0000
   0  14   0   23264    1240                                                       23158   -0.22    0.14  1.0000
   0  14   0   23715    1200                                                       23608   -0.22    0.14  1.0000
  -1 -14   0   18700    1390                                                       18628    0.17    0.11  1.0000
   1  14   0   20573    1100                                                       20498    0.17   -0.11  1.0000
   1  14   0   19301    1140                                                       19228    0.17   -0.11  1.0000
  -2 -14   0   17583    1320                                                       17588   -0.03   -0.18  1.0000
  -2 -14   0   17043    1270                                                       17048   -0.03   -0.18  1.0000
   2  14   0   18453    1180                                                       18458   -0.03    0.18  1.0000
   2  14   0   18703    1140                                                       18708   -0.03    0.18  1.0000
   2  14   0   17943    1070                                                       17948   -0.03    0.18  1.0000
  -3 -14   0   13040    1170                                                       12989   -0.11    0.23  1.0000
  -3 -14   0   13561    1150                                                       13509   -0.11    0.23  1.0000
   3  14   0   13692    1040                                                       13639   -0.11   -0.23  1.0000
   3  14   0   14573     990                                                       14519   -0.11   -0.23  1.0000
  -4 -14   0   15601    1280                                                       15658    0.13   -0.14  1.0000
  -4 -14   0   15033    1290                                                       15088    0.13   -0.14  1.0000
   4  14   0   16410    1100                                                       16468    0.13    0.14  1.0000
   4  14   0   12958    1040                                                       13009    0.13    0.14  1.0000
   4  14   0   16280    1140                                                       16338    0.13    0.14  1.0000
  -5 -14   0    9165    1150                                                        9169   -0.02   -0.04  1.0000
  -5 -14   0   11474    1150                                                       11479   -0.02   -0.04  1.0000
   5  14   0   12644     860                                                       12649   -0.02    0.04  1.0000
   5  14   0   11784    1050                                                       11789   -0.02    0.04  1.0000
   5  14   0   12364     960                                                       12369   -0.02    0.04  1.0000
  -6 -14   0   10880    1140                                                       10919   -0.10    0.13  1.0000
  -6 -14   0    9962    1180                                                        9999   -0.10    0.13  1.0000
   6  14   0    9633     880                                                        9669   -0.10   -0.13  1.0000
   6  14   0    9134     840                                                        9169   -0.10   -0.13  1.0000
  -7 -14   0    5771    1000                                                        5809    0.14   -0.05  1.0000
  -7 -14   0    5971    1100                                                        6009    0.14   -0.05  1.0000
   7  14   0    5692     820                                                        5729    0.14    0.05  1.0000
   7  14   0    6310     750                                                        6349    0.14    0.05  1.0000
  -8 -14   0    4963    1010                                                        4940   -0.11   -0.07  1.0000
  -8 -14   0    4552     900                                                        4530   -0.11   -0.07  1.0000
   8  14   0    5182     820                                                        5159   -0.11    0.07  1.0000
   8  14   0    7146     950                                                        7119   -0.11    0.07  1.0000
  13 -15   0   14717    1390                                                       14919    0.53    0.20  1.0000
  12 -15   0     514     620                                                         540   -0.51   -0.21  1.0000
  11 -15   0   15894    1280                                                       15788    0.27    0.11  1.0000
  11 -15   0   20578    1290                                                       20458    0.27    0.11  1.0000
  -9  15   0   18820    1250                                                       18868    0.10    0.10  1.0000
  -8  15   0     470     390                                                         450   -0.30    0.09  1.0000
  -7  15   0   14330    1030                                                       14229    0.30   -0.47  1.0000
  -6  15   0    1277     410                                                        1270    0.03    0.75  1.0000
  -6  15   0    2079     420                                                        2070    0.03    0.75  1.0000
   5 -15   0    1996     720                                                        1920   -0.43    0.68  1.0000
  -5  15   0    2506     510                                                        2420   -0.43   -0.68  1.0000
  -5  15   0    2577     470                                                        2490   -0.43   -0.68  1.0000
   4 -15   0       1     550                                                        -210    0.58   -0.30  1.0000
  -4  15   0      36     400                                                          50    0.58    0.30  1.0000
  -4  15   0       1     310                                                        -370    0.58    0.30  1.0000
   3 -15   0    6989     940                                                        7119   -0.48   -0.09  1.0000
   3 -15   0    7177     790                                                        7309   -0.48   -0.09  1.0000
  -3  15   0    4693     620                                                        4800   -0.48    0.09  1.0000
  -3  15   0    6662     700                                                        6789   -0.48    0.09  1.0000
   2 -15   0    2957     720                                                        3020    0.35    0.25  1.0000
   2 -15   0    1298     460                                                        1340    0.35    0.25  1.0000
  -2  15   0    2028     440                                                        2080    0.35   -0.25  1.0000
   1 -15   0     377     420                                                         360   -0.30   -0.18  1.0000
   1 -15   0    1474     730                                                        1440   -0.30   -0.18  1.0000
  -1  15   0    1019     370                                                         990   -0.30    0.18  1.0000
   0 -15   0       0     400                                                        -250    0.23    0.09  1.0000
   0  15   0     272     430                                                         260    0.23   -0.09  1.0000
   0  15   0       0     280                                                        -410    0.23   -0.09  1.0000
  -1 -15   0     387     480                                                         390   -0.06   -0.12  1.0000
  -1 -15   0       0     520                                                        -280   -0.06   -0.12  1.0000
   1  15   0     118     360                                                         120   -0.06    0.12  1.0000
   1  15   0     158     450                                                         160   -0.06    0.12  1.0000
  -2 -15   0       0     530                                                         -90   -0.11    0.20  1.0000
  -2 -15   0       0     450                                                         -20   -0.11    0.20  1.0000
   2  15   0      94     370                                                          90   -0.11   -0.20  1.0000
  -3 -15   0       0     540                                                        -550    0.13   -0.17  1.0000
  -3 -15   0      28     470                                                          30    0.13   -0.17  1.0000
   3  15   0       0     340                                                        -240    0.13    0.17  1.0000
  -4 -15   0    1172     630                                                        1170    0.02    0.01  1.0000
  -4 -15   0     441     540                                                         440    0.02    0.01  1.0000
   4  15   0       0     410                                                        -250    0.02   -0.01  1.0000
   4  15   0       0     370                                                         -40    0.02   -0.01  1.0000
  -5 -15   0       0     520                                                        -160   -0.20    0.12  1.0000
  -5 -15   0       0     680                                                        -430   -0.20    0.12  1.0000
   5  15   0      55     420                                                          50   -0.20   -0.12  1.0000
   5  15   0       0     450                                                        -250   -0.20   -0.12  1.0000
  -6 -15   0    1453     660                                                        1490    0.28   -0.10  1.0000
  -6 -15   0    2581     800                                                        2630    0.28   -0.10  1.0000
   6  15   0    1069     540                                                        1100    0.28    0.10  1.0000
   6  15   0    2007     510                                                        2050    0.28    0.10  1.0000
  -7 -15   0    1620     920                                                        1650   -0.23   -0.02  1.0000
  -7 -15   0     366     680                                                         380   -0.23   -0.02  1.0000
   7  15   0     602     580                                                         620   -0.23    0.02  1.0000
   7  15   0     829     580                                                         850   -0.23    0.02  1.0000
  12 -16   0     324     730                                                         340    0.32    0.13  1.0000
  12 -16   0       0     740                                                        -610    0.32    0.13  1.0000
  11 -16   0    9389    1190                                                        9379   -0.03    0.00  1.0000
  11 -16   0   10940    1160                                                       10929   -0.03    0.00  1.0000
  10 -16   0    1462     590                                                        1470   -0.08   -0.10  1.0000
   9 -16   0   14455    1130                                                       14479   -0.06    0.01  1.0000
  -9  16   0   13236    1090                                                       13259   -0.06   -0.01  1.0000
   8 -16   0     154     500                                                         160    0.18    0.30  1.0000
  -8  16   0     657     440                                                         670    0.18   -0.30  1.0000
   7 -16   0   21730    1420                                                       21748   -0.03   -0.62  1.0000
  -7  16   0   21371    1280                                                       21388   -0.03    0.62  1.0000
   6 -16   0       1     440                                                         -20   -0.30    0.68  1.0000
   6 -16   0       1     650                                                        -690   -0.30    0.68  1.0000
  -6  16   0     134     400                                                         140   -0.30   -0.68  1.0000
  -6  16   0       1     410                                                         -70   -0.30   -0.68  1.0000
   5 -16   0   15576    1390                                                       15348    0.51   -0.39  1.0000
   5 -16   0   18929    1270                                                       18678    0.51   -0.39  1.0000
  -5  16   0   15999    1100                                                       15768    0.51    0.39  1.0000
  -5  16   0   16442    1110                                                       16208    0.51    0.39  1.0000
   4 -16   0     435     420                                                         470   -0.49   -0.02  1.0000
   4 -16   0     725     640                                                         770   -0.49   -0.02  1.0000
  -4  16   0     358     390                                                         390   -0.49    0.02  1.0000
  -4  16   0       1     380                                                        -440   -0.49    0.02  1.0000
   3 -16   0   34177    2060                                                       34407    0.40    0.25  1.0000
   3 -16   0   33081    1910                                                       33307    0.40    0.25  1.0000
  -3  16   0   34794    1610                                                       35026    0.40   -0.25  1.0000
  -3  16   0   33878    1700                                                       34107    0.40   -0.25  1.0000
   2 -16   0       0     400                                                        -340   -0.37   -0.21  1.0000
  -2  16   0       0     380                                                        -330   -0.37    0.21  1.0000
  -2  16   0    1128     400                                                        1170   -0.37    0.21  1.0000
   1 -16   0   27870    1830                                                       27697    0.32    0.09  1.0000
   1 -16   0   31090    1740                                                       30907    0.32    0.09  1.0000
  -1  16   0   30969    1490                                                       30787    0.32   -0.09  1.0000
  -1  16   0   31611    1570                                                       31427    0.32   -0.09  1.0000
   0 -16   0       0     590                                                         -70   -0.16   -0.07  1.0000
   0 -16   0       0     480                                                        -620   -0.16   -0.07  1.0000
   0  16   0     391     400                                                         380   -0.16    0.07  1.0000
   0  16   0       0     410                                                         -80   -0.16    0.07  1.0000
  -1 -16   0   22339    1600                                                       22308   -0.05    0.15  1.0000
  -1 -16   0   21248    1500                                                       21218   -0.05    0.15  1.0000
   1  16   0   22809    1190                                                       22778   -0.05   -0.15  1.0000
   1  16   0   22149    1340                                                       22118   -0.05   -0.15  1.0000
  -2 -16   0       0     570                                                        -270    0.11   -0.17  1.0000
  -2 -16   0       0     620                                                        -190    0.11   -0.17  1.0000
   2  16   0     273     430                                                         270    0.11    0.17  1.0000
   2  16   0      71     390                                                          70    0.11    0.17  1.0000
  -3 -16   0   19454    1490                                                       19438    0.04    0.07  1.0000
  -3 -16   0   20084    1550                                                       20068    0.04    0.07  1.0000
   3  16   0   20714    1280                                                       20698    0.04   -0.07  1.0000
   3  16   0   19744    1120                                                       19728    0.04   -0.07  1.0000
  -4 -16   0    1072     690                                                        1100   -0.25    0.07  1.0000
  -4 -16   0       0     560                                                        -780   -0.25    0.07  1.0000
   4  16   0     140     390                                                         150   -0.25   -0.07  1.0000
   4  16   0    1279     510                                                        1310   -0.25   -0.07  1.0000
  -5 -16   0   20948    1680                                                       21118    0.34   -0.11  1.0000
  -5 -16   0   20281    1650                                                       20448    0.34   -0.11  1.0000
   5  16   0   18767    1230                                                       18928    0.34    0.11  1.0000
   5  16   0   19156    1320                                                       19318    0.34    0.11  1.0000
  11 -17   0    8706    1090                                                        8669   -0.13   -0.07  1.0000
  10 -17   0     597     700                                                         590    0.09    0.06  1.0000
   9 -17   0   12064    1220                                                       12049    0.06    0.13  1.0000
  -9  17   0   10393    1090                                                       10379    0.06   -0.13  1.0000
   8 -17   0    4726     710                                                        4720   -0.05   -0.42  1.0000
  -8  17   0    4196     700                                                        4190   -0.05    0.42  1.0000
   7 -17   0   10140    1070                                                       10069   -0.16    0.56  1.0000
  -7  17   0    8162     910                                                        8099   -0.16   -0.56  1.0000
   6 -17   0    1073     550                                                        1030    0.37   -0.40  1.0000
  -6  17   0    1348     510                                                        1300    0.37    0.40  1.0000
  -6  17   0     520     500                                                         490    0.37    0.40  1.0000
   5 -17   0    9811    1060                                                        9949   -0.42    0.05  1.0000
  -5  17   0    6923     810                                                        7039   -0.42   -0.05  1.0000
  -5  17   0    7588     880                                                        7709   -0.42   -0.05  1.0000
   4 -17   0       1     530                                                        -410    0.38    0.21  1.0000
  -4  17   0     630     480                                                         660    0.38   -0.21  1.0000
  -4  17   0     650     450                                                         680    0.38   -0.21  1.0000
   3 -17   0    2133     690                                                        2080   -0.38   -0.22  1.0000
   3 -17   0    2599     740                                                        2540   -0.38   -0.22  1.0000
  -3  17   0    2002     490                                                        1950   -0.38    0.22  1.0000
  -3  17   0    1626     490                                                        1580   -0.38    0.22  1.0000
   2 -17   0    1335     520                                                        1290    0.39    0.09  1.0000
   2 -17   0    3039     710                                                        2970    0.39    0.09  1.0000
  -2  17   0    1762     420                                                        1710    0.39   -0.09  1.0000
  -2  17   0     938     450                                                         900    0.39   -0.09  1.0000
   1 -17   0     717     560                                                         740   -0.26   -0.03  1.0000
   1 -17   0     717     710                                                         740   -0.26   -0.03  1.0000
  -1  17   0       0     440                                                        -250   -0.26    0.03  1.0000
  -1  17   0     276     490                                                         290   -0.26    0.03  1.0000
   0 -17   0       0     690                                                        -790    0.05    0.09  1.0000
   0 -17   0       0     530                                                        -350    0.05    0.09  1.0000
   0  17   0    1155     420                                                        1160    0.05   -0.09  1.0000
   0  17   0     985     450                                                         990    0.05   -0.09  1.0000
  -1 -17   0     307     710                                                         310    0.06   -0.15  1.0000
  -1 -17   0       0     530                                                        -250    0.06   -0.15  1.0000
   1  17   0     198     500                                                         200    0.06    0.15  1.0000
   1  17   0       0     460                                                        -390    0.06    0.15  1.0000
  -2 -17   0       0     540                                                        -220    0.05    0.10  1.0000
  -2 -17   0     343     710                                                         340    0.05    0.10  1.0000
   2  17   0     272     490                                                         270    0.05   -0.10  1.0000
   2  17   0     624     470                                                         620    0.05   -0.10  1.0000
  -3 -17   0    1502     760                                                        1470   -0.25    0.02  1.0000
  -3 -17   0       0     540                                                        -190   -0.25    0.02  1.0000
   3  17   0     651     480                                                         630   -0.25   -0.02  1.0000
   3  17   0     671     520                                                         650   -0.25   -0.02  1.0000
  -4 -17   0       0     870                                                        -740    0.34   -0.09  1.0000
  -4 -17   0     213     720                                                         230    0.34   -0.09  1.0000
   4  17   0     543     570                                                         570    0.34    0.09  1.0000
   4  17   0     494     480                                                         520    0.34    0.09  1.0000
   9 -18   0    7782    1090                                                        7779   -0.03   -0.21  1.0000
   9 -18   0    8542    1120                                                        8539   -0.03   -0.21  1.0000
  -9  18   0    5852     940                                                        5849   -0.03    0.21  1.0000
   8 -18   0    4928     930                                                        4950   -0.06    0.37  1.0000
   8 -18   0    5575     990                                                        5599   -0.06    0.37  1.0000
  -8  18   0    4788     790                                                        4810   -0.06   -0.37  1.0000
   7 -18   0    8194    1250                                                        8119    0.22   -0.33  1.0000
   7 -18   0    8556    1310                                                        8479    0.22   -0.33  1.0000
  -7  18   0   11518    1120                                                       11429    0.22    0.33  1.0000
   6 -18   0    3206     840                                                        3150   -0.29    0.09  1.0000
   6 -18   0    3247     750                                                        3190   -0.29    0.09  1.0000
  -6  18   0    3680     670                                                        3620   -0.29   -0.09  1.0000
  -6  18   0    2217     590                                                        2170   -0.29   -0.09  1.0000
   5 -18   0   14089    1440                                                       14199    0.29    0.14  1.0000
   5 -18   0   14925    1420                                                       15038    0.29    0.14  1.0000
  -5  18   0   15463    1210                                                       15578    0.29   -0.14  1.0000
  -5  18   0   14548    1160                                                       14659    0.29   -0.14  1.0000
   4 -18   0    4919    1020                                                        4990   -0.32   -0.20  1.0000
   4 -18   0    9739    1310                                                        9839   -0.32   -0.20  1.0000
  -4  18   0    6239     830                                                        6319   -0.32    0.20  1.0000
  -4  18   0    5812     870                                                        5889   -0.32    0.20  1.0000
   3 -18   0   11335    1410                                                       11209    0.37    0.10  1.0000
   3 -18   0   14391    1410                                                       14249    0.37    0.10  1.0000
  -3  18   0   16219    1130                                                       16068    0.37   -0.10  1.0000
  -3  18   0   11586    1070                                                       11459    0.37   -0.10  1.0000
   2 -18   0    8755    1260                                                        8659   -0.31   -0.01  1.0000
   2 -18   0    5122     860                                                        5049   -0.31   -0.01  1.0000
  -2  18   0    5324     700                                                        5249   -0.31    0.01  1.0000
  -2  18   0    6028     840                                                        5949   -0.31    0.01  1.0000
   1 -18   0   12952    1320                                                       12999    0.13    0.03  1.0000
   1 -18   0    9938    1360                                                        9979    0.13    0.03  1.0000
  -1  18   0   11555    1030                                                       11599    0.13   -0.03  1.0000
  -1  18   0   14230    1100                                                       14279    0.13   -0.03  1.0000
   0 -18   0    3794     790                                                        3790    0.01   -0.09  1.0000
   0 -18   0    5424     950                                                        5419    0.01   -0.09  1.0000
   0  18   0    6725     870                                                        6719    0.01    0.09  1.0000
   0  18   0    3564     660                                                        3560    0.01    0.09  1.0000
  -1 -18   0   14960    1490                                                       14949    0.04    0.10  1.0000
  -1 -18   0   11919    1540                                                       11909    0.04    0.10  1.0000
   1  18   0   18300    1160                                                       18288    0.04   -0.10  1.0000
   1  18   0   18450    1270                                                       18438    0.04   -0.10  1.0000
  -2 -18   0    3810     970                                                        3770   -0.20   -0.03  1.0000
  -2 -18   0    1777     740                                                        1750   -0.20   -0.03  1.0000
   2  18   0    2382     620                                                        2350   -0.20    0.03  1.0000
   2  18   0    2049     610                                                        2020   -0.20    0.03  1.0000
   6 -19   0    2113     940                                                        2140    0.19    0.08  1.0000
   6 -19   0    3078    1050                                                        3110    0.19    0.08  1.0000
  -6  19   0    4581     770                                                        4620    0.19   -0.08  1.0000
  -6  19   0    2750     650                                                        2780    0.19   -0.08  1.0000
   5 -19   0     627     710                                                         610   -0.22   -0.15  1.0000
   5 -19   0    1365     960                                                        1340   -0.22   -0.15  1.0000
  -5  19   0    1536     580                                                        1510   -0.22    0.15  1.0000
  -5  19   0    1122     610                                                        1100   -0.22    0.15  1.0000
   4 -19   0       0     950                                                        -270    0.29    0.08  1.0000
   4 -19   0    2395     780                                                        2350    0.29    0.08  1.0000
  -4  19   0     511     610                                                         490    0.29   -0.08  1.0000
  -4  19   0    1799     660                                                        1760    0.29   -0.08  1.0000
   3 -19   0    1009     750                                                        1040   -0.29    0.01  1.0000
   3 -19   0    3007     980                                                        3060   -0.29    0.01  1.0000
  -3  19   0     342     610                                                         360   -0.29   -0.01  1.0000
  -3  19   0    1019     650                                                        1050   -0.29   -0.01  1.0000
   2 -19   0       0     920                                                       -1020    0.15   -0.03  1.0000
   2 -19   0    1152     670                                                        1170    0.15   -0.03  1.0000
  -2  19   0     904     610                                                         920    0.15    0.03  1.0000
  -2  19   0     667     630                                                         680    0.15    0.03  1.0000
  -2  19  -1      12     480                                                          10    0.16    0.04  1.0000
  -2  19  -1    1490     620                                                        1470    0.16    0.04  1.0000
   2 -19   1    1439     950                                                        1420    0.16   -0.04  1.0000
   2 -19   1       0     640                                                        -660    0.16   -0.04  1.0000
  -3  19  -1       0     510                                                         -60   -0.27   -0.01  1.0000
  -3  19  -1     667     640                                                         690   -0.27   -0.01  1.0000
   3 -19   1       0     980                                                       -1640   -0.27    0.01  1.0000
   3 -19   1     169     700                                                         180   -0.27    0.01  1.0000
  -4  19  -1       0     570                                                        -450    0.28   -0.09  1.0000
  -4  19  -1    1167     620                                                        1200    0.28   -0.09  1.0000
   4 -19   1    1681     970                                                        1720    0.28    0.09  1.0000
   4 -19   1       0     680                                                        -110    0.28    0.09  1.0000
  -5  19  -1       0     510                                                        -900   -0.24    0.13  1.0000
  -5  19  -1     325     600                                                         310   -0.24    0.13  1.0000
   5 -19   1       0     710                                                        -420   -0.24   -0.13  1.0000
   5 -19   1       0     990                                                        -230   -0.24   -0.13  1.0000
  -6  19  -1    2986     720                                                        2950    0.20   -0.02  1.0000
  -6  19  -1    3178     740                                                        3140    0.20   -0.02  1.0000
   6 -19   1    2785     980                                                        2750    0.20    0.02  1.0000
   6 -19   1    2634     810                                                        2600    0.20    0.02  1.0000
   2  18  -1   14943    1200                                                       15018   -0.18    0.09  1.0000
   2  18  -1   13189    1160                                                       13259   -0.18    0.09  1.0000
  -2 -18   1   10965    1570                                                       11029   -0.18   -0.09  1.0000
  -2 -18   1   16280    1500                                                       16358   -0.18   -0.09  1.0000
   1  18  -1    1751     590                                                        1740    0.07   -0.14  1.0000
   1  18  -1    2153     580                                                        2140    0.07   -0.14  1.0000
  -1 -18   1     918     610                                                         910    0.07    0.14  1.0000
  -1 -18   1    1280     870                                                        1270    0.07    0.14  1.0000
   0  18  -1   19470    1260                                                       19448   -0.04    0.09  1.0000
   0  18  -1   17589    1140                                                       17568   -0.04    0.09  1.0000
   0 -18   1   16598    1490                                                       16578   -0.04   -0.09  1.0000
   0 -18   1   13567    1530                                                       13549   -0.04   -0.09  1.0000
  -1  18  -1    1441     540                                                        1460    0.15    0.00  1.0000
  -1  18  -1    1978     530                                                        2000    0.15    0.00  1.0000
   1 -18   1    3500     920                                                        3530    0.15    0.00  1.0000
   1 -18   1    1004     660                                                        1020    0.15    0.00  1.0000
  -2  18  -1   20914    1340                                                       21058   -0.30   -0.01  1.0000
  -2  18  -1   20196    1270                                                       20338   -0.30   -0.01  1.0000
   2 -18   1   18223    1660                                                       18358   -0.30    0.01  1.0000
   2 -18   1   20954    1670                                                       21098   -0.30    0.01  1.0000
  -3  18  -1    2350     600                                                        2290    0.37   -0.09  1.0000
  -3  18  -1    3038     570                                                        2970    0.37   -0.09  1.0000
   3 -18   1    2906     880                                                        2840    0.37    0.09  1.0000
   3 -18   1    1162     700                                                        1120    0.37    0.09  1.0000
  -4  18  -1   18794    1220                                                       18628   -0.35    0.17  1.0000
  -4  18  -1   15790    1190                                                       15638   -0.35    0.17  1.0000
   4 -18   1   14123    1520                                                       13979   -0.35   -0.17  1.0000
   4 -18   1   19678    1490                                                       19508   -0.35   -0.17  1.0000
  -5  18  -1    3574     670                                                        3640    0.33   -0.08  1.0000
  -5  18  -1    2020     530                                                        2070    0.33   -0.08  1.0000
   5 -18   1    2890     670                                                        2950    0.33    0.08  1.0000
   5 -18   1    2683     800                                                        2740    0.33    0.08  1.0000
  -6  18  -1   18450    1270                                                       18568   -0.28   -0.18  1.0000
  -6  18  -1   15231    1220                                                       15338   -0.28   -0.18  1.0000
   6 -18   1   17065    1450                                                       17178   -0.28    0.18  1.0000
   6 -18   1   21980    1520                                                       22108   -0.28    0.18  1.0000
  -7  18  -1    3120     610                                                        3100    0.16    0.40  1.0000
   7 -18   1    5737     950                                                        5709    0.16   -0.40  1.0000
   7 -18   1    3130     720                                                        3110    0.16   -0.40  1.0000
   8 -18   1   13123    1300                                                       13139   -0.01    0.39  1.0000
   8 -18   1    9456    1210                                                        9469   -0.01    0.39  1.0000
   9 -18   1    4120     870                                                        4110   -0.02   -0.18  1.0000
   4  17  -1     150     540                                                         160    0.25    0.06  1.0000
   4  17  -1       0     550                                                        -170    0.25    0.06  1.0000
  -4 -17   1    2133     830                                                        2170    0.25   -0.06  1.0000
  -4 -17   1     160     630                                                         170    0.25   -0.06  1.0000
   3  17  -1       0     510                                                         -40   -0.20    0.07  1.0000
   3  17  -1     190     470                                                         200   -0.20    0.07  1.0000
  -3 -17   1       0     580                                                        -690   -0.20   -0.07  1.0000
  -3 -17   1     939     800                                                         960   -0.20   -0.07  1.0000
   2  17  -1    1722     520                                                        1710    0.07   -0.18  1.0000
   2  17  -1       0     440                                                        -490    0.07   -0.18  1.0000
  -2 -17   1       0     550                                                         -60    0.07    0.18  1.0000
  -2 -17   1     928     810                                                         920    0.07    0.18  1.0000
   1  17  -1     202     480                                                         200    0.00    0.17  1.0000
   1  17  -1       0     470                                                        -360    0.00    0.17  1.0000
  -1 -17   1     172     500                                                         170    0.00   -0.17  1.0000
  -1 -17   1       0     730                                                        -340    0.00   -0.17  1.0000
   0  17  -1       0     430                                                        -400    0.09   -0.06  1.0000
   0  17  -1    1090     470                                                        1100    0.09   -0.06  1.0000
   0 -17   1       0     590                                                        -390    0.09    0.06  1.0000
   0 -17   1     642     740                                                         650    0.09    0.06  1.0000
  -1  17  -1     490     440                                                         510   -0.27    0.00  1.0000
  -1  17  -1     412     420                                                         430   -0.27    0.00  1.0000
   1 -17   1    1842     740                                                        1880   -0.27    0.00  1.0000
   1 -17   1     363     520                                                         380   -0.27    0.00  1.0000
  -2  17  -1     676     450                                                         710    0.38   -0.07  1.0000
  -2  17  -1     764     450                                                         800    0.38   -0.07  1.0000
   2 -17   1    1019     700                                                        1060    0.38    0.07  1.0000
   2 -17   1    1412     560                                                        1460    0.38    0.07  1.0000
  -3  17  -1    2752     560                                                        2680   -0.41    0.19  1.0000
  -3  17  -1    2671     530                                                        2600   -0.41    0.19  1.0000
   3 -17   1    2721     780                                                        2650   -0.41   -0.19  1.0000
   3 -17   1    3278     620                                                        3200   -0.41   -0.19  1.0000
  -4  17  -1    2137     590                                                        2070    0.43   -0.14  1.0000
  -4  17  -1    3212     510                                                        3130    0.43   -0.14  1.0000
   4 -17   1    3050     700                                                        2970    0.43    0.14  1.0000
   4 -17   1    2583     680                                                        2510    0.43    0.14  1.0000
  -5  17  -1      83     440                                                          70   -0.43   -0.15  1.0000
  -5  17  -1       1     440                                                        -170   -0.43   -0.15  1.0000
   5 -17   1    2258     660                                                        2190   -0.43    0.15  1.0000
  -6  17  -1    1639     490                                                        1670    0.30    0.48  1.0000
  -6  17  -1    1580     600                                                        1610    0.30    0.48  1.0000
   6 -17   1    1659     710                                                        1690    0.30   -0.48  1.0000
  -7  17  -1    1904     570                                                        1900   -0.07   -0.58  1.0000
   7 -17   1    2435     750                                                        2430   -0.07    0.58  1.0000
  -8  17  -1    6865     980                                                        6899   -0.09    0.39  1.0000
   5  16  -1     253     500                                                         240    0.26    0.09  1.0000
   5  16  -1    2117     560                                                        2080    0.26    0.09  1.0000
  -5 -16   1    1572     680                                                        1540    0.26   -0.09  1.0000
  -5 -16   1    2662     770                                                        2620    0.26   -0.09  1.0000
   4  16  -1   14369    1130                                                       14449   -0.20    0.02  1.0000
  -4 -16   1   15395    1430                                                       15478   -0.20   -0.02  1.0000
  -4 -16   1   10251    1270                                                       10319   -0.20   -0.02  1.0000
   3  16  -1     365     380                                                         370    0.06   -0.19  1.0000
  -3 -16   1       0     610                                                        -160    0.06    0.19  1.0000
  -3 -16   1    1369     630                                                        1380    0.06    0.19  1.0000
   2  16  -1   13422    1030                                                       13429    0.05    0.24  1.0000
   2  16  -1   11443    1060                                                       11449    0.05    0.24  1.0000
  -2 -16   1   12232    1220                                                       12239    0.05   -0.24  1.0000
  -2 -16   1   12322    1220                                                       12329    0.05   -0.24  1.0000
   1  16  -1    1172     540                                                        1170    0.00   -0.14  1.0000
   1  16  -1     992     460                                                         990    0.00   -0.14  1.0000
  -1 -16   1     921     650                                                         920    0.00    0.14  1.0000
  -1 -16   1     481     640                                                         480    0.00    0.14  1.0000
   0  16  -1   25241    1440                                                       25327   -0.16    0.03  1.0000
   0 -16   1   27138    1670                                                       27227   -0.16   -0.03  1.0000
   0 -16   1   24553    1710                                                       24638   -0.16   -0.03  1.0000
  -1  16  -1    4262     680                                                        4330    0.31   -0.06  1.0000
   1 -16   1    5660     780                                                        5739    0.31    0.06  1.0000
  -2  16  -1   27762    1430                                                       27537   -0.39    0.18  1.0000
  -2  16  -1   27662    1350                                                       27437   -0.39    0.18  1.0000
   2 -16   1   27421    1690                                                       27197   -0.39   -0.18  1.0000
   2 -16   1   25302    1650                                                       25087   -0.39   -0.18  1.0000
  -3  16  -1     401     400                                                         370    0.46   -0.20  1.0000
  -3  16  -1    1471     390                                                        1410    0.46   -0.20  1.0000
   3 -16   1    1205     580                                                        1150    0.46    0.20  1.0000
  -4  16  -1   37132    1820                                                       37466   -0.53   -0.07  1.0000
  -4  16  -1   38735    1760                                                       39076   -0.53   -0.07  1.0000
  -5  16  -1    2241     490                                                        2310    0.46    0.47  1.0000
  -5  16  -1    3503     630                                                        3590    0.46    0.47  1.0000
  -6  16  -1   24326    1400                                                       24268   -0.19   -0.71  1.0000
  -6  16  -1   25957    1380                                                       25897   -0.19   -0.71  1.0000
  -7  16  -1     368     460                                                         400   -0.11    0.59  1.0000
  -8  16  -1   24990    1440                                                       24888    0.17   -0.25  1.0000
  12 -16   1    9517    1300                                                        9399    0.35    0.17  1.0000
   7  15  -1    4854     860                                                        4810   -0.20   -0.03  1.0000
   7  15  -1    4211     620                                                        4170   -0.20   -0.03  1.0000
  -7 -15   1    3568     820                                                        3530   -0.20    0.03  1.0000
  -7 -15   1    4513     960                                                        4470   -0.20    0.03  1.0000
   6  15  -1    1146     520                                                        1170    0.22    0.10  1.0000
   6  15  -1    1127     530                                                        1150    0.22    0.10  1.0000
   6  15  -1    1344     590                                                        1370    0.22    0.10  1.0000
  -6 -15   1    1275     760                                                        1300    0.22   -0.10  1.0000
  -6 -15   1    2038     740                                                        2070    0.22   -0.10  1.0000
   5  15  -1    1221     480                                                        1240   -0.17   -0.02  1.0000
   5  15  -1    3249     710                                                        3280   -0.17   -0.02  1.0000
  -5 -15   1    2115     730                                                        2140   -0.17    0.02  1.0000
  -5 -15   1    2632     690                                                        2660   -0.17    0.02  1.0000
   4  15  -1    1307     520                                                        1300    0.04   -0.16  1.0000
   4  15  -1     203     350                                                         200    0.04   -0.16  1.0000
   4  15  -1     183     530                                                         180    0.04   -0.16  1.0000
  -4 -15   1     584     670                                                         580    0.04    0.16  1.0000
  -4 -15   1    1036     500                                                        1030    0.04    0.16  1.0000
   3  15  -1    1205     470                                                        1210    0.08    0.29  1.0000
   3  15  -1     487     470                                                         490    0.08    0.29  1.0000
   3  15  -1     397     360                                                         400    0.08    0.29  1.0000
  -3 -15   1       0     450                                                        -250    0.08   -0.29  1.0000
  -3 -15   1     676     560                                                         680    0.08   -0.29  1.0000
   2  15  -1      39     380                                                          40   -0.08   -0.24  1.0000
   2  15  -1       0     310                                                        -190   -0.08   -0.24  1.0000
   2  15  -1      58     410                                                          60   -0.08   -0.24  1.0000
  -2 -15   1       0     580                                                        -610   -0.08    0.24  1.0000
  -2 -15   1       0     440                                                        -840   -0.08    0.24  1.0000
   1  15  -1       0     440                                                         -10   -0.04    0.10  1.0000
   1  15  -1      58     380                                                          60   -0.04    0.10  1.0000
   1  15  -1      78     330                                                          80   -0.04    0.10  1.0000
  -1 -15   1     535     540                                                         540   -0.04   -0.10  1.0000
  -1 -15   1       0     410                                                         -40   -0.04   -0.10  1.0000
   0  15  -1      27     360                                                          30    0.19   -0.05  1.0000
   0  15  -1       0     360                                                        -330    0.19   -0.05  1.0000
   0 -15   1       0     520                                                        -710    0.19    0.05  1.0000
   0 -15   1     525     410                                                         540    0.19    0.05  1.0000
  -1  15  -1     757     400                                                         730   -0.30    0.15  1.0000
  -1  15  -1     716     410                                                         690   -0.30    0.15  1.0000
   1 -15   1     369     380                                                         350   -0.30   -0.15  1.0000
  -2  15  -1       1     370                                                        -540    0.41   -0.21  1.0000
  -2  15  -1      72     320                                                          60    0.41   -0.21  1.0000
   2 -15   1       1     600                                                         -20    0.41    0.21  1.0000
  -3  15  -1      13     320                                                          20   -0.55    0.03  1.0000
   3 -15   1     232     620                                                         260   -0.55   -0.03  1.0000
  -4  15  -1    7600     700                                                        7759    0.57    0.38  1.0000
  -4  15  -1    6571     730                                                        6719    0.57    0.38  1.0000
   4 -15   1    7194    1040                                                        7349    0.57   -0.38  1.0000
  -5  15  -1     695     340                                                         720   -0.32   -0.71  1.0000
  -5  15  -1    1020     430                                                        1050   -0.32   -0.71  1.0000
   5 -15   1    1237     640                                                        1270   -0.32    0.71  1.0000
  -6  15  -1    6910     760                                                        6949   -0.08    0.72  1.0000
  -6  15  -1    6671     720                                                        6709   -0.08    0.72  1.0000
  -7  15  -1    1128     400                                                        1170    0.32   -0.41  1.0000
  -8  15  -1    9830     880                                                        9749   -0.24    0.07  1.0000
  12 -15   1   11573    1180                                                       11409   -0.44   -0.21  1.0000
  13 -15   1       0     740                                                       -1090    0.36    0.17  1.0000
   8  14  -1    3070     650                                                        3050   -0.11    0.03  1.0000
   8  14  -1    2127     610                                                        2110   -0.11    0.03  1.0000
   8  14  -1    2799     720                                                        2780   -0.11    0.03  1.0000
  -8 -14   1    2468     770                                                        2450   -0.11   -0.03  1.0000
  -8 -14   1    3040     880                                                        3020   -0.11   -0.03  1.0000
   7  14  -1   17135    1280                                                       17088    0.11    0.07  1.0000
   7  14  -1   14762    1050                                                       14719    0.11    0.07  1.0000
   7  14  -1   16133    1190                                                       16088    0.11    0.07  1.0000
  -7 -14   1   17485    1520                                                       17438    0.11   -0.07  1.0000
  -7 -14   1   17235    1400                                                       17188    0.11   -0.07  1.0000
   6  14  -1    5929     840                                                        5949   -0.09   -0.05  1.0000
   6  14  -1    4383     710                                                        4400   -0.09   -0.05  1.0000
  -6 -14   1    7157    1050                                                        7179   -0.09    0.05  1.0000
  -6 -14   1    6578    1110                                                        6599   -0.09    0.05  1.0000
   5  14  -1   18925    1270                                                       18938    0.02   -0.12  1.0000
   5  14  -1   20475    1230                                                       20488    0.02   -0.12  1.0000
   5  14  -1   16766    1140                                                       16778    0.02   -0.12  1.0000
  -5 -14   1   19075    1470                                                       19088    0.02    0.12  1.0000
  -5 -14   1   18245    1460                                                       18258    0.02    0.12  1.0000
   4  14  -1   13896    1070                                                       13909    0.06    0.29  1.0000
   4  14  -1   13257     950                                                       13269    0.06    0.29  1.0000
   4  14  -1   11707     920                                                       11719    0.06    0.29  1.0000
  -4 -14   1   10128    1160                                                       10139    0.06   -0.29  1.0000
  -4 -14   1   10608    1090                                                       10619    0.06   -0.29  1.0000
   3  14  -1   10714     840                                                       10729   -0.08   -0.31  1.0000
   3  14  -1    9874     820                                                        9889   -0.08   -0.31  1.0000
   3  14  -1   10324     910                                                       10339   -0.08   -0.31  1.0000
  -3 -14   1   10284    1050                                                       10299   -0.08    0.31  1.0000
  -3 -14   1   11053    1040                                                       11069   -0.08    0.31  1.0000
   2  14  -1   21050    1300                                                       21048    0.02    0.17  1.0000
   2  14  -1   22991    1240                                                       22988    0.02    0.17  1.0000
   2  14  -1   21380    1150                                                       21378    0.02    0.17  1.0000
  -2 -14   1   19710    1450                                                       19708    0.02   -0.17  1.0000
  -2 -14   1   21240    1460                                                       21238    0.02   -0.17  1.0000
   1  14  -1   29735    1600                                                       29787    0.09   -0.06  1.0000
   1  14  -1   30644    1500                                                       30697    0.09   -0.06  1.0000
   1  14  -1   29455    1470                                                       29507    0.09   -0.06  1.0000
  -1 -14   1   28806    1750                                                       28857    0.09    0.06  1.0000
  -1 -14   1   31134    1730                                                       31187    0.09    0.06  1.0000
   0  14  -1   15144     950                                                       15068   -0.18    0.10  1.0000
   0  14  -1   15234    1060                                                       15158   -0.18    0.10  1.0000
   0  14  -1   14654     960                                                       14579   -0.18    0.10  1.0000
   0 -14   1   14784    1110                                                       14709   -0.18   -0.10  1.0000
  -1  14  -1   25566    1270                                                       25407    0.29   -0.18  1.0000
  -1  14  -1   23530    1200                                                       23378    0.29   -0.18  1.0000
  -1  14  -1   22878    1340                                                       22728    0.29   -0.18  1.0000
   1 -14   1   20982    1530                                                       20838    0.29    0.18  1.0000
  -2  14  -1   22235    1200                                                       22458   -0.45    0.09  1.0000
  -2  14  -1   23867    1280                                                       24098   -0.45    0.09  1.0000
   2 -14   1   21578    1480                                                       21798   -0.45   -0.09  1.0000
  -3  14  -1   20411    1140                                                       20658    0.55    0.23  1.0000
  -3  14  -1   19447    1100                                                       19688    0.55    0.23  1.0000
   3 -14   1   19159    1360                                                       19398    0.55   -0.23  1.0000
  -4  14  -1   18984    1100                                                       18838   -0.39   -0.60  1.0000
  -4  14  -1   19787    1150                                                       19638   -0.39   -0.60  1.0000
   4 -14   1   16574    1300                                                       16438   -0.39    0.60  1.0000
  -5  14  -1   22270    1200                                                       22318   -0.03    0.72  1.0000
  -5  14  -1   21841    1180                                                       21888   -0.03    0.72  1.0000
  -6  14  -1   28472    1450                                                       28217    0.42   -0.51  1.0000
  -6  14  -1   30531    1480                                                       30267    0.42   -0.51  1.0000
  -7  14  -1   13982     930                                                       13789   -0.48    0.18  1.0000
  -8  14  -1   18709    1150                                                       18828    0.27    0.03  1.0000
 -12  14  -1    3624     920                                                        3700    0.36   -0.14  1.0000
  12 -14   1    5020     720                                                        5109    0.36    0.14  1.0000
 -13  14  -1    4044    1050                                                        4090   -0.22    0.03  1.0000
  13 -14   1    2812     720                                                        2850   -0.22   -0.03  1.0000
   9  13  -1    2047     660                                                        2050    0.03    0.08  1.0000
   9  13  -1    1538     570                                                        1540    0.03    0.08  1.0000
   9  13  -1    3437     700                                                        3440    0.03    0.08  1.0000
  -9 -13   1     659     800                                                         660    0.03   -0.08  1.0000
  -9 -13   1    3197     830                                                        3200    0.03   -0.08  1.0000
   8  13  -1       0     490                                                         -50   -0.05    0.02  1.0000
   8  13  -1     158     560                                                         160   -0.05    0.02  1.0000
   8  13  -1      29     390                                                          30   -0.05    0.02  1.0000
  -8 -13   1       0     630                                                        -170   -0.05   -0.02  1.0000
  -8 -13   1     318     540                                                         320   -0.05   -0.02  1.0000
   7  13  -1    6086     780                                                        6069    0.06   -0.07  1.0000
   7  13  -1    4584     730                                                        4570    0.06   -0.07  1.0000
  -7 -13   1    5064    1000                                                        5049    0.06    0.07  1.0000
  -7 -13   1    7437    1000                                                        7419    0.06    0.07  1.0000
   6  13  -1       0     320                                                        -340   -0.04   -0.05  1.0000
   6  13  -1     657     500                                                         660   -0.04   -0.05  1.0000
   6  13  -1       0     470                                                        -280   -0.04   -0.05  1.0000
  -6 -13   1     587     520                                                         590   -0.04    0.05  1.0000
  -6 -13   1       0     470                                                        -380   -0.04    0.05  1.0000
   5  13  -1    4039     620                                                        4040    0.03    0.24  1.0000
   5  13  -1    4069     590                                                        4070    0.03    0.24  1.0000
   5  13  -1    4009     750                                                        4010    0.03    0.24  1.0000
  -5 -13   1    3789     800                                                        3790    0.03   -0.24  1.0000
  -5 -13   1    3689     680                                                        3690    0.03   -0.24  1.0000
   4  13  -1       0     340                                                        -250   -0.01   -0.32  1.0000
   4  13  -1       0     320                                                        -410   -0.01   -0.32  1.0000
  -4 -13   1       0     520                                                        -450   -0.01    0.32  1.0000
  -4 -13   1       0     340                                                         -40   -0.01    0.32  1.0000
   3  13  -1    2863     520                                                        2870   -0.02    0.22  1.0000
   3  13  -1    2544     460                                                        2550   -0.02    0.22  1.0000
   3  13  -1    3652     520                                                        3660   -0.02    0.22  1.0000
  -3 -13   1    2434     600                                                        2440   -0.02   -0.22  1.0000
  -3 -13   1    2763     630                                                        2770   -0.02   -0.22  1.0000
   2  13  -1       0     310                                                        -100    0.06   -0.07  1.0000
   2  13  -1       0     300                                                        -220    0.06   -0.07  1.0000
   2  13  -1       0     320                                                        -300    0.06   -0.07  1.0000
  -2 -13   1     324     320                                                         320    0.06    0.07  1.0000
  -2 -13   1     193     410                                                         190    0.06    0.07  1.0000
   1  13  -1     346     310                                                         340   -0.08    0.05  1.0000
   1  13  -1      93     330                                                          90   -0.08    0.05  1.0000
   1  13  -1      11     260                                                          10   -0.08    0.05  1.0000
  -1 -13   1     446     330                                                         440   -0.08   -0.05  1.0000
  -1 -13   1     376     480                                                         370   -0.08   -0.05  1.0000
   0  13  -1     328     290                                                         320    0.13   -0.12  1.0000
   0  13  -1     145     310                                                         140    0.13   -0.12  1.0000
   0  13  -1    1456     370                                                        1440    0.13   -0.12  1.0000
   0 -13   1     186     460                                                         180    0.13    0.12  1.0000
  -1  13  -1    1218     350                                                        1190   -0.25    0.12  1.0000
  -1  13  -1    1360     400                                                        1330   -0.25    0.12  1.0000
  -1  13  -1    1683     380                                                        1650   -0.25    0.12  1.0000
   1 -13   1    1986     570                                                        1950   -0.25   -0.12  1.0000
  -2  13  -1     337     260                                                         360    0.38    0.09  1.0000
  -2  13  -1     493     340                                                         520    0.38    0.09  1.0000
  -3  13  -1     188     250                                                         200   -0.33   -0.41  1.0000
  -3  13  -1      26     290                                                          30   -0.33   -0.41  1.0000
  -4  13  -1    1894     380                                                        1900    0.00    0.60  1.0000
  -4  13  -1    2703     470                                                        2710    0.00    0.60  1.0000
  -5  13  -1    1035     320                                                        1090    0.42   -0.52  1.0000
  -5  13  -1     666     360                                                         710    0.42   -0.52  1.0000
  -6  13  -1    2898     510                                                        2790   -0.60    0.24  1.0000
  -6  13  -1    3102     510                                                        2990   -0.60    0.24  1.0000
  -7  13  -1    5578     610                                                        5469    0.45   -0.01  1.0000
  -8  13  -1    1069     380                                                        1090   -0.20   -0.05  1.0000
 -11  13  -1   13565    1220                                                       13439    0.32   -0.08  1.0000
  11 -13   1   12390    1000                                                       12269    0.32    0.08  1.0000
 -12  13  -1   12750    1210                                                       12849   -0.27   -0.03  1.0000
  12 -13   1   13189    1000                                                       13289   -0.27    0.03  1.0000
 -13  13  -1    8619    1270                                                        8669    0.18    0.14  1.0000
  13 -13   1    8090     990                                                        8139    0.18   -0.14  1.0000
  13 -13   1    8210     900                                                        8259    0.18   -0.14  1.0000
 -14  13  -1    7494    1280                                                        7449   -0.18   -0.19  1.0000
  14 -13   1    5779     870                                                        5739   -0.18    0.19  1.0000
  14 -13   1    4445     710                                                        4410   -0.18    0.19  1.0000
  10  12  -1       0     560                                                        -110    0.17    0.10  1.0000
  10  12  -1     272     690                                                         280    0.17    0.10  1.0000
  10  12  -1      27     450                                                          30    0.17    0.10  1.0000
 -10 -12   1       0     640                                                        -440    0.17   -0.10  1.0000
 -10 -12   1     193     710                                                         200    0.17   -0.10  1.0000
   9  12  -1   11795    1090                                                       11879   -0.23    0.00  1.0000
   9  12  -1   10251     930                                                       10329   -0.23    0.00  1.0000
   9  12  -1   11377     990                                                       11459   -0.23    0.00  1.0000
  -9 -12   1   11058    1370                                                       11139   -0.23    0.00  1.0000
  -9 -12   1   11377    1230                                                       11459   -0.23    0.00  1.0000
   8  12  -1     243     350                                                         230    0.25   -0.09  1.0000
   8  12  -1     977     570                                                         950    0.25   -0.09  1.0000
   8  12  -1     202     440                                                         190    0.25   -0.09  1.0000
  -8 -12   1    1098     630                                                        1070    0.25    0.09  1.0000
  -8 -12   1     814     570                                                         790    0.25    0.09  1.0000
   7  12  -1   16644    1080                                                       16568   -0.18    0.03  1.0000
   7  12  -1   16254    1080                                                       16178   -0.18    0.03  1.0000
   7  12  -1   17426    1120                                                       17348   -0.18    0.03  1.0000
  -7 -12   1   17156    1390                                                       17078   -0.18   -0.03  1.0000
  -7 -12   1   15883    1340                                                       15808   -0.18   -0.03  1.0000
   6  12  -1     398     420                                                         400    0.04    0.15  1.0000
   6  12  -1    1385     400                                                        1390    0.04    0.15  1.0000
   6  12  -1    1186     370                                                        1190    0.04    0.15  1.0000
  -6 -12   1    1186     480                                                        1190    0.04   -0.15  1.0000
  -6 -12   1     557     440                                                         560    0.04   -0.15  1.0000
   5  12  -1   31377    1530                                                       31317    0.08   -0.27  1.0000
   5  12  -1   31687    1580                                                       31627    0.08   -0.27  1.0000
  -5 -12   1   32378    1840                                                       32317    0.08    0.27  1.0000
  -5 -12   1   30616    1840                                                       30557    0.08    0.27  1.0000
   4  12  -1     505     300                                                         520   -0.14    0.22  1.0000
   4  12  -1     397     300                                                         410   -0.14    0.22  1.0000
   4  12  -1     564     340                                                         580   -0.14    0.22  1.0000
  -4 -12   1      55     430                                                          60   -0.14   -0.22  1.0000
  -4 -12   1     426     380                                                         440   -0.14   -0.22  1.0000
   3  12  -1   51280    2000                                                       51375    0.12   -0.08  1.0000
   3  12  -1   51979    2130                                                       52075    0.12   -0.08  1.0000
   3  12  -1   51690    2240                                                       51785    0.12   -0.08  1.0000
  -3 -12   1   52299    2530                                                       52395    0.12    0.08  1.0000
  -3 -12   1   51350    2560                                                       51445    0.12    0.08  1.0000
   2  12  -1     603     290                                                         600   -0.05    0.00  1.0000
   2  12  -1     282     340                                                         280   -0.05    0.00  1.0000
   2  12  -1     292     250                                                         290   -0.05    0.00  1.0000
  -2 -12   1     372     440                                                         370   -0.05    0.00  1.0000
  -2 -12   1     342     380                                                         340   -0.05    0.00  1.0000
   1  12  -1   51411    2190                                                       51425   -0.02   -0.06  1.0000
   1  12  -1   51381    1970                                                       51395   -0.02   -0.06  1.0000
   1  12  -1   49551    2050                                                       49565   -0.02   -0.06  1.0000
  -1 -12   1   50451    2440                                                       50465   -0.02    0.06  1.0000
   0  12  -1     604     280                                                         610    0.00    0.11  1.0000
   0  12  -1     644     240                                                         650    0.00    0.11  1.0000
   0  12  -1     565     280                                                         570    0.00    0.11  1.0000
   0 -12   1     614     520                                                         620    0.00   -0.11  1.0000
  -1  12  -1   54947    2300                                                       55024    0.10   -0.02  1.0000
  -1  12  -1   54468    2170                                                       54545    0.10   -0.02  1.0000
  -1  12  -1   54977    2110                                                       55054    0.10   -0.02  1.0000
   1 -12   1   55346    2520                                                       55424    0.10    0.02  1.0000
  -2  12  -1    2148     440                                                        2130   -0.14   -0.20  1.0000
  -2  12  -1    1646     380                                                        1630   -0.14   -0.20  1.0000
   2 -12   1    2469     630                                                        2450   -0.14    0.20  1.0000
  -3  12  -1   82268    2980                                                       82312   -0.02    0.40  1.0000
   3 -12   1   80248    3420                                                       80292   -0.02   -0.40  1.0000
  -4  12  -1    6016     610                                                        5929    0.31   -0.42  1.0000
  -5  12  -1   85629    3180                                                       85121   -0.51    0.25  1.0000
  -6  12  -1    5845     670                                                        5959    0.45   -0.05  1.0000
  -6  12  -1    5290     590                                                        5399    0.45   -0.05  1.0000
  -7  12  -1   41855    1850                                                       42016   -0.25   -0.06  1.0000
  -8  12  -1    4089     570                                                        4060    0.14    0.06  1.0000
  -9  12  -1   19142    1390                                                       19038   -0.23   -0.01  1.0000
 -10  12  -1    1947     580                                                        2000    0.36    0.00  1.0000
 -11  12  -1   22508    1480                                                       22698   -0.39   -0.07  1.0000
  11 -12   1   21621    1220                                                       21808   -0.39    0.07  1.0000
 -12  12  -1    7227    1060                                                        7139    0.33    0.18  1.0000
 -13  12  -1   17224    1440                                                       17118   -0.27   -0.25  1.0000
  13 -12   1   16732    1180                                                       16628   -0.27    0.25  1.0000
 -14  12  -1    1434     780                                                        1460    0.25    0.25  1.0000
  14 -12   1     979     770                                                        1000    0.25   -0.25  1.0000
  14 -12   1     643     520                                                         660    0.25   -0.25  1.0000
 -15  12  -1    4575    1030                                                        4620   -0.22   -0.17  1.0000
  15 -12   1    6615    1010                                                        6669   -0.22    0.17  1.0000
  11  11  -1    7932     990                                                        8009    0.27    0.09  1.0000
  11  11  -1    5892     770                                                        5959    0.27    0.09  1.0000
  11  11  -1    8579    1110                                                        8659    0.27    0.09  1.0000
 -11 -11   1    5733    1150                                                        5799    0.27   -0.09  1.0000
 -11 -11   1    6758    1060                                                        6829    0.27   -0.09  1.0000
  10  11  -1    1725     530                                                        1780   -0.40    0.00  1.0000
  10  11  -1    2771     650                                                        2840   -0.40    0.00  1.0000
  10  11  -1     939     590                                                         980   -0.40    0.00  1.0000
 -10 -11   1    1479     610                                                        1530   -0.40    0.00  1.0000
 -10 -11   1    3027     760                                                        3100   -0.40    0.00  1.0000
   9  11  -1    8180     850                                                        8039    0.46   -0.11  1.0000
   9  11  -1    7716     760                                                        7579    0.46   -0.11  1.0000
   9  11  -1    7403     800                                                        7269    0.46   -0.11  1.0000
  -9 -11   1    9017    1140                                                        8869    0.46    0.11  1.0000
  -9 -11   1    9400    1050                                                        9249    0.46    0.11  1.0000
   8  11  -1    2403     520                                                        2340   -0.39    0.12  1.0000
   8  11  -1    2302     500                                                        2240   -0.39    0.12  1.0000
  -8 -11   1    1866     560                                                        1810   -0.39   -0.12  1.0000
  -8 -11   1    2697     730                                                        2630   -0.39   -0.12  1.0000
   7  11  -1    4305     600                                                        4340    0.17    0.02  1.0000
   7  11  -1    4713     600                                                        4750    0.17    0.02  1.0000
   7  11  -1    4773     670                                                        4810    0.17    0.02  1.0000
  -7 -11   1    4534     950                                                        4570    0.17   -0.02  1.0000
  -7 -11   1    5390     820                                                        5429    0.17   -0.02  1.0000
   6  11  -1      43     260                                                          40    0.09   -0.17  1.0000
   6  11  -1     266     360                                                         260    0.09   -0.17  1.0000
  -6 -11   1       0     360                                                        -490    0.09    0.17  1.0000
  -6 -11   1     378     370                                                         370    0.09    0.17  1.0000
   5  11  -1    5513     600                                                        5579   -0.25    0.18  1.0000
   5  11  -1    6657     620                                                        6729   -0.25    0.18  1.0000
   5  11  -1    6209     670                                                        6279   -0.25    0.18  1.0000
  -5 -11   1    5672     810                                                        5739   -0.25   -0.18  1.0000
  -5 -11   1    5732     790                                                        5799   -0.25   -0.18  1.0000
   4  11  -1      54     270                                                          60    0.24   -0.07  1.0000
   4  11  -1     580     350                                                         600    0.24   -0.07  1.0000
   4  11  -1      73     280                                                          80    0.24   -0.07  1.0000
  -4 -11   1      35     340                                                          40    0.24    0.07  1.0000
  -4 -11   1     140     340                                                         150    0.24    0.07  1.0000
   3  11  -1    1771     350                                                        1760   -0.08   -0.02  1.0000
   3  11  -1    2162     410                                                        2150   -0.08   -0.02  1.0000
   3  11  -1    1289     290                                                        1280   -0.08   -0.02  1.0000
  -3 -11   1    2172     590                                                        2160   -0.08    0.02  1.0000
  -3 -11   1    2051     510                                                        2040   -0.08    0.02  1.0000
   2  11  -1     837     350                                                         850   -0.14   -0.01  1.0000
   2  11  -1     450     260                                                         460   -0.14   -0.01  1.0000
   2  11  -1     966     340                                                         980   -0.14   -0.01  1.0000
  -2 -11   1     857     410                                                         870   -0.14    0.01  1.0000
  -2 -11   1     668     370                                                         680   -0.14    0.01  1.0000
   1  11  -1    1876     320                                                        1840    0.26    0.10  1.0000
   0  11  -1      87     230                                                          80   -0.23   -0.10  1.0000
   0  11  -1     323     220                                                         310   -0.23   -0.10  1.0000
   0  11  -1     851     230                                                         830   -0.23   -0.10  1.0000
   0 -11   1     343     380                                                         330   -0.23    0.10  1.0000
  -1  11  -1     347     240                                                         340    0.12   -0.02  1.0000
  -1  11  -1     559     270                                                         550    0.12   -0.02  1.0000
  -1  11  -1     730     260                                                         720    0.12   -0.02  1.0000
   1 -11   1    1193     400                                                        1180    0.12    0.02  1.0000
  -2  11  -1       0     200                                                        -240   -0.07    0.19  1.0000
  -2  11  -1       0     200                                                        -330   -0.07    0.19  1.0000
  -2  11  -1       0     220                                                        -200   -0.07    0.19  1.0000
   2 -11   1       0     350                                                        -180   -0.07   -0.19  1.0000
  -3  11  -1    5042     480                                                        5079    0.14   -0.27  1.0000
  -3  11  -1    3211     450                                                        3240    0.14   -0.27  1.0000
  -3  11  -1    3678     480                                                        3710    0.14   -0.27  1.0000
  -4  11  -1    2136     370                                                        2170   -0.22    0.21  1.0000
  -4  11  -1    2175     380                                                        2210   -0.22    0.21  1.0000
  -5  11  -1    5431     550                                                        5379    0.21   -0.08  1.0000
  -5  11  -1    5662     550                                                        5609    0.21   -0.08  1.0000
  -6  11  -1    2634     450                                                        2660   -0.15   -0.05  1.0000
  -7  11  -1    7225     720                                                        7279    0.20    0.10  1.0000
  -8  11  -1    2172     380                                                        2110   -0.40   -0.10  1.0000
  -8  11  -1    2263     570                                                        2200   -0.40   -0.10  1.0000
  -9  11  -1    6239     820                                                        6079    0.63    0.08  1.0000
 -11  11  -1   13611    1130                                                       13849    0.64    0.16  1.0000
  11 -11   1   11292     940                                                       11509    0.64   -0.16  1.0000
 -12  11  -1    1914     680                                                        1850   -0.46   -0.24  1.0000
  12 -11   1     637     400                                                         600   -0.46    0.24  1.0000
  12 -11   1    1792     560                                                        1730   -0.46    0.24  1.0000
 -13  11  -1   15117    1300                                                       15018    0.28    0.27  1.0000
  13 -11   1   14165    1060                                                       14069    0.28   -0.27  1.0000
  13 -11   1   14737    1080                                                       14639    0.28   -0.27  1.0000
 -14  11  -1       0     700                                                        -690   -0.14   -0.23  1.0000
  14 -11   1     637     510                                                         640   -0.14    0.23  1.0000
 -15  11  -1    8146    1330                                                        8159    0.06    0.14  1.0000
  15 -11   1    9155    1030                                                        9169    0.06   -0.14  1.0000
 -12 -10   1     595     730                                                         570    0.33   -0.06  1.0000
  11  10  -1    4810     690                                                        4930   -0.52    0.02  1.0000
  11  10  -1    5076     820                                                        5199   -0.52    0.02  1.0000
  11  10  -1    6777    1000                                                        6919   -0.52    0.02  1.0000
 -11 -10   1    4682     900                                                        4800   -0.52   -0.02  1.0000
 -11 -10   1    4119    1020                                                        4230   -0.52   -0.02  1.0000
  10  10  -1    1425     540                                                        1510    0.66   -0.14  1.0000
  10  10  -1     950     400                                                        1020    0.66   -0.14  1.0000
  10  10  -1    2019     500                                                        2120    0.66   -0.14  1.0000
 -10 -10   1    1834     690                                                        1930    0.66    0.14  1.0000
 -10 -10   1    1610     620                                                        1700    0.66    0.14  1.0000
   9  10  -1   14613    1050                                                       14359   -0.62    0.19  1.0000
   9  10  -1   15298     950                                                       15038   -0.62    0.19  1.0000
   9  10  -1   15459    1050                                                       15198   -0.62    0.19  1.0000
  -9 -10   1   13322    1270                                                       13079   -0.62   -0.19  1.0000
  -9 -10   1   14078    1160                                                       13829   -0.62   -0.19  1.0000
   8  10  -1    5807     750                                                        5709    0.38   -0.09  1.0000
   8  10  -1    4587     770                                                        4500    0.38   -0.09  1.0000
   8  10  -1    4445     640                                                        4360    0.38   -0.09  1.0000
  -8 -10   1    3354     610                                                        3280    0.38    0.09  1.0000
  -8 -10   1    6936     900                                                        6829    0.38    0.09  1.0000
   7  10  -1   12455     860                                                       12459   -0.02   -0.07  1.0000
   7  10  -1   12445     830                                                       12449   -0.02   -0.07  1.0000
   7  10  -1   11705     850                                                       11709   -0.02   -0.07  1.0000
  -7 -10   1   10485    1000                                                       10489   -0.02    0.07  1.0000
  -7 -10   1   10815    1070                                                       10819   -0.02    0.07  1.0000
   6  10  -1    5803     590                                                        5729   -0.28    0.13  1.0000
   6  10  -1    4525     570                                                        4460   -0.28    0.13  1.0000
   6  10  -1    5682     600                                                        5609   -0.28    0.13  1.0000
  -6 -10   1    4636     710                                                        4570   -0.28   -0.13  1.0000
  -6 -10   1    6075     780                                                        5999   -0.28   -0.13  1.0000
   5  10  -1   45023    2020                                                       45275    0.36   -0.07  1.0000
   5  10  -1   46877    1850                                                       47135    0.36   -0.07  1.0000
   5  10  -1   49321    1990                                                       49585    0.36   -0.07  1.0000
  -5 -10   1   47386    2310                                                       47645    0.36    0.07  1.0000
  -5 -10   1   47825    2400                                                       48085    0.36    0.07  1.0000
   4  10  -1    6350     560                                                        6389   -0.15   -0.02  1.0000
   4  10  -1    7247     580                                                        7289   -0.15   -0.02  1.0000
  -4 -10   1    5642     700                                                        5679   -0.15    0.02  1.0000
  -4 -10   1    5512     780                                                        5549   -0.15    0.02  1.0000
   3  10  -1   51970    1910                                                       52125   -0.20    0.01  1.0000
   3  10  -1   49514    2090                                                       49665   -0.20    0.01  1.0000
  -3 -10   1   49604    2400                                                       49755   -0.20   -0.01  1.0000
   2  10  -1    9353     680                                                        9509    0.50    0.09  1.0000
   2  10  -1    8987     590                                                        9139    0.50    0.09  1.0000
   2  10  -1   10355     660                                                       10519    0.50    0.09  1.0000
  -2 -10   1    9492     960                                                        9649    0.50   -0.09  1.0000
   1  10  -1   42952    1720                                                       42586   -0.56   -0.16  1.0000
   1  10  -1   45001    1660                                                       44626   -0.56   -0.16  1.0000
   1  10  -1   43645    1840                                                       43276   -0.56   -0.16  1.0000
  -1 -10   1   43997    2060                                                       43626   -0.56    0.16  1.0000
   0  10  -1    5863     560                                                        5769    0.39    0.12  1.0000
   0  10  -1    6428     500                                                        6329    0.39    0.12  1.0000
   0  10  -1    6267     460                                                        6169    0.39    0.12  1.0000
   0 -10   1    5813     630                                                        5719    0.39   -0.12  1.0000
  -1  10  -1   71584    2520                                                       71713   -0.15    0.00  1.0000
  -1  10  -1   67667    2650                                                       67793   -0.15    0.00  1.0000
  -1  10  -1   69106    2540                                                       69233   -0.15    0.00  1.0000
   1 -10   1   71534    2940                                                       71663   -0.15    0.00  1.0000
  -2  10  -1   17549     870                                                       17528   -0.05   -0.11  1.0000
  -2  10  -1   17739     960                                                       17718   -0.05   -0.11  1.0000
   2 -10   1   17289    1070                                                       17268   -0.05    0.11  1.0000
  -3  10  -1   69297    2670                                                       69443    0.18    0.15  1.0000
  -3  10  -1   73443    2610                                                       73593    0.18    0.15  1.0000
  -4  10  -1   14705     830                                                       14789   -0.22   -0.10  1.0000
  -5  10  -1   78385    2890                                                       78302    0.09    0.00  1.0000
  -5  10  -1   78455    2790                                                       78372    0.09    0.00  1.0000
  -6  10  -1    4792     500                                                        4850    0.26    0.09  1.0000
  -7  10  -1   90930    3570                                                       90181   -0.77   -0.14  1.0000
  -7  10  -1   85578    3260                                                       84852   -0.77   -0.14  1.0000
  -9  10  -1   31761    1730                                                       32557   -1.36   -0.11  1.0000
 -11  10  -1   38619    2000                                                       38116   -0.79   -0.15  1.0000
 -12  10  -1     142     490                                                         130    0.34    0.21  1.0000
  12 -10   1     808     420                                                         780    0.34   -0.21  1.0000
 -13  10  -1   11690    1120                                                       11679    0.01   -0.22  1.0000
  13 -10   1   12190     940                                                       12179    0.01    0.22  1.0000
  13 -10   1   11440     890                                                       11429    0.01    0.22  1.0000
 -14  10  -1     826     740                                                         810   -0.16    0.17  1.0000
  14 -10   1     765     460                                                         750   -0.16   -0.17  1.0000
  14 -10   1     644     550                                                         630   -0.16   -0.17  1.0000
 -15  10  -1   14062    1420                                                       14109    0.11   -0.10  1.0000
  15 -10   1   11706    1070                                                       11749    0.11    0.10  1.0000
  12   9  -1    7429     910                                                        7599   -0.59    0.03  1.0000
  12   9  -1    7479     870                                                        7649   -0.59    0.03  1.0000
  12   9  -1    6836     880                                                        6999   -0.59    0.03  1.0000
 -12  -9   1    9963    1120                                                       10159   -0.59   -0.03  1.0000
  11   9  -1     551     480                                                         490    0.80   -0.13  1.0000
  11   9  -1    1905     510                                                        1790    0.80   -0.13  1.0000
  11   9  -1    1667     550                                                        1560    0.80   -0.13  1.0000
 -11  -9   1       2     650                                                        -190    0.80    0.13  1.0000
 -11  -9   1     434     540                                                         380    0.80    0.13  1.0000
  10   9  -1    3841     550                                                        3670   -0.82    0.20  1.0000
  10   9  -1    4127     630                                                        3950   -0.82    0.20  1.0000
  10   9  -1    3093     520                                                        2940   -0.82    0.20  1.0000
 -10  -9   1    3790     660                                                        3620   -0.82   -0.20  1.0000
 -10  -9   1    3155     770                                                        3000   -0.82   -0.20  1.0000
   9   9  -1    2957     560                                                        3070    0.61   -0.16  1.0000
   9   9  -1    4511     610                                                        4650    0.61   -0.16  1.0000
  -9  -9   1    2369     720                                                        2470    0.61    0.16  1.0000
  -9  -9   1    4807     740                                                        4950    0.61    0.16  1.0000
   8   9  -1    3211     480                                                        3250   -0.21    0.02  1.0000
   8   9  -1    3201     460                                                        3240   -0.21    0.02  1.0000
   8   9  -1    2973     520                                                        3010   -0.21    0.02  1.0000
  -8  -9   1    2039     480                                                        2070   -0.21   -0.02  1.0000
  -8  -9   1    2615     620                                                        2650   -0.21   -0.02  1.0000
   7   9  -1    1185     350                                                        1210   -0.20    0.09  1.0000
  -7  -9   1     563     380                                                         580   -0.20   -0.09  1.0000
  -7  -9   1     898     500                                                         920   -0.20   -0.09  1.0000
   6   9  -1   10205     690                                                       10339    0.40   -0.08  1.0000
   6   9  -1   10086     830                                                       10219    0.40   -0.08  1.0000
   6   9  -1   10682     760                                                       10819    0.40   -0.08  1.0000
  -6  -9   1   10304     950                                                       10439    0.40    0.08  1.0000
  -6  -9   1   10900     920                                                       11039    0.40    0.08  1.0000
   5   9  -1    5896     500                                                        5839   -0.23    0.01  1.0000
   5   9  -1    4942     530                                                        4890   -0.23    0.01  1.0000
   5   9  -1    5263     600                                                        5209   -0.23    0.01  1.0000
  -5  -9   1    4661     670                                                        4610   -0.23   -0.01  1.0000
   4   9  -1    2383     400                                                        2420   -0.23    0.01  1.0000
   4   9  -1    3326     380                                                        3370   -0.23    0.01  1.0000
   4   9  -1    3038     400                                                        3080   -0.23    0.01  1.0000
  -4  -9   1    2859     520                                                        2900   -0.23   -0.01  1.0000
  -4  -9   1    2115     420                                                        2150   -0.23   -0.01  1.0000
   3   9  -1    3002     390                                                        2880    0.69    0.08  1.0000
   3   9  -1    3227     430                                                        3100    0.69    0.08  1.0000
   3   9  -1    3583     370                                                        3450    0.69    0.08  1.0000
  -3  -9   1    3298     720                                                        3170    0.69   -0.08  1.0000
  -3  -9   1    2900     420                                                        2780    0.69   -0.08  1.0000
   2   9  -1    1308     260                                                        1210   -0.86   -0.18  1.0000
   2   9  -1     943     250                                                         860   -0.86   -0.18  1.0000
   2   9  -1    1340     310                                                        1240   -0.86   -0.18  1.0000
  -2  -9   1    1713     450                                                        1600   -0.86    0.18  1.0000
  -2  -9   1    1131     310                                                        1040   -0.86    0.18  1.0000
   1   9  -1     168     190                                                         140    0.67    0.20  1.0000
  -1  -9   1     510     280                                                         460    0.67   -0.20  1.0000
  -1  -9   1     604     370                                                         550    0.67   -0.20  1.0000
   0   9  -1    2454     350                                                        2490   -0.22   -0.12  1.0000
   0   9  -1    2901     350                                                        2940   -0.22   -0.12  1.0000
   0   9  -1    2792     310                                                        2830   -0.22   -0.12  1.0000
   0  -9   1    2265     440                                                        2300   -0.22    0.12  1.0000
   0  -9   1    2861     420                                                        2900   -0.22    0.12  1.0000
  -1   9  -1     149     190                                                         160   -0.26    0.00  1.0000
  -1   9  -1       0     140                                                         -70   -0.26    0.00  1.0000
  -1   9  -1      44     140                                                          50   -0.26    0.00  1.0000
   1  -9   1     159     270                                                         170   -0.26    0.00  1.0000
   1  -9   1       0     200                                                        -230   -0.26    0.00  1.0000
  -2   9  -1    1860     280                                                        1950    0.62    0.09  1.0000
  -2   9  -1    1968     340                                                        2060    0.62    0.09  1.0000
  -2   9  -1    1948     340                                                        2040    0.62    0.09  1.0000
  -3   9  -1    1973     350                                                        2080   -0.72   -0.11  1.0000
  -3   9  -1    1847     310                                                        1950   -0.72   -0.11  1.0000
  -3   9  -1    2627     340                                                        2750   -0.72   -0.11  1.0000
  -4   9  -1    2252     360                                                        2320    0.43    0.07  1.0000
  -4   9  -1    1652     290                                                        1710    0.43    0.07  1.0000
  -5   9  -1    2573     410                                                        2620    0.28    0.03  1.0000
  -5   9  -1    3128     400                                                        3180    0.28    0.03  1.0000
  -6   9  -1    1520     380                                                        1680   -1.23   -0.12  1.0000
  -7   9  -1   17672    1010                                                       16808    2.01    0.16  1.0000
  -7   9  -1   15775     890                                                       14959    2.01    0.16  1.0000
  -8   9  -1     202     400                                                         120   -2.28   -0.12  1.0000
  -9   9  -1   13892    1060                                                       14669    1.98    0.05  1.0000
 -10   9  -1    5065     790                                                        5369   -1.28   -0.03  1.0000
  10  -9   1    5328     640                                                        5639   -1.28    0.03  1.0000
 -11   9  -1   17387    1180                                                       17188    0.47    0.06  1.0000
  11  -9   1   15224     960                                                       15038    0.47   -0.06  1.0000
  11  -9   1   15145     910                                                       14959    0.47   -0.06  1.0000
 -12   9  -1    5123     810                                                        5169    0.19   -0.11  1.0000
  12  -9   1    6786     720                                                        6839    0.19    0.11  1.0000
  12  -9   1    5561     660                                                        5609    0.19    0.11  1.0000
 -13   9  -1   10183    1040                                                       10019   -0.48    0.12  1.0000
  13  -9   1   11665     900                                                       11489   -0.48   -0.12  1.0000
  13  -9   1   11977     870                                                       11799   -0.48   -0.12  1.0000
 -14   9  -1     623     670                                                         590    0.40   -0.08  1.0000
  14  -9   1    1624     600                                                        1570    0.40    0.08  1.0000
 -15   9  -1    8947    1240                                                        8979   -0.10    0.04  1.0000
  15  -9   1    9915    1000                                                        9949   -0.10   -0.04  1.0000
 -16   9  -1    1306     820                                                        1290   -0.14   -0.02  1.0000
  16  -9   1    1870     700                                                        1850   -0.14    0.02  1.0000
  13   8  -1     842     480                                                         900   -0.61    0.03  1.0000
  13   8  -1     164     650                                                         190   -0.61    0.03  1.0000
  13   8  -1       1     610                                                       -1290   -0.61    0.03  1.0000
 -13  -8   1     381     650                                                         420   -0.61   -0.03  1.0000
 -13  -8   1     100     670                                                         120   -0.61   -0.03  1.0000
  12   8  -1    7923     950                                                        8179    0.86   -0.08  1.0000
  12   8  -1    8986     910                                                        9259    0.86   -0.08  1.0000
  12   8  -1    9006     860                                                        9279    0.86   -0.08  1.0000
 -12  -8   1    5348     960                                                        5559    0.86    0.08  1.0000
 -12  -8   1    7008    1000                                                        7249    0.86    0.08  1.0000
  11   8  -1    2295     520                                                        2150   -0.92    0.15  1.0000
  11   8  -1    1590     450                                                        1470   -0.92    0.15  1.0000
  11   8  -1    2026     480                                                        1890   -0.92    0.15  1.0000
 -11  -8   1     868     540                                                         780   -0.92   -0.15  1.0000
 -11  -8   1     921     590                                                         830   -0.92   -0.15  1.0000
  10   8  -1   10481     800                                                       10229    0.74   -0.16  1.0000
  10   8  -1    7025     760                                                        6819    0.74   -0.16  1.0000
  10   8  -1    9812     760                                                        9569    0.74   -0.16  1.0000
 -10  -8   1    9853    1010                                                        9609    0.74    0.16  1.0000
 -10  -8   1    7999     870                                                        7779    0.74    0.16  1.0000
   9   8  -1    8054     720                                                        8159   -0.35    0.05  1.0000
   9   8  -1    8233     830                                                        8339   -0.35    0.05  1.0000
  -9  -8   1    7607     900                                                        7709   -0.35   -0.05  1.0000
  -9  -8   1    9177     870                                                        9289   -0.35   -0.05  1.0000
   8   8  -1   15500    1010                                                       15458   -0.10    0.07  1.0000
   8   8  -1   17132    1020                                                       17088   -0.10    0.07  1.0000
   8   8  -1   16331     970                                                       16288   -0.10    0.07  1.0000
  -8  -8   1   16702    1250                                                       16658   -0.10   -0.07  1.0000
  -8  -8   1   16772    1130                                                       16728   -0.10   -0.07  1.0000
   7   8  -1    4951     520                                                        5039    0.37   -0.11  1.0000
   7   8  -1    4873     620                                                        4960    0.37   -0.11  1.0000
   7   8  -1    3951     530                                                        4030    0.37   -0.11  1.0000
  -7  -8   1    4803     700                                                        4890    0.37    0.11  1.0000
  -7  -8   1    5129     670                                                        5219    0.37    0.11  1.0000
   6   8  -1   37350    1610                                                       37516   -0.26    0.05  1.0000
   6   8  -1   37700    1660                                                       37866   -0.26    0.05  1.0000
   6   8  -1   36842    1540                                                       37006   -0.26    0.05  1.0000
  -6  -8   1   38817    1890                                                       38986   -0.26   -0.05  1.0000
   5   8  -1    8318     670                                                        8389   -0.24   -0.01  1.0000
   5   8  -1    9255     660                                                        9329   -0.24   -0.01  1.0000
   5   8  -1    9165     580                                                        9239   -0.24   -0.01  1.0000
  -5  -8   1    7432     730                                                        7499   -0.24    0.01  1.0000
  -5  -8   1   10061     830                                                       10139   -0.24    0.01  1.0000
   4   8  -1   32546    1390                                                       33037    0.83    0.06  1.0000
   4   8  -1   31712    1290                                                       32197    0.83    0.06  1.0000
  -4  -8   1   32288    1620                                                       32777    0.83   -0.06  1.0000
   3   8  -1   44278    1780                                                       43496   -1.14   -0.15  1.0000
   3   8  -1   45145    1630                                                       44356   -1.14   -0.15  1.0000
  -3  -8   1   45488    1650                                                       44696   -1.14    0.15  1.0000
  -3  -8   1   44429    2050                                                       43646   -1.14    0.15  1.0000
   2   8  -1   37387    1420                                                       36806    0.94    0.21  1.0000
  -2  -8   1   39866    1450                                                       39266    0.94   -0.21  1.0000
  -2  -8   1   37992    1800                                                       37406    0.94   -0.21  1.0000
   1   8  -1   41162    1520                                                       41366   -0.32   -0.17  1.0000
   1   8  -1   40084    1560                                                       40286   -0.32   -0.17  1.0000
   1   8  -1   38528    1650                                                       38726   -0.32   -0.17  1.0000
  -1  -8   1   41541    1880                                                       41746   -0.32    0.17  1.0000
  -1  -8   1   44094    1550                                                       44306   -0.32    0.17  1.0000
   0   8  -1  113794    3760                                                      113279   -0.46    0.06  1.0000
   0   8  -1  110707    3910                                                      110199   -0.46    0.06  1.0000
   0   8  -1  112742    3810                                                      112229   -0.46    0.06  1.0000
   0  -8   1  121039    3820                                                      120508   -0.46   -0.06  1.0000
   0  -8   1  114426    4370                                                      113909   -0.46   -0.06  1.0000
  -1   8  -1   55882    2020                                                       56724    1.08    0.05  1.0000
  -1   8  -1   53649    2010                                                       54475    1.08    0.05  1.0000
  -1   8  -1   51665    2110                                                       52475    1.08    0.05  1.0000
   1  -8   1   58373    2390                                                       59234    1.08   -0.05  1.0000
   1  -8   1   59068    2030                                                       59934    1.08   -0.05  1.0000
  -2   8  -1  126795    4430                                                      128287   -1.28   -0.12  1.0000
  -2   8  -1  134181    4400                                                      135716   -1.28   -0.12  1.0000
  -2   8  -1  129569    4260                                                      131077   -1.28   -0.12  1.0000
   2  -8   1  130235    4380                                                      131747   -1.28    0.12  1.0000
   2  -8   1  128067    4830                                                      129567   -1.28    0.12  1.0000
  -3   8  -1   72097    2620                                                       71363    0.84    0.11  1.0000
  -3   8  -1   76649    2600                                                       75892    0.84    0.11  1.0000
  -3   8  -1   70599    2510                                                       69873    0.84    0.11  1.0000
   3  -8   1   76247    2850                                                       75492    0.84   -0.11  1.0000
  -4   8  -1   53490    1930                                                       53685    0.25   -0.03  1.0000
  -4   8  -1   52282    1990                                                       52475    0.25   -0.03  1.0000
  -5   8  -1   27037    1250                                                       26137   -1.69   -0.08  1.0000
  -5   8  -1   25471    1140                                                       24598   -1.69   -0.08  1.0000
  -6   8  -1   41719    1670                                                       39806    2.90    0.16  1.0000
  -6   8  -1   42784    1800                                                       40846    2.90    0.16  1.0000
  -7   8  -1   55178    2460                                                       57804   -3.36   -0.13  1.0000
  -8   8  -1   41937    2040                                                       43936    2.93    0.04  1.0000
  -9   8  -1   41741    1960                                                       40486   -1.88    0.06  1.0000
   9  -8   1   39903    1590                                                       38676   -1.88   -0.06  1.0000
 -10   8  -1   24505    1470                                                       24178    0.63   -0.09  1.0000
  10  -8   1   24646    1120                                                       24318    0.63    0.09  1.0000
 -11   8  -1   11672    1010                                                       11539    0.38    0.05  1.0000
  11  -8   1   12436     760                                                       12299    0.38   -0.05  1.0000
  11  -8   1   11411     800                                                       11279    0.38   -0.05  1.0000
 -12   8  -1    9985     990                                                        9699   -0.88    0.01  1.0000
  12  -8   1   10868     790                                                       10569   -0.88   -0.01  1.0000
  12  -8   1   10269     730                                                        9979   -0.88   -0.01  1.0000
 -13   8  -1    8438    1050                                                        8679    0.79   -0.04  1.0000
  13  -8   1    8961     850                                                        9209    0.79    0.04  1.0000
 -14   8  -1    4144     920                                                        4210   -0.31    0.02  1.0000
  14  -8   1    4620     730                                                        4690   -0.31   -0.02  1.0000
 -15   8  -1    4918     890                                                        4960   -0.18    0.01  1.0000
  15  -8   1    5385     790                                                        5429   -0.18   -0.01  1.0000
 -16   8  -1    4910    1140                                                        4999    0.38   -0.04  1.0000
  16  -8   1    3822     680                                                        3900    0.38    0.04  1.0000
  13   7  -1       2     550                                                        -330    0.83   -0.01  1.0000
  13   7  -1     292     430                                                         340    0.83   -0.01  1.0000
 -13  -7   1     772     660                                                         850    0.83    0.01  1.0000
 -13  -7   1     507     640                                                         570    0.83    0.01  1.0000
  12   7  -1   15924    1190                                                       15558   -0.88    0.05  1.0000
  12   7  -1   17512    1210                                                       17128   -0.88    0.05  1.0000
 -12  -7   1   15783    1380                                                       15418   -0.88   -0.05  1.0000
 -12  -7   1   19211    1270                                                       18808   -0.88   -0.05  1.0000
  11   7  -1     131     380                                                         110    0.70   -0.08  1.0000
  11   7  -1       1     490                                                        -420    0.70   -0.08  1.0000
  11   7  -1       1     390                                                        -680    0.70   -0.08  1.0000
 -11  -7   1       1     440                                                        -550    0.70    0.08  1.0000
 -11  -7   1       1     500                                                        -430    0.70    0.08  1.0000
  10   7  -1   14037     980                                                       14169   -0.33    0.04  1.0000
  10   7  -1   13957     980                                                       14089   -0.33    0.04  1.0000
  10   7  -1   13619     920                                                       13749   -0.33    0.04  1.0000
 -10  -7   1   11639    1120                                                       11759   -0.33   -0.04  1.0000
 -10  -7   1   14326    1030                                                       14459   -0.33   -0.04  1.0000
   9   7  -1    1282     400                                                        1290   -0.07    0.06  1.0000
   9   7  -1    1381     400                                                        1390   -0.07    0.06  1.0000
   9   7  -1    1132     410                                                        1140   -0.07    0.06  1.0000
  -9  -7   1    1252     430                                                        1260   -0.07   -0.06  1.0000
  -9  -7   1    1122     470                                                        1130   -0.07   -0.06  1.0000
   8   7  -1   17730    1050                                                       17878    0.33   -0.12  1.0000
   8   7  -1   17391    1010                                                       17538    0.33   -0.12  1.0000
   8   7  -1   17481    1000                                                       17628    0.33   -0.12  1.0000
  -8  -7   1   16674    1250                                                       16818    0.33    0.12  1.0000
  -8  -7   1   17770    1230                                                       17918    0.33    0.12  1.0000
   7   7  -1     513     280                                                         530   -0.24    0.10  1.0000
   7   7  -1       0     200                                                         -50   -0.24    0.10  1.0000
  -7  -7   1     316     320                                                         330   -0.24   -0.10  1.0000
  -7  -7   1     238     330                                                         250   -0.24   -0.10  1.0000
   6   7  -1   10063     680                                                       10149   -0.26   -0.04  1.0000
   6   7  -1   10740     670                                                       10829   -0.26   -0.04  1.0000
   6   7  -1   10949     710                                                       11039   -0.26   -0.04  1.0000
  -6  -7   1   10123     780                                                       10209   -0.26    0.04  1.0000
  -6  -7   1   10043     850                                                       10129   -0.26    0.04  1.0000
   5   7  -1     497     180                                                         430    0.95    0.02  1.0000
   5   7  -1       2     180                                                        -120    0.95    0.02  1.0000
   5   7  -1     156     240                                                         120    0.95    0.02  1.0000
  -5  -7   1     168     220                                                         130    0.95   -0.02  1.0000
   4   7  -1    9423     530                                                        8989   -1.38   -0.07  1.0000
   4   7  -1    9105     590                                                        8679   -1.38   -0.07  1.0000
  -4  -7   1    9259     570                                                        8829   -1.38    0.07  1.0000
  -4  -7   1    9852     700                                                        9409   -1.38    0.07  1.0000
  -4  -7   1    9279     750                                                        8849   -1.38    0.07  1.0000
   3   7  -1     830     240                                                         950    1.22    0.12  1.0000
   3   7  -1     943     220                                                        1070    1.22    0.12  1.0000
   3   7  -1     952     250                                                        1080    1.22    0.12  1.0000
  -3  -7   1    1206     260                                                        1350    1.22   -0.12  1.0000
  -3  -7   1     886     380                                                        1010    1.22   -0.12  1.0000
   2   7  -1    2321     300                                                        2390   -0.45   -0.13  1.0000
   2   7  -1    2607     310                                                        2680   -0.45   -0.13  1.0000
   2   7  -1    2153     260                                                        2220   -0.45   -0.13  1.0000
  -2  -7   1    2607     410                                                        2680   -0.45    0.13  1.0000
  -2  -7   1    3110     340                                                        3190   -0.45    0.13  1.0000
   1   7  -1     107     160                                                         130   -0.64    0.08  1.0000
   1   7  -1      53     130                                                          70   -0.64    0.08  1.0000
   1   7  -1      62     120                                                          80   -0.64    0.08  1.0000
  -1  -7   1      45     180                                                          60   -0.64   -0.08  1.0000
  -1  -7   1     283     190                                                         320   -0.64   -0.08  1.0000
   0   7  -1     444     150                                                         560    1.58    0.01  1.0000
   0   7  -1     338     160                                                         440    1.58    0.01  1.0000
   0   7  -1     498     140                                                         620    1.58    0.01  1.0000
   0  -7   1     417     240                                                         530    1.58   -0.01  1.0000
   0  -7   1     633     190                                                         770    1.58   -0.01  1.0000
  -1   7  -1    1394     220                                                        1640   -1.91   -0.09  1.0000
  -1   7  -1     909     230                                                        1110   -1.91   -0.09  1.0000
  -1   7  -1     846     210                                                        1040   -1.91   -0.09  1.0000
   1  -7   1    1496     240                                                        1750   -1.91    0.09  1.0000
  -2   7  -1    1242     220                                                        1090    1.34    0.12  1.0000
  -2   7  -1    1060     220                                                         920    1.34    0.12  1.0000
  -2   7  -1     757     210                                                         640    1.34    0.12  1.0000
   2  -7   1    1188     200                                                        1040    1.34   -0.12  1.0000
   2  -7   1     941     260                                                         810    1.34   -0.12  1.0000
  -3   7  -1     193     140                                                         200    0.14   -0.06  1.0000
  -3   7  -1       0     150                                                           0    0.14   -0.06  1.0000
  -3   7  -1     134     150                                                         140    0.14   -0.06  1.0000
   3  -7   1     124     180                                                         130    0.14    0.06  1.0000
   3  -7   1     222     230                                                         230    0.14    0.06  1.0000
  -4   7  -1    1154     220                                                        1400   -2.11   -0.06  1.0000
  -4   7  -1     919     200                                                        1140   -2.11   -0.06  1.0000
  -4   7  -1    1732     370                                                        2030   -2.11   -0.06  1.0000
   4  -7   1    1852     340                                                        2160   -2.11    0.06  1.0000
   4  -7   1    1547     300                                                        1830   -2.11    0.06  1.0000
  -5   7  -1    8630     560                                                        7509    3.79    0.16  1.0000
  -5   7  -1    8501     500                                                        7389    3.79    0.16  1.0000
   5  -7   1    8448     560                                                        7339    3.79   -0.16  1.0000
  -6   7  -1   17655     840                                                       15748   -4.49   -0.17  1.0000
  -6   7  -1   19421     950                                                       17418   -4.49   -0.17  1.0000
  -6   7  -1   18850     820                                                       16878   -4.49   -0.17  1.0000
   6  -7   1   19167     870                                                       17178   -4.49    0.17  1.0000
  -7   7  -1    3450     390                                                        4260    3.97    0.07  1.0000
  -7   7  -1    4145     520                                                        5029    3.97    0.07  1.0000
   7  -7   1    4028     520                                                        4900    3.97   -0.07  1.0000
  -8   7  -1   10589     630                                                       11469   -2.54    0.07  1.0000
  -8   7  -1   10263     820                                                       11129   -2.54    0.07  1.0000
   8  -7   1   10205     720                                                       11069   -2.54   -0.07  1.0000
  -9   7  -1    7415     500                                                        7179    0.83   -0.18  1.0000
  -9   7  -1    6855     730                                                        6629    0.83   -0.18  1.0000
   9  -7   1    7506     520                                                        7269    0.83    0.18  1.0000
   9  -7   1    6957     660                                                        6729    0.83    0.18  1.0000
 -10   7  -1    9628     580                                                        9809    0.58    0.19  1.0000
 -10   7  -1    8875     910                                                        9049    0.58    0.19  1.0000
  10  -7   1    9608     810                                                        9789    0.58   -0.19  1.0000
  10  -7   1    8301     730                                                        8469    0.58   -0.19  1.0000
  10  -7   1    9440     610                                                        9619    0.58   -0.19  1.0000
  10  -7   1    8558     700                                                        8729    0.58   -0.19  1.0000
 -11   7  -1    5325     480                                                        5019   -1.30   -0.13  1.0000
 -11   7  -1    4841     680                                                        4550   -1.30   -0.13  1.0000
  11  -7   1    5613     570                                                        5299   -1.30    0.13  1.0000
  11  -7   1    6097     550                                                        5769   -1.30    0.13  1.0000
  11  -7   1    5603     630                                                        5289   -1.30    0.13  1.0000
  11  -7   1    4934     510                                                        4640   -1.30    0.13  1.0000
 -12   7  -1   19350    1280                                                       18788    1.24    0.04  1.0000
 -12   7  -1   20588     940                                                       20008    1.24    0.04  1.0000
  12  -7   1   21318    1100                                                       20728    1.24   -0.04  1.0000
  12  -7   1   20081     920                                                       19508    1.24   -0.04  1.0000
 -13   7  -1    9435     930                                                        9629   -0.60    0.02  1.0000
  13  -7   1    7585     800                                                        7759   -0.60   -0.02  1.0000
 -14   7  -1   12238    1150                                                       12179   -0.16   -0.01  1.0000
  14  -7   1   13711     980                                                       13649   -0.16    0.01  1.0000
 -15   7  -1    3921     870                                                        4050    0.62   -0.02  1.0000
  15  -7   1    2781     550                                                        2890    0.62    0.02  1.0000
 -16   7  -1   11843    1390                                                       12069   -0.62    0.06  1.0000
  16  -7   1   12943    1180                                                       13179   -0.62   -0.06  1.0000
  14   6  -1    4096     780                                                        4240    0.68    0.04  1.0000
  14   6  -1    2664     540                                                        2780    0.68    0.04  1.0000
 -14  -6   1    3566     860                                                        3700    0.68   -0.04  1.0000
 -14  -6   1    3674     710                                                        3810    0.68   -0.04  1.0000
  13   6  -1     326     540                                                         370   -0.73   -0.05  1.0000
  13   6  -1     122     420                                                         150   -0.73   -0.05  1.0000
  13   6  -1     772     620                                                         840   -0.73   -0.05  1.0000
 -13  -6   1     439     580                                                         490   -0.73    0.05  1.0000
 -13  -6   1     186     560                                                         220   -0.73    0.05  1.0000
  12   6  -1   10993     970                                                       10819    0.51    0.02  1.0000
  12   6  -1   10943    1000                                                       10769    0.51    0.02  1.0000
  12   6  -1   11568     920                                                       11389    0.51    0.02  1.0000
 -12  -6   1   11921    1120                                                       11739    0.51   -0.02  1.0000
 -12  -6   1   11235    1000                                                       11059    0.51   -0.02  1.0000
  11   6  -1     865     450                                                         850   -0.15    0.00  1.0000
  11   6  -1     834     410                                                         820   -0.15    0.00  1.0000
  11   6  -1     481     430                                                         470   -0.15    0.00  1.0000
 -11  -6   1     602     400                                                         590   -0.15    0.00  1.0000
 -11  -6   1     450     500                                                         440   -0.15    0.00  1.0000
  10   6  -1   16077    1000                                                       15998   -0.19    0.04  1.0000
  10   6  -1   14334     940                                                       14259   -0.19    0.04  1.0000
 -10  -6   1   13331    1150                                                       13259   -0.19   -0.04  1.0000
   9   6  -1     629     350                                                         600    0.35   -0.10  1.0000
   9   6  -1     102     360                                                          90    0.35   -0.10  1.0000
   9   6  -1     537     320                                                         510    0.35   -0.10  1.0000
  -9  -6   1     803     370                                                         770    0.35    0.10  1.0000
  -9  -6   1     238     400                                                         220    0.35    0.10  1.0000
   8   6  -1   54485    2130                                                       54635   -0.19    0.10  1.0000
   8   6  -1   53456    2180                                                       53605   -0.19    0.10  1.0000
  -8  -6   1   55383    2660                                                       55534   -0.19   -0.10  1.0000
  -8  -6   1   57989    2460                                                       58144   -0.19   -0.10  1.0000
   7   6  -1    4506     470                                                        4430   -0.34   -0.05  1.0000
   7   6  -1    4828     500                                                        4750   -0.34   -0.05  1.0000
   7   6  -1    4556     490                                                        4480   -0.34   -0.05  1.0000
  -7  -6   1    4859     600                                                        4780   -0.34    0.05  1.0000
  -7  -6   1    3890     560                                                        3820   -0.34    0.05  1.0000
   6   6  -1   49707    1940                                                       50495    1.07   -0.02  1.0000
   6   6  -1   50749    1910                                                       51545    1.07   -0.02  1.0000
   6   6  -1   49459    1940                                                       50245    1.07   -0.02  1.0000
  -6  -6   1   47465    2320                                                       48235    1.07    0.02  1.0000
  -6  -6   1   50362    2200                                                       51155    1.07    0.02  1.0000
   5   6  -1    2160     370                                                        2410   -1.58    0.05  1.0000
   5   6  -1    3341     360                                                        3650   -1.58    0.05  1.0000
  -5  -6   1    2778     480                                                        3060   -1.58   -0.05  1.0000
  -5  -6   1    2189     440                                                        2440   -1.58   -0.05  1.0000
   4   6  -1   62019    2250                                                       60814    1.48   -0.02  1.0000
   4   6  -1   61594    2160                                                       60394    1.48   -0.02  1.0000
   4   6  -1   61201    2180                                                       60004    1.48   -0.02  1.0000
  -4  -6   1   66219    2650                                                       64974    1.48    0.02  1.0000
  -4  -6   1   66178    2190                                                       64934    1.48    0.02  1.0000
  -4  -6   1   60403    2500                                                       59214    1.48    0.02  1.0000
   3   6  -1   10382     590                                                       10179   -0.61   -0.03  1.0000
   3   6  -1   10049     500                                                        9849   -0.61   -0.03  1.0000
   3   6  -1   10625     570                                                       10419   -0.61   -0.03  1.0000
  -3  -6   1   11009     540                                                       10799   -0.61    0.03  1.0000
  -3  -6   1    9473     680                                                        9279   -0.61    0.03  1.0000
   2   6  -1  136423    4550                                                      135476   -0.78    0.06  1.0000
   2   6  -1  151824    5399                                                      150825   -0.78    0.06  1.0000
   2   6  -1  134879    4480                                                      133937   -0.78    0.06  1.0000
   2   6  -1  135190    4630                                                      134247   -0.78    0.06  1.0000
  -2  -6   1  141140    5229                                                      140176   -0.78   -0.06  1.0000
  -2  -6   1  145173    4560                                                      144196   -0.78   -0.06  1.0000
   1   6  -1    4425     310                                                        4900    2.11   -0.05  1.0000
   1   6  -1    3884     360                                                        4330    2.11   -0.05  1.0000
   1   6  -1    3478     330                                                        3900    2.11   -0.05  1.0000
  -1  -6   1    4302     450                                                        4770    2.11    0.05  1.0000
  -1  -6   1    4131     310                                                        4590    2.11    0.05  1.0000
   0   6  -1  183619    5899                                                      187451   -2.70   -0.01  1.0000
   0   6  -1  176821    5939                                                      180582   -2.70   -0.01  1.0000
   0   6  -1  174535    5719                                                      178272   -2.70   -0.01  1.0000
   0  -6   1  189409    6659                                                      193301   -2.70    0.01  1.0000
   0  -6   1  169936    5899                                                      173623   -2.70    0.01  1.0000
   0  -6   1  190686    5899                                                      194591   -2.70    0.01  1.0000
   0  -6   1  173932    5709                                                      177662   -2.70    0.01  1.0000
   0  -6   1  173348    6379                                                      177072   -2.70    0.01  1.0000
  -1   6  -1     403     160                                                         550    2.04    0.06  1.0000
  -1   6  -1     369     170                                                         510    2.04    0.06  1.0000
  -1   6  -1     344     140                                                         480    2.04    0.06  1.0000
   1  -6   1     429     140                                                         580    2.04   -0.06  1.0000
   1  -6   1     327     140                                                         460    2.04   -0.06  1.0000
   1  -6   1     361     170                                                         500    2.04   -0.06  1.0000
   1  -6   1     277     170                                                         400    2.04   -0.06  1.0000
  -2   6  -1  178429    5879                                                      178292   -0.10   -0.03  1.0000
  -2   6  -1  173038    5669                                                      172903   -0.10   -0.03  1.0000
  -2   6  -1  184132    5899                                                      183992   -0.10   -0.03  1.0000
   2  -6   1  187402    6489                                                      187261   -0.10    0.03  1.0000
   2  -6   1  179990    6319                                                      179852   -0.10    0.03  1.0000
   2  -6   1  189493    5899                                                      189351   -0.10    0.03  1.0000
   2  -6   1  182131    5669                                                      181992   -0.10    0.03  1.0000
   2  -6   1  178009    5849                                                      177872   -0.10    0.03  1.0000
  -3   6  -1    1720     280                                                        2080   -2.50   -0.07  1.0000
  -3   6  -1    1811     270                                                        2180   -2.50   -0.07  1.0000
  -3   6  -1    1747     270                                                        2110   -2.50   -0.07  1.0000
  -3   6  -1    1099     270                                                        1390   -2.50   -0.07  1.0000
   3  -6   1    1693     300                                                        2050   -2.50    0.07  1.0000
   3  -6   1    2177     290                                                        2580   -2.50    0.07  1.0000
   3  -6   1    1638     260                                                        1990   -2.50    0.07  1.0000
   3  -6   1    1251     230                                                        1560   -2.50    0.07  1.0000
   3  -6   1    2003     300                                                        2390   -2.50    0.07  1.0000
  -4   6  -1  241781    8139                                                      234167    4.75    0.19  1.0000
  -4   6  -1  235795    7109                                                      228277    4.75    0.19  1.0000
  -4   6  -1  241212    7439                                                      233607    4.75    0.19  1.0000
  -4   6  -1  228183    7849                                                      220788    4.75    0.19  1.0000
   4  -6   1  244381    8129                                                      236726    4.75   -0.19  1.0000
   4  -6   1  245285    7869                                                      237616    4.75   -0.19  1.0000
   4  -6   1  222053    7389                                                      214759    4.75   -0.19  1.0000
   4  -6   1  240866    7289                                                      233267    4.75   -0.19  1.0000
   4  -6   1  220894    7059                                                      213619    4.75   -0.19  1.0000
  -5   6  -1    2182     340                                                        3150   -5.72   -0.23  1.0000
  -5   6  -1    3171     410                                                        4320   -5.72   -0.23  1.0000
  -5   6  -1    1688     300                                                        2550   -5.72   -0.23  1.0000
   5  -6   1    2315     360                                                        3310   -5.72    0.23  1.0000
   5  -6   1    2132     380                                                        3090   -5.72    0.23  1.0000
   5  -6   1    2207     440                                                        3180   -5.72    0.23  1.0000
  -6   6  -1  129811    4930                                                      135926    5.11    0.14  1.0000
  -6   6  -1  122134    4620                                                      128067    5.11    0.14  1.0000
   6  -6   1  126451    4620                                                      132487    5.11   -0.14  1.0000
   6  -6   1  122993    4300                                                      128947    5.11   -0.14  1.0000
  -7   6  -1    4076     440                                                        3410   -3.30    0.02  1.0000
  -7   6  -1    3285     300                                                        2690   -3.30    0.02  1.0000
   7  -6   1    3846     440                                                        3200   -3.30   -0.02  1.0000
   7  -6   1    3439     370                                                        2830   -3.30   -0.02  1.0000
  -8   6  -1   70148    2540                                                       69183    1.10   -0.18  1.0000
  -8   6  -1   71396    2880                                                       70423    1.10   -0.18  1.0000
   8  -6   1   69261    2390                                                       68303    1.10    0.18  1.0000
   8  -6   1   68365    2530                                                       67413    1.10    0.18  1.0000
   8  -6   1   69493    2380                                                       68533    1.10    0.18  1.0000
  -9   6  -1    1449     260                                                        1360    0.75    0.26  1.0000
  -9   6  -1    2169     480                                                        2060    0.75    0.26  1.0000
   9  -6   1    1201     270                                                        1120    0.75   -0.26  1.0000
   9  -6   1    1696     350                                                        1600    0.75   -0.26  1.0000
   9  -6   1    1356     330                                                        1270    0.75   -0.26  1.0000
   9  -6   1    1532     270                                                        1440    0.75   -0.26  1.0000
 -10   6  -1   45536    1690                                                       44346   -1.73   -0.22  1.0000
 -10   6  -1   45202    2120                                                       44016   -1.73   -0.22  1.0000
  10  -6   1   43975    1750                                                       42806   -1.73    0.22  1.0000
  10  -6   1   44705    1600                                                       43526   -1.73    0.22  1.0000
  10  -6   1   42313    1610                                                       41166   -1.73    0.22  1.0000
  10  -6   1   43752    1770                                                       42586   -1.73    0.22  1.0000
 -11   6  -1     848     400                                                        1020    1.72    0.10  1.0000
 -11   6  -1    1253     300                                                        1460    1.72    0.10  1.0000
  11  -6   1    1068     470                                                        1260    1.72   -0.10  1.0000
  11  -6   1    1032     320                                                        1220    1.72   -0.10  1.0000
 -12   6  -1   34755    1950                                                       35346   -0.96    0.02  1.0000
 -12   6  -1   37175    1470                                                       37786   -0.96    0.02  1.0000
  12  -6   1   35637    1650                                                       36236   -0.96   -0.02  1.0000
 -13   6  -1    4278     750                                                        4290   -0.06   -0.07  1.0000
  13  -6   1    3240     560                                                        3250   -0.06    0.07  1.0000
 -14   6  -1    8398    1030                                                        8639    0.80    0.05  1.0000
  14  -6   1    8496     830                                                        8739    0.80   -0.05  1.0000
 -15   6  -1       3     650                                                        -370   -1.01    0.01  1.0000
  15  -6   1     896     510                                                         800   -1.01   -0.01  1.0000
 -16   6  -1    5007     930                                                        4830    0.77   -0.05  1.0000
  16  -6   1    4426     680                                                        4260    0.77    0.05  1.0000
  16  -6   1    5129     740                                                        4950    0.77    0.05  1.0000
  14   5  -1    7052     880                                                        6919   -0.50   -0.11  1.0000
  14   5  -1    7556     980                                                        7419   -0.50   -0.11  1.0000
  14   5  -1    7011     840                                                        6879   -0.50   -0.11  1.0000
 -14  -5   1    4921     880                                                        4810   -0.50    0.11  1.0000
 -14  -5   1    6254     810                                                        6129   -0.50    0.11  1.0000
  13   5  -1    8759     960                                                        8679    0.27    0.11  1.0000
  13   5  -1    7513     850                                                        7439    0.27    0.11  1.0000
  13   5  -1    8488     910                                                        8409    0.27    0.11  1.0000
 -13  -5   1    7071     880                                                        6999    0.27   -0.11  1.0000
 -13  -5   1    8990    1030                                                        8909    0.27   -0.11  1.0000
  12   5  -1   13718    1030                                                       13679    0.10   -0.06  1.0000
  12   5  -1   15059    1010                                                       15018    0.10   -0.06  1.0000
  12   5  -1   16070    1070                                                       16028    0.10   -0.06  1.0000
 -12  -5   1   13708    1210                                                       13669    0.10    0.06  1.0000
 -12  -5   1   17001    1080                                                       16958    0.10    0.06  1.0000
  11   5  -1    4920     690                                                        4830   -0.39    0.03  1.0000
  11   5  -1    4910     610                                                        4820   -0.39    0.03  1.0000
  11   5  -1    4799     620                                                        4710   -0.39    0.03  1.0000
 -11  -5   1    4092     690                                                        4010   -0.39   -0.03  1.0000
 -11  -5   1    4253     730                                                        4170   -0.39   -0.03  1.0000
  10   5  -1   16224     990                                                       16408    0.43   -0.04  1.0000
  10   5  -1   15717     920                                                       15898    0.43   -0.04  1.0000
 -10  -5   1   14634    1220                                                       14809    0.43    0.04  1.0000
 -10  -5   1   15269    1050                                                       15448    0.43    0.04  1.0000
   9   5  -1    9692     690                                                        9739   -0.14    0.07  1.0000
   9   5  -1    8755     710                                                        8799   -0.14    0.07  1.0000
   9   5  -1    8016     750                                                        8059   -0.14    0.07  1.0000
  -9  -5   1    8206     870                                                        8249   -0.14   -0.07  1.0000
  -9  -5   1    8495     790                                                        8539   -0.14   -0.07  1.0000
   8   5  -1   16883     890                                                       17088   -0.48   -0.04  1.0000
   8   5  -1   16704     950                                                       16908   -0.48   -0.04  1.0000
  -8  -5   1   16774    1060                                                       16978   -0.48    0.04  1.0000
   7   5  -1    5755     500                                                        6069    1.24   -0.03  1.0000
   7   5  -1    5745     490                                                        6059    1.24   -0.03  1.0000
   7   5  -1    5482     510                                                        5789    1.24   -0.03  1.0000
  -7  -5   1    5394     630                                                        5699    1.24    0.03  1.0000
  -7  -5   1    5735     580                                                        6049    1.24    0.03  1.0000
   6   5  -1   16185     770                                                       15448   -1.77    0.12  1.0000
   6   5  -1   14557     740                                                       13859   -1.77    0.12  1.0000
  -6  -5   1   14865     890                                                       14159   -1.77   -0.12  1.0000
   5   5  -1    4871     400                                                        4490    1.68   -0.15  1.0000
   5   5  -1    4620     350                                                        4250    1.68   -0.15  1.0000
   5   5  -1    4943     380                                                        4560    1.68   -0.15  1.0000
  -5  -5   1    4234     480                                                        3880    1.68    0.15  1.0000
  -5  -5   1    4307     440                                                        3950    1.68    0.15  1.0000
   4   5  -1    4324     360                                                        4490   -0.75    0.10  1.0000
   4   5  -1    4589     360                                                        4760   -0.75    0.10  1.0000
   4   5  -1    4314     330                                                        4480   -0.75    0.10  1.0000
  -4  -5   1    4020     410                                                        4180   -0.75   -0.10  1.0000
  -4  -5   1    4383     440                                                        4550   -0.75   -0.10  1.0000
  -4  -5   1    4462     400                                                        4630   -0.75   -0.10  1.0000
   3   5  -1   11689     580                                                       11379   -0.87    0.01  1.0000
   3   5  -1   12489     610                                                       12169   -0.87    0.01  1.0000
   3   5  -1   11679     530                                                       11369   -0.87    0.01  1.0000
  -3  -5   1   12023     590                                                       11709   -0.87   -0.01  1.0000
  -3  -5   1   12661     570                                                       12339   -0.87   -0.01  1.0000
  -3  -5   1   11151     720                                                       10849   -0.87   -0.01  1.0000
   2   5  -1   11839     640                                                       12799    2.62   -0.12  1.0000
   2   5  -1   11973     610                                                       12939    2.62   -0.12  1.0000
   2   5  -1   12272     560                                                       13249    2.62   -0.12  1.0000
   2   5  -1   12512     790                                                       13499    2.62   -0.12  1.0000
  -2  -5   1   11569     620                                                       12519    2.62    0.12  1.0000
  -2  -5   1   12830     570                                                       13829    2.62    0.12  1.0000
  -2  -5   1   11800     580                                                       12759    2.62    0.12  1.0000
  -2  -5   1   12368     780                                                       13349    2.62    0.12  1.0000
   1   5  -1    1254     200                                                         870   -3.59    0.13  1.0000
   1   5  -1    1480     160                                                        1060   -3.59    0.13  1.0000
   1   5  -1    1145     150                                                         780   -3.59    0.13  1.0000
  -1  -5   1    1254     150                                                         870   -3.59   -0.13  1.0000
  -1  -5   1    1397     160                                                         990   -3.59   -0.13  1.0000
  -1  -5   1    1749     290                                                        1290   -3.59   -0.13  1.0000
  -1  -5   1    1205     150                                                         830   -3.59   -0.13  1.0000
   0   5  -1    3166     240                                                        2640    2.96   -0.08  1.0000
   0   5  -1    3264     210                                                        2730    2.96   -0.08  1.0000
   0   5  -1    3286     270                                                        2750    2.96   -0.08  1.0000
   0  -5   1    3286     240                                                        2750    2.96    0.08  1.0000
   0  -5   1    3689     320                                                        3120    2.96    0.08  1.0000
   0  -5   1    2792     250                                                        2300    2.96    0.08  1.0000
   0  -5   1    3166     270                                                        2640    2.96    0.08  1.0000
[truncated: 5,532,061 more chars]
